# Supplementary material for: Association of uric acid in serum and urine with subclinical renal damage: Hanzhong Adolescent Hypertension Study
Source: PLoS One. 2019 Nov 15;14(11):e0224680. doi: 10.1371/journal.pone.0224680 (PMC6857911; doi:10.1371/journal.pone.0224680)
Supplement: S1 File — (XLS) [file pone.0224680.s001.xls]

## Sheet: The cross-sectional study
ID	Gender	Age	Hypertension	Drug Treatment	DrugA	DrugB	Diabetes	DrugA1	Smoke	Alcohol	Exercise	HR	BMI	SBP	DBP	GLU	GPT	GOT	CREmg/dl	CREumol/l	GFR	SUA	UA四分位数	TC	TC四分位数	TG	LDL	HDL	CREu(mmol/L)	CREu(umol/L)	CREu/CREs	Ku	Nau	UAu	UAu/UAs	FEUA	FEUA Grouping	UAmmol/l	uUA/Cre	uUA/Cre Grouping	mALB	uACR(mg/mmol)	SRD
01001	2	44	0	0			0		0	0	0	68.5	25.4141	122.333	79	4.28	9	12	0.772624	68.3	96.5459	254.4	2	3.49	1	1.12	2.03	0.87	19.387	19387	283.851	53.62	212	970	3.81289	1.34327	1	0.97	0.0500335	1	12.7	0.655078	0
01002	2	44	1	0			0		0	0	0	91	25.0896	145.667	97.6667	4.83	60	31	0.576923	51	138.442	204.6	1	3.35	1	0.63	2.24	0.78	3.991	3991	78.2549	23.88	59	2927	14.306	18.2812	4	2.927	0.7334	4	39.9	9.99749	1
01004	2	45	0	0			0		0	0	0	68.5	22.5196	127	83	4.93	14	16	0.821267	72.6	89.1798	270.3	2	4.25	2	0.71	2.12	1.42	13.251	13251	182.521	44.95	141	1163	4.30263	2.35734	1	1.163	0.087767	1	9.3	0.701834	0
01006	2	41	0	0			0		0	0	0	77	20.2861	94.3333	62.3333	4.7	15	17	0.708145	62.6	108.875	226.3	2	4.77	3	2.3	2.64	1.16	6.928	6928	110.671	20.35	65	1717	7.58727	6.85571	3	1.717	0.247835	3	2.1	0.303118	0
01007	2	40	0	0			0		0	0	1	83.5	23.262	115.333	76.6667	4.77	30	20	0.863122	76.3	85.661	290	3	5.03	4	1.22	2.81	1.42	16.806	16806	220.262	46	61	810	2.7931	1.26808	1	0.81	0.0481971	1	11.8	0.70213	0
01013	2	38	0	0			0		0	0	0	72	19.3475	116.667	65.3333	3.84	9	13	0.897059	79.3	82.4333	248.7	2	4.55	3	1.13	2.79	1.19	2.496	2496	31.4754	16.51	66	2038	8.19461	26.035	4	2.038	0.816506	4	0.6	0.240385	0
01014	2	40	0	0			1		0	0	1	76.5	29.2571	136.333	84	11.71	37	24	0.739819	65.4	103.609	281.1	3	4.02	1	5.84	1.29	0.63	2.551	2551	39.0061	10.76	52	552	1.96371	5.03437	2	0.552	0.216386	3	8.1	3.17523	0
01015	1	44	0	0			0		1	0	0	71	21.6541	128	80.6667	4.73	34	23	0.831448	73.5	111.631	275.5	2	6.42	4	1.7	4.36	1.28	13.259	13259	180.395	38.82	274	3034	11.0127	6.10479	3	3.034	0.228826	3	10.2	0.769289	0
01021	2	41	0	0			0		0	0	0	85	30.3372	125.333	78.6667	5.9	33	21	0.794118	70.2	94.519	300	3	3.71	1	1.5	2.33	0.84	2.224	2224	31.6809	15.66	57	1305	4.35	13.7307	4	1.305	0.586781	4	5	2.2482	0
01026	1	44	0	0			0		1	0	0	54	18.0834	105.333	62.3333	3.87	19	19	0.769231	68	122.876	260.1	2	3.27	1	0.71	1.64	1.2	7.066	7066	103.912	21.74	80	936	3.59862	3.46315	2	0.936	0.132465	2	6.2	0.877441	0
01027	1	38	0	0			0		0	0	0	82.5	22.8042	124.333	88.3333	5.36	38	34	1.02715	90.8	88.2879	293.8	3	8.21	4	3.85	4.64	1.12	7.059	7059	77.7423	21.74	69	885	3.01225	3.87466	2	0.885	0.125372	2	4.6	0.65165	0
01029	1	37	0	0			0		1	0	0	67	16.5957	101.667	60	4.33	13	20	0.835973	73.9	114.379	278.7	2	3.7	1	0.57	1.74	1.42	12.988	12988	175.751	31.9	110	1002	3.59526	2.04566	1	1.002	0.0771481	1	6.4	0.492763	0
01033	2	45	0	0			0		0	0	0	76	26.4102	138.667	85.3333	4.33	26	23	0.699095	61.8	108.788	309.1	3	4.88	3	1.64	2.9	1.3	14.949	14949	241.893	60.44	197	1130	3.65577	1.51132	1	1.13	0.0755903	1	22.4	1.49843	0
01036	2	38	0	0			0		0	0	1	69.5	21.4224	127	84	4.14	12	19	1.08597	96	65.1153	224.7	1	4.39	2	0.9	2.52	1.31	1.386	1386	14.4375	6.29	52	863	3.84068	26.6021	4	0.863	0.622655	4	2.9	2.09235	0
01038	2	40	0	0			0		0	0	0	82.5	23.5384	129	79	4.5	20	23	0.735294	65	104.396	204.4	1	4.91	3	5.3	1.88	0.87	4.602	4602	70.8	32.09	111	1596	7.80822	11.0286	4	1.596	0.346806	4	19.5	4.23729	1
01039	2	39	0	0			0		1	0	1	74.5	26.7697	131.333	77.3333	4.67	13	10	0.849548	75.1	87.75	210.1	1	3.76	1	1.41	2.02	1.06	14.504	14504	193.129	70.45	208	1303	6.20181	3.21122	2	1.303	0.0898373	1	40.2	2.77165	0
01040	2	39	0	0			0		0	0	0	56.5	21.8896	103	68	4.43	13	14	0.727376	64.3	106.281	198.1	1	4.15	2	0.88	2.05	1.48	5.236	5236	81.4308	18.82	66	1031	5.20444	6.39125	3	1.031	0.196906	2	4.2	0.802139	0
01041	2	41	0	0			0		0	0	0	88.5	24.4915	109.333	68.3333	4.29	12	9	0.84276	74.5	87.8331	240.2	2	4.66	3	1.23	2.81	1.1	2.013	2013	27.0201	5.97	43	1654	6.88593	25.4844	4	1.654	0.821659	4	4.3	2.13612	0
01044	2	41	0	0			0		0	0	0	64.5	25.5316	136.667	89.3333	4.39	7	9	0.744344	65.8	102.378	188.1	1	4.59	3	1.21	2.67	1.22	0.903	903	13.7234	5.89	31	738	3.92344	28.5894	4	0.738	0.817276	4	1.6	1.77187	0
01045	2	40	0	0			0		0	0	0	72.5	28.8923	135	82.3333	4.17	15	12	0.782805	69.2	96.6335	197.6	1	4.18	2	1.24	2.08	1.47	15.249	15249	220.361	56.14	279	4097	20.7338	9.40901	4	4.097	0.268673	3	71	4.65604	1
01049	2	47	1	1	依那普利		0		0	0	1	63.5	26.6828	138.667	79.3333	5.47	33	31	0.647059	57.2	118.756	259.8	2	4.85	3	2.32	2.91	1.04	15.971	15971	279.213	51.3	163	1548	5.95843	2.13401	1	1.548	0.0969257	1	37.1	2.32296	0
01050	2	42	0	0			0		0	0	0	69.5	26.3957	118.667	73.6667	4.18	9	13	0.86086	76.1	85.1916	250	2	5.11	4	1.55	2.78	1.36	4.017	4017	52.7858	20.35	106	1657	6.628	12.5564	4	1.657	0.412497	4	4.8	1.19492	0
01052	2	39	0	0			0		0	0	0	74	32.4119	135.333	79.3333	4.7	8	7	0.736425	65.1	104.671	222.5	1	3.81	1	1.61	2.46	0.76	4.641	4641	71.2903	19.64	109	4442	19.964	28.0039	4	4.442	0.957121	4	8.3	1.78841	0
01053	1	36	1	1	清脑降压丸	拉西地平	0		1	0	1	86.5	24.757	168.667	121.667	4.33	24	14	1.24774	110.3	70.1203	401.8	4	4.99	3	1.96	3.44	0.75	10.573	10573	95.8568	28.03	34	1474	3.66849	3.82706	2	1.474	0.139412	2	840.4	79.4855	1
01054	1	38	0	0			0		1	1	0	57	26.5637	132	80.6667	4.5	36	21	0.677602	59.9	147.514	215.3	1	4.72	3	1.1	2.72	1.22	8.366	8366	139.666	36.49	218	2584	12.0019	8.59325	3	2.584	0.308869	3	13.4	1.60172	0
01056	1	40	0	0			0		0	1	0	59.5	25.1476	120	71	4.62	21	14	1.181	104.4	73.6402	341	4	6.29	4	2.4	3.95	1.25	11.873	11873	113.726	41.68	160	3132	9.18475	8.07621	3	3.132	0.263792	3	9.7	0.81698	0
01072	1	46	0	0			0		1	1	0	66.5	18.3864	106	71	4.32	16	14	0.946833	83.7	94.3373	281.6	3	4.49	2	0.74	2.38	1.51	24.311	24311	290.454	75.18	113	1250	4.43892	1.52827	1	1.25	0.0514171	1	22.9	0.94196	0
01074	1	42	1	1	硝苯地平缓释片		1	门冬胰岛素	1	0	0	62.5	28.1441	147	94	10.71	44	28	0.957014	84.6	94.6288	379.1	4	5.7	4	8.65	1.53	0.79	19.811	19811	234.173	58.72	111	1204	3.17594	1.35624	1	1.204	0.0607743	1	925.5	46.7165	1
01076	2	39	0	0			0		0	0	1	74.5	21.231	137.333	84.3333	4.35	15	15	0.593891	52.5	136.493	166.6	1	4.75	3	1.2	2.5	1.38	4.172	4172	79.4667	36.96	137	1227	7.36495	9.26797	4	1.227	0.294104	3	13.1	3.13998	0
01077	2	41	1	0			0		0	0	0	74.5	22.7186	146.667	85.3333	4.94	26	23	0.797511	70.5	94.0229	167	1	5.11	4	1.2	2.76	1.42	3.205	3205	45.461	14.29	58	1477	8.84431	19.4547	4	1.477	0.460842	4	5.5	1.71607	0
01080	1	45	1	0			0		1	1	0	68.5	23.9312	131.667	77.3333	4.28	28	20	0.802036	70.9	116.235	318.8	3	4.82	3	0.9	3	1.16	13.379	13379	188.702	40.38	232	3675	11.5276	6.10888	3	3.675	0.274684	3	12.8	0.956723	0
01082	1	39	1	0			0		1	0	1	66	29.069	159.333	103.667	4.18	19	7	0.940045	83.1	98.0329	400.2	4	4.25	2	0.83	2.82	1.01	14.155	14155	170.337	22.28	147	807	2.01649	1.18383	1	0.807	0.0570117	1	4.9	0.346167	0
01083	1	39	0	0			0		0	0	0	83.5	24.0745	124	72.6667	4.36	18	17	0.808824	71.5	118.017	339	4	4.35	2	1.51	2.82	0.99	4.463	4463	62.4196	35.64	124	2292	6.76106	10.8316	4	2.292	0.513556	4	2.8	0.627381	0
01087	1	39	1	0			0		1	0	0	69.5	19.708	123.667	73.6667	4.56	17	19	0.878959	77.7	106.507	319.8	3	3.86	1	0.85	2.13	1.32	5.281	5281	67.9665	17.95	167	1293	4.04315	5.94874	3	1.293	0.24484	3	25.1	4.75289	1
01088	1	39	0	0			0		1	1	0	59	24.2907	117.667	80.6667	4.43	33	17	0.795249	70.3	120.508	320	3	5.31	4	1.98	3.39	1.03	5.782	5782	82.2475	36.93	123	1343	4.19688	5.10274	2	1.343	0.232273	3	4.9	0.847458	0
01091	1	45	1	0			0		1	1	0	79.5	27.7197	113.667	75.3333	4.55	5	19	0.952489	84.2	94.0156	431.2	4	4.7	3	2.45	2.74	1.05	9.556	9556	113.492	34.45	46	1250	2.89889	2.55427	1	1.25	0.130808	2	6	0.627878	0
01095	2	41	0	0			0		0	0	1	76	19.613	120.333	83	4.23	14	11	0.563348	49.8	144.384	164.4	1	4.82	3	1.53	2.53	1.5	3.085	3085	61.9478	21.4	82	1199	7.29319	11.7731	4	1.199	0.388655	4	6	1.94489	0
01096	2	46	0	0			0		0	0	0	65	22.8452	102.667	60.3333	4.87	10	14	0.704751	62.3	107.289	173.4	1	6	4	1.56	3.57	1.41	7.062	7062	113.355	36.72	197	699	4.03114	3.55622	2	0.699	0.0989805	1	2.2	0.311526	0
01098	2	39	0	0			0		0	0	0	64.5	29.6244	113.333	67.6667	4.44	35	20	0.671946	59.4	117.202	294.2	3	4.78	3	3.35	2.14	0.93	4.083	4083	68.7374	18.81	77	1432	4.86744	7.08121	3	1.432	0.350723	4	3.3	0.808229	0
01105	1	46	0	0			0		1	1	0	72	26.712	114.667	70	4.24	27	29	1.12443	99.4	76.3048	356.2	4	3.96	1	1.12	2.2	1.13	19.839	19839	199.588	98.89	291	1133	3.1808	1.59369	1	1.133	0.0571097	1	6.5	0.327637	0
01106	1	39	0	0			0		0	0	0	69	26.4565	128.667	79	4.65	32	12	0.977376	86.4	93.4333	425.9	4	5.32	4	2.04	3.05	1.08	9.332	9332	108.009	56.49	252	3442	8.08171	7.48242	3	3.442	0.368838	4	11.8	1.26447	0
01107	1	38	0	0			0		1	1	0	62.5	25.4313	126	67.6667	4.29	0	23	0.996606	88.1	91.6386	352.3	4	5.64	4	1.41	3.33	1.28	5.19	5190	58.9103	15.95	93	1983	5.62873	9.55473	4	1.983	0.382081	4	26.2	5.04817	1
01108	1	43	0	0			0		1	0	0	67	27.2795	127.333	76.6667	5.09	36	18	0.947964	83.8	95.3424	315.1	3	4.02	1	1.55	2.41	1.02	22.378	22378	267.041	66.19	309	1235	3.91939	1.46771	1	1.235	0.0551881	1	15.8	0.706051	0
01110	1	47	1	0			0		1	0	0	66	27.9944	151	89.6667	4.99	18	15	0.891403	78.8	101.237	339.4	4	5.75	4	1.35	3.77	1.26	2.563	2563	32.5254	11.71	79	2857	8.4178	25.8807	4	2.857	1.11471	4	2.7	1.05345	0
02010	2	42	0	0			0		0	0	0	65.5	22.4675	118.333	76.3333	4.61	15	19	0.832579	73.6	88.7766	274.3	2	4.24	2	1.09	2.42	1.04	2.499	2499	33.9538	11.09	34	782	2.85089	8.39639	3	0.782	0.312925	3	3.5	1.40056	0
02011	2	42	0	0			0		0	0	0	68.5	23.9624	103.333	66.6667	4.26	21	21	0.800905	70.8	93.1289	234.2	2	3.3	1	2.36	1.25	0.93	17.677	17677	249.675	51.87	220	3386	14.4577	5.79062	3	3.386	0.191548	2	17.5	0.989987	0
02013	2	45	0	0			0		0	0	0	68	23.511	139.667	85.3333	4.63	13	12	0.995475	88	70.3349	221.4	1	4.94	3	1.98	2.87	1.19	10.857	10857	123.375	41.08	107	2588	11.6893	9.47457	4	2.588	0.238372	3	14.5	1.33554	0
02016	1	48	1	0			1		1	1	1	70.5	23.7324	147	95.3333	5.05	14	18	1.0362	91.6	83.7604	320.1	3	4.21	2	1.47	2.65	1.03	4.134	4134	45.131	17.64	83	1204	3.76132	8.33424	3	1.204	0.291243	3	2.1	0.507983	0
02019	1	40	0	0			0		1	1	1	84.5	27.363	111	74	4.42	3	22	0.892534	78.9	104.04	380.8	4	6.12	4	1.65	4.24	0.91	19.164	19164	242.89	41.16	37	1442	3.78676	1.55905	1	1.442	0.0752453	1	20.9	1.09059	0
02020	1	40	0	0			0		0	0	0	56	24.3824	112.333	66.6667	4.25	23	20	0.986425	87.2	91.959	333.7	3	5.05	4	3.08	2.29	1.08	5.102	5102	58.5092	26.47	96	1440	4.31525	7.37534	3	1.44	0.282242	3	4.3	0.842807	0
02023	1	42	0	0			0		1	0	0	58.5	23.3072	111.333	66.3333	4.01	22	18	1.00792	89.1	88.7666	263.7	2	4.46	2	1.02	2.64	1.24	9.583	9583	107.553	35.91	112	2714	10.292	9.56921	4	2.714	0.28321	3	8.4	0.876552	0
02025	1	46	0	0			0		0	0	0	77	26.6342	115.667	80.6667	4.72	28	20	0.857466	75.8	106.614	299.1	3	4.29	2	1.19	2.63	0.94	11.011	11011	145.264	32.84	132	1701	5.68706	3.91499	2	1.701	0.154482	2	7.3	0.662973	0
02026	1	43	0	0			0		1	0	1	58	20.5793	118	59.6667	4.47	13	8	0.915158	80.9	99.5774	228.9	2	4.3	2	1.1	1.75	1.68	19.455	19455	240.482	22.05	158	2710	11.8392	4.92312	2	2.71	0.139296	2	10.6	0.544847	0
02027	1	44	0	0			0		1	1	1	79	18.2808	115	77.3333	4.28	28	24	0.884615	78.2	103.411	291.1	3	4.63	3	1.26	3.07	1.12	18.18	18180	232.481	45.28	99	3973	13.6482	5.87069	3	3.973	0.218537	3	20.2	1.11111	0
02028	1	44	0	0			0		1	1	0	61	22.8376	126.333	80.3333	4.18	72	25	0.960407	84.9	93.4351	402.4	4	6.48	4	3.92	3.43	1.07	6.53	6530	76.914	17.37	127	1929	4.79374	6.23259	3	1.929	0.295406	3	9	1.37825	0
02037	1	45	0	0			0		1	0	0	69.5	26.2605	109.333	70.3333	4.4	18	19	1.09842	97.1	78.8509	361.8	4	3.89	1	1.26	2.35	0.91	10.012	10012	103.11	37.22	108	1263	3.49088	3.38558	2	1.263	0.126149	2	8	0.799041	0
02040	1	37	0	0			0		0	1	1	61	27.0418	118	60.3333	4.09	34	17	1.06109	93.8	85.2224	261.7	2	4.9	3	1.94	2.62	1.07	11.08	11080	118.124	24.26	184	1905	7.27933	6.16246	3	1.905	0.171931	2	7.8	0.703971	0
02043	1	43	1	0			0		1	0	1	73.5	35.6828	158	98.6667	6.03	33	15	1.27715	112.9	66.0002	503.5	4	5.53	4	4.21	2.6	1.05	4.122	4122	36.5102	9.84	55	1166	2.31579	6.34286	3	1.166	0.282872	3	11.4	2.76565	1
02044	1	45	1	0			0		1	0	1	69	22.626	185	109.333	4.72	36	23	0.783937	69.3	119.556	379.5	4	3.92	1	1.52	2	1.11	14.539	14539	209.798	25.2	185	3073	8.0975	3.85966	2	3.073	0.211363	3	19.7	1.35498	0
02046	1	41	1	1	利血平 1次/片 Qd		0		1	1	0	64	26.8629	169.333	96.6667	3.82	28	19	1.1414	100.9	76.4663	298.2	3	4.28	2	2.39	2.18	0.72	17.382	17382	172.27	44.13	187	4366	14.6412	8.49899	3	4.366	0.251179	3	11.8	0.678863	0
02047	1	44	0	0			0		1	0	0	79.5	28.1515	115	74.6667	4.88	32	26	1.14367	101.1	75.3215	323.5	3	4.09	2	1.5	2.55	0.92	16.959	16959	167.745	24.81	216	1255	3.87944	2.31271	1	1.255	0.074002	1	9.3	0.548381	0
02049	1	43	0	0			0		1	0	0	62.5	21.5503	131.667	73.3333	4.7	16	19	0.9819	86.8	91.2927	300.2	3	3.97	1	0.73	1.68	1.73	18.677	18677	215.173	52.23	249	2906	9.68021	4.49881	2	2.906	0.155592	2	23.1	1.23682	0
02051	1	45	1	0			0		1	0	0	83	23.6489	122.667	80.3333	4.94	16	11	0.813348	71.9	114.244	328.2	3	4.94	3	2.2	2.91	0.92	26.958	26958	374.937	78.05	131	1989	6.06033	1.61636	1	1.989	0.0737814	1	35.7	1.32428	0
02052	1	43	1	0			0		0	1	1	73.5	25.0774	135.333	94.3333	4.83	31	17	1.15837	102.4	74.449	336.1	4	5.05	4	2.39	2.95	0.91	19.735	19735	192.725	86.28	138	3342	9.94347	5.15942	2	3.342	0.169344	2	21.6	1.0945	0
02053	1	44	0	0			0		1	0	0	69	24.9724	132	82.3333	5.02	16	13	0.763575	67.5	124	222.4	1	4.03	1	0.82	2.13	1.4	14.257	14257	211.215	62.83	279	3839	17.2617	8.17258	3	3.839	0.269271	3	13.6	0.953917	0
02054	2	47	0	0			0		0	0	0	63.5	23.7045	125.667	73.6667	4.91	19	12	0.785068	69.4	93.5501	196.3	1	4.56	3	1.03	2.98	1.03	11.282	11282	162.565	80.1	242	2136	10.8813	6.69352	3	2.136	0.189328	2	8.2	0.726821	0
02056	2	38	0	0			0		0	0	0	71.5	26.6643	114.667	66.3333	4.19	23	27	0.747738	66.1	103.199	215.4	1	4.49	2	3.28	1.82	1.01	2.243	2243	33.9334	12.35	72	902	4.18756	12.3405	4	0.902	0.40214	4	11.3	5.0379	1
02057	2	39	1	0			1		0	0	0	78.5	26.3627	155.333	84.6667	7.04	18	13	0.820136	72.5	91.6494	292.6	3	4.76	3	1.84	2.81	1.14	3.854	3854	53.1586	32.85	86	805	2.7512	5.17545	2	0.805	0.208874	3	17.6	4.56668	1
02058	2	38	0	0			0		0	0	1	74.5	22.8262	106.667	66.6667	4.91	6	9	0.58371	51.6	140.086	184.7	1	4.05	2	1.44	2.14	1.08	3.038	3038	58.876	14.5	70	503	2.72334	4.62555	2	0.503	0.165569	2	1.4	0.460829	0
02060	2	42	0	0			0		0	0	1	69	21.9584	111.667	70.6667	4.43	7	17	0.692308	61.2	111.474	250.7	2	3.96	1	0.55	1.92	1.41	14.937	14937	244.069	88.35	166	3082	12.2936	5.03693	2	3.082	0.206333	3	9.3	0.622615	0
02061	2	42	0	0			0		0	0	0	72.5	21.7603	133.333	73.3333	4.73	22	40	0.893665	79	81.3493	236.3	2	3.62	1	1.01	1.78	1.13	3.855	3855	48.7975	17.52	51	717	3.03428	6.21811	3	0.717	0.185992	2	5.3	1.37484	0
02063	1	44	0	1			1	胰岛素皮下注射	1	0	1	78.5	28.8654	120	74.3333	5.13	21	13	1.00905	89.2	87.9087	280.3	3	4.55	3	2.4	2.6	0.91	40.19	40190	450.561	128.09	130	938	3.34641	0.742723	1	0.938	0.0233391	1	59.4	1.47798	0
02064	1	47	1	0			0		0	0	1	66	25.7127	155.333	92.6667	4.36	24	18	0.85181	75.3	107.075	196.1	1	3.67	1	0.9	2.06	1.1	19.482	19482	258.725	69.38	203	4729	24.1152	9.3208	4	4.729	0.242737	3	22.8	1.17031	0
02065	1	45	0	0			0		1	0	1	70	24.9197	130.667	83.3333	4.41	32	23	0.824661	72.9	112.313	404.8	4	4.5	2	1.17	2.96	1.1	13.849	13849	189.973	42.35	203	3848	9.50593	5.00384	2	3.848	0.277854	3	6.8	0.49101	0
02068	1	38	1	0			0		1	1	1	72	26.9463	138.667	92	5.08	43	20	1.01357	89.6	89.7492	421.4	4	6.3	4	2.12	3.97	1.31	12.259	12259	136.819	53.86	177	3623	8.59753	6.28386	3	3.623	0.295538	3	15.3	1.24806	0
02069	1	38	1	0			1		1	0	1	88	26.9746	130.333	86.3333	7.14	51	28	0.961538	85	95.7802	392.7	4	6.05	4	7.12	1.86	0.85	5.637	5637	66.3176	23.91	44	1014	2.58212	3.89357	2	1.014	0.179883	2	12.8	2.27071	0
02070	1	38	0	0			0		1	1	1	67.5	23.024	109.667	74.6667	4.19	16	15	0.951357	84.1	97.0467	365.9	4	4.92	3	3.42	2.3	1.08	27.435	27435	326.219	74.84	131	4353	11.8967	3.64684	2	4.353	0.158666	2	16.9	0.616001	0
02072	1	40	0	0			0		1	1	0	64	27.1983	116.667	74.6667	4.39	17	19	1.00905	89.2	89.4213	324.8	3	4.39	2	4.5	1.17	1.11	6.625	6625	74.2713	22.82	153	1719	5.29249	7.12589	3	1.719	0.259472	3	6.2	0.935849	0
02074	1	41	1	0			0		1	1	0	70	29.8141	117	75.6667	4.29	52	23	0.921946	81.5	99.5184	369.8	4	4.95	3	1.17	3.31	1.08	16.404	16404	201.276	60.43	240	2619	7.08221	3.51865	2	2.619	0.159656	2	7.4	0.451109	0
02076	1	45	0	0			0		0	0	1	59	24.9226	126.667	75	4.65	22	20	1.01471	89.7	86.9539	329.7	3	4.2	2	1.03	2.59	1.14	16.971	16971	189.197	43	178	2952	8.95359	4.73241	2	2.952	0.173944	2	10.6	0.624595	0
02079	1	45	0	0			0		1	0	1	99	23.4793	113.667	69.6667	4.71	18	12	1.05882	93.6	82.5051	439.9	4	3.69	1	1.65	2.09	0.94	9.179	9179	98.0662	24.06	60	2104	4.78291	4.87722	2	2.104	0.229219	3	24.8	2.70182	1
02081	1	46	0	0			0		1	0	0	71.5	22.4131	118.333	72.3333	4.61	29	19	1.09276	96.6	79.0432	252.4	2	4.25	2	2.68	2.2	0.79	10.349	10349	107.133	58.68	281	1993	7.8962	7.3705	3	1.993	0.192579	2	12.1	1.1692	0
02082	2	42	0	0			0		0	0	1	58	20.2384	112.667	69	4.71	14	16	0.930995	82.3	77.3432	232.3	2	4.31	2	0.84	2.05	1.65	4.379	4379	53.2078	9.37	95	463	1.99311	3.7459	2	0.463	0.105732	1	0.7	0.159854	0
02084	2	44	1	0			0		0	0	1	73.5	22.5823	142	86	4.66	12	21	0.85181	75.3	85.5942	237.4	2	4.64	3	0.84	1.71	2.02	2.913	2913	38.6853	31.42	103	1169	4.92418	12.7288	4	1.169	0.401304	4	5.4	1.85376	0
02085	2	46	0	0			0		0	0	0	65	27.9661	113.667	68	4.15	98	77	0.83371	73.7	87.1964	240.8	2	3.83	1	1.48	1.86	1.18	2.646	2646	35.9023	10.12	21	873	3.62542	10.098	4	0.873	0.329932	4	3.2	1.20937	0
02086	2	45	1	0			0		0	0	0	72	23.7967	139.667	82	5.22	18	16	0.840498	74.3	86.6686	199.1	1	5.14	4	0.97	2.89	1.54	11.778	11778	158.52	90.88	175	991	4.9774	3.13993	2	0.991	0.0841399	1	10	0.849041	0
02087	2	45	0	0			0		0	0	1	56.5	21.221	107.333	65.6667	4.72	17	17	0.682127	60.3	112.137	223	1	4.23	2	0.64	2.72	1.19	3.114	3114	51.6418	15.62	56	999	4.47982	8.6748	3	0.999	0.320809	3	2.3	0.7386	0
02089	2	46	0	0			0		0	0	1	68	22.893	105	62.6667	4.23	10	13	0.676471	59.8	112.851	194.1	1	4.53	3	0.52	2.85	1.21	11.748	11748	196.455	62.99	65	1822	9.38691	4.77815	2	1.822	0.15509	2	8.2	0.697991	0
02090	2	45	0	0			0		0	0	0	84	21.5296	95.3333	63	4.9	12	10	0.811425	71.73	90.5164	280.8	3	4.66	3	3.46	2.34	0.91	8.968	8968	125.024	27.38	74	3092	11.0114	8.8074	3	3.092	0.344781	4	14.6	1.62801	0
02092	2	39	0	0			0		0	0	1	76	20.9511	119.333	75.3333	4.4	23	17	0.797511	70.5	94.8683	290.9	3	3.64	1	0.86	1.54	1.52	23.599	23599	334.738	43.53	239	4589	15.7752	4.7127	2	4.589	0.194457	2	57.3	2.42807	0
02093	2	40	0	0			1		0	0	1	74.5	19.388	87	53.6667	4.38	3	17	0.763575	67.5	99.6455	214.4	1	5.06	4	1.27	2.8	1.46	8.172	8172	121.067	51.28	124	3529	16.4599	13.5957	4	3.529	0.43184	4	11.4	1.39501	0
02094	2	42	0	0			0		0	0	1	75.5	29.375	129.667	75.6667	5.71	12	10	0.777149	68.7	96.6543	255.1	2	4.36	2	1.89	2.37	0.98	17.98	17980	261.718	67.42	197	5155	20.2078	7.72121	3	5.155	0.286707	3	17.3	0.96218	0
02098	2	41	0	0			0		0	0	0	72.5	24.1852	113	70.6667	4.56	7	8	0.86991	76.9	84.4629	316	3	4.72	3	1.81	2.74	1.17	10.324	10324	134.252	49.02	242	3290	10.4114	7.7551	3	3.29	0.318675	3	9.6	0.929872	0
02100	2	41	0	0			0		0	0	0	80	23.3621	116.333	76.6667	6.89	33	18	0.823529	72.8	90.3709	202.4	1	4.59	3	1.27	2.51	1.34	4.553	4553	62.5412	22.79	61	1817	8.97727	14.3542	4	1.817	0.399078	4	5.4	1.18603	0
02101	2	42	0	0			0		0	0	1	80	23.4583	104	57.6667	3.06	19	11	0.782805	69.2	95.7932	195.2	1	6.66	4	2.75	3.1	1.95	4.27	4270	61.7052	26.38	76	2247	11.5113	18.6553	4	2.247	0.52623	4	4.7	1.1007	0
02104	2	42	0	0			0		0	0	0	55	22.5803	124	73	4.47	12	13	0.208145	18.4	491.18	222.3	1	4.29	2	0.76	1.77	1.82	0	0	0	9.56	27	789	3.54926			0.789	#DIV/0!	1	5.6	0	0
02108	1	44	1	1	利血平 2片 QD		0		1	0	0	85.5	25.4295	149	75	4.04	22	24	0.972851	86	91.9626	389.6	4	4.53	3	1.71	2.41	1.24	12.911	12911	150.128	40.53	201	2638	6.77105	4.51019	2	2.638	0.204322	3	10.7	0.828751	0
02109	1	45	1	0			0		1	0	0	75	25.6944	121	87.6667	4.11	23	17	1.41063	124.7	57.9076	366.3	4	4.77	3	1.47	2.67	1.09	28.634	28634	229.623	145.46	161	1525	4.16325	1.81308	1	1.525	0.0532584	1	33.7	1.17692	1
02110	1	44	0	0			0		1	0	0	66.5	20.5218	107	66.6667	4.43	12	14	0.902715	79.8	100.858	295.5	3	4.38	2	2.61	2.47	0.78	14.524	14524	182.005	47.33	142	3232	10.9374	6.00939	3	3.232	0.222528	3	11.4	0.784908	0
02111	1	48	0	0			0		0	1	1	58	23.815	125.333	74	4.09	53	22	0.947964	83.8	93.4835	268.1	2	4.72	3	1.76	2.9	0.96	4.375	4375	52.2076	18.73	59	1109	4.13652	7.9232	3	1.109	0.253486	3	3.9	0.891429	0
02113	1	42	1	0			1		1	0	0	75	33.5882	156.667	102.333	12.5	17	11	0.957014	84.6	94.6288	259.1	2	6.25	4	3.13	3.67	1.05	9.903	9903	117.057	86.04	200	2195	8.47163	7.2372	3	2.195	0.22165	3	634.2	64.0412	1
02114	1	39	0	0			0		1	1	0	59.5	26.5691	124.667	74.6667	4.51	31	17	0.997738	88.2	91.0859	351.3	4	3.82	1	1.23	2.23	0.9	14.221	14221	161.236	64.94	204	4615	13.1369	8.14764	3	4.615	0.32452	3	14	0.98446	0
02117	1	40	0	0			0		1	0	1	68.5	19.2264	103	63.3333	3.71	19	14	0.885747	78.3	105.024	258.7	2	4.03	1	1.55	2.36	0.94	17.559	17559	224.253	45.86	199	3771	14.5767	6.50013	3	3.771	0.214762	3	8.2	0.466997	0
02119	1	45	0	0			0		1	0	1	70	20.8635	116	61.3333	4.04	20	14	0.992081	87.7	89.4074	390.5	4	4.01	1	1.4	2.61	0.82	7.246	7246	82.6226	20.38	60	2090	5.35211	6.47778	3	2.09	0.288435	3	6.3	0.869445	0
02121	1	40	0	0			1		0	0	0	59.5	22.4056	112.333	69.6667	5.45	35	20	0.980769	86.7	92.6138	308.6	3	4.7	3	2.92	2.27	0.98	25.925	25925	299.02	106.43	214	5036	16.3189	5.45745	3	5.036	0.194253	2	19	0.732883	0
02124	2	39	0	0			0		0	0	0	65.5	21.1667	115.333	71.6667	4.47	13	16	0.819005	72.4	91.8056	208.4	1	4.6	3	0.94	2.82	1.34	12.168	12168	168.066	66.13	159	3059	14.6785	8.73376	3	3.059	0.251397	3	99.9	8.21006	1
02125	2	39	0	0			0		0	0	1	58	21.057	123.667	74.6667	4.46	21	19	0.762443	67.4	100.281	221.6	1	3.94	1	0.5	2.3	1.16	5.836	5836	86.5875	43.43	165	1122	5.06318	5.84747	3	1.122	0.192255	2	2.1	0.359836	0
02126	2	41	0	0			0		0	0	1	75	20.9517	109.667	65.3333	4.22	18	14	0.918552	81.2	78.9781	187.3	1	4.3	2	1.44	2.44	1	7.733	7733	95.234	47.41	213	2538	13.5505	14.2286	4	2.538	0.328204	4	24	3.10358	0
02128	2	41	0	0			0		1	0	0	59	26.0195	118.667	74.3333	4.27	20	11	0.795249	70.3	94.3531	209.6	1	3.87	1	0.77	2.18	1.08	13.622	13622	193.77	62.37	214	4068	19.4084	10.0162	4	4.068	0.298635	3	11.4	0.836882	0
02129	2	42	0	0			0		0	0	0	64	26.2109	116.333	78.3333	4.86	10	12	0.584842	51.7	137.271	178.6	1	3.49	1	0.43	2.01	1.17	1.706	1706	32.9981	5.75	45	609	3.40985	10.3335	4	0.609	0.356975	4	3.6	2.1102	0
02130	2	45	0	0			0		0	0	1	61.5	25.4065	130.667	64.6667	4.06	13	10	0.729638	64.5	103.197	178.2	1	4.71	3	0.73	2.46	1.64	9.204	9204	142.698	35.02	151	2471	13.8664	9.71736	4	2.471	0.26847	3	10.8	1.1734	0
02131	1	45	1	0			0		1	1	0	61	28.8613	179	110.333	5.42	28	14	0.971719	85.9	91.725	343.6	4	4.87	3	1.29	3.35	0.98	21.73	21730	252.969	46.53	170	2424	7.05471	2.78877	1	2.424	0.111551	1	15.7	0.722503	0
02132	1	45	1	0			0		0	0	0	84.5	25.5576	139	95	4.33	21	21	1.01357	89.6	87.0737	382.6	4	4.46	2	1.19	2.71	0.99	7.455	7455	83.2031	21.42	71	940	2.45687	2.95286	1	0.94	0.12609	2	5.4	0.724346	0
02133	1	45	1	1	复方利血平氨苯蝶啶片QD		0		0	1	1	53	32.13	140.333	87	4.61	63	30	0.996606	88.1	88.9068	446.8	4	5.16	4	3.06	2.8	0.93	0	0	0	69.97	33	3353	7.50448			3.353	#DIV/0!	1	26.2	0	0
02135	1	39	0	0			0		1	1	0	62.5	24.8812	136.667	82.3333	4.76	21	15	1.01584	89.8	89.0875	333.5	3	5.39	4	1.08	3.73	0.93	16.819	16819	187.294	44.25	92	5643	16.9205	9.03421	3	5.643	0.335513	4	10.2	0.606457	0
02136	1	40	0	0			0		1	1	1	87.5	32.4041	130.333	85.6667	4.09	28	27	0.987557	87.3	91.829	370	4	5.05	4	3.89	2.01	1.02	8.544	8544	97.8694	41.94	121	1379	3.72703	3.80816	2	1.379	0.1614	2	32.9	3.85066	1
02137	1	40	1	0			0		0	0	1	70.5	30.8653	140.333	96	4.06	71	31	0.952489	84.2	96.0188	245.1	2	3.36	1	1.39	1.86	0.95	13.75	13750	163.302	32.74	297	3196	13.0396	7.98496	3	3.196	0.232436	3	9.9	0.72	0
02139	2	44	0	0			0		0	0	1	66.5	21.1938	123	81.3333	4.4	14	8	1.06109	93.8	65.2696	228.1	2	5.09	4	1.15	3.1	1.33	29.285	29285	312.207	83.85	74	5411	23.7221	7.59818	3	5.411	0.18477	2	23.1	0.7888	0
02140	2	47	0	0			1		0	0	0	93.5	29.7085	121.667	79.6667	8.64	41	27	0.707014	62.5	106.455	222.3	1	5.81	4	1.56	3.74	1.24	5.281	5281	84.496	19.61	189	2043	9.19028	10.8766	4	2.043	0.386859	4	10.5	1.98826	0
02143	2	39	0	0			0		0	0	1	71	21.1672	112.667	67.3333	4.71	10	9	0.591629	52.3	137.137	186	1	4.5	2	1.33	1.93	1.73	3.409	3409	65.1816	14.68	63	954	5.12903	7.86883	3	0.954	0.279847	3	5.1	1.49604	0
02144	2	40	0	0			0		0	1	1	68.5	20.9304	101	55.6667	4.06	12	8	0.607466	53.7	132.139	245.2	2	4.09	2	0.46	2.43	1.24	8.528	8528	158.808	120.17	202	999	4.07423	2.5655	1	0.999	0.117144	2	5.9	0.691839	0
02145	2	43	0	0			1		0	0	0	96	24.1205	135.667	87.6667	20.48	31	13	0.973982	86.1	72.8455	339	4	7.26	4	2.84	4.69	1.2	4.099	4099	47.6074	26.4	56	1221	3.60177	7.56556	3	1.221	0.297878	3	278.1	67.8458	1
02147	1	46	0	0			0		1	0	1	63	26.9882	114.333	79.3333	4.6	33	19	0.919683	81.3	97.7856	222.1	1	6.09	4	1.92	3.82	1.13	7.326	7326	90.1107	56.19	57	691	3.11121	3.45265	2	0.691	0.0943216	1	4	0.546001	0
02148	1	38	0	0			0		0	1	0	64.5	26.6163	112.667	63.3333	4.59	19	14	1.06561	94.2	84.3723	317.3	3	5.47	4	1.36	3.15	1.24	16.002	16002	169.873	43.97	201	2667	8.40529	4.948	2	2.667	0.166667	2	11.5	0.71866	0
02149	1	38	0	0			0		1	0	0	71.5	26.1339	122.333	80.3333	4.76	89	23	1.02828	90.9	88.168	463.5	4	3.87	1	2.55	2.17	0.72	6.806	6806	74.8735	31.5	136	1039	2.24164	2.9939	1	1.039	0.152659	2	4.8	0.70526	0
02151	1	42	0	0			0		1	0	1	67	26.578	132	86	4.01	76	43	1.1233	99.3	77.6539	312.4	3	4.8	3	13.19	0.85	0.68	17.397	17397	175.196	31.79	146	3372	10.7939	6.161	3	3.372	0.193827	2	11.3	0.649537	0
02152	1	39	0	0			0		1	0	0	66.5	19.9936	105.333	62	4.95	26	19	0.834842	73.8	113.495	259.9	2	2.47	1	0.99	0.88	1.06	9.942	9942	134.715	81.38	194	2855	10.985	8.15422	3	2.855	0.287166	3	9.9	0.995775	0
02153	1	41	0	0			0		1	1	0	59	19.1624	127	70	4.19	11	17	0.987557	87.3	91.424	260.8	2	4.27	2	1.16	2.44	1.3	35.029	35029	401.249	773.18	214	4215	16.1618	4.02788	2	4.215	0.120329	2	29.7	0.847869	0
02154	1	43	1	0			0		1	1	0	66.5	28.391	144.667	89.3333	4.28	47	38	1.04072	92	84.9679	360.5	4	4.79	3	3.15	2.54	0.84	25.899	25899	281.511	79.75	145	4653	12.9071	4.58493	2	4.653	0.179659	2	26.3	1.01548	0
02158	2	38	0	0			0		0	0	0	72.5	22.9423	114	72	4.3	9	8	0.815611	72.1	92.7073	254.3	2	5.49	4	0.89	3.12	1.61	13.411	13411	186.006	38.1	140	2705	10.637	5.71867	3	2.705	0.2017	3	12.7	0.946984	0
02160	2	39	0	0			0		0	0	1	67.5	27.0077	122.333	72.6667	4.89	14	11	0.812217	71.8	92.7532	241.8	2	4.13	2	1.47	2.43	1.11	3.524	3524	49.0808	41.82	60	1268	5.244	10.6844	4	1.268	0.359818	4	6.3	1.78774	0
02162	2	40	1	1	利血平		0		0	0	1	63.5	28.4275	157.667	92	4.63	20	18	0.771493	68.2	98.3849	317.4	3	4.2	2	1.69	2.44	1.07	6.046	6046	88.651	29.25	54	938	2.95526	3.33359	2	0.938	0.155144	2	19.7	3.25835	0
02163	2	40	0	0			0		0	0	0	64.5	20.9312	112	70	3.98	7	14	0.675339	59.7	115.949	301.3	3	3.65	1	1.07	1.9	1.32	12.837	12837	215.025	51.28	146	2898	9.61832	4.47311	2	2.898	0.225754	3	8.6	0.669938	0
02165	2	42	0	0			0		0	0	0	69	22.0283	91.3333	56	5.19	7	20	0.877828	77.6	83.1642	315.8	3	4.37	2	1.13	2.73	1.05	9.398	9398	121.108	27.35	50	1322	4.18619	3.45657	2	1.322	0.140668	2	7.2	0.76612	0
02166	1	44	0	0			0		1	1	0	80.5	24.4837	134.667	82	4.7	95	42	1.15158	101.8	74.6829	387.6	4	4.17	2	2.54	2.4	0.91	9.744	9744	95.7171	26.43	107	2318	5.98039	6.24799	3	2.318	0.23789	3	5.9	0.605501	0
02168	1	46	0	0			0		1	1	1	62.5	23.8173	124	84	5.06	35	22	0.987557	87.3	89.5602	300.5	3	4.86	3	1.25	3.28	1	4.776	4776	54.7079	15.43	112	1153	3.83694	7.0135	3	1.153	0.241415	3	7	1.46566	0
02169	1	38	0	0			0		0	0	0	59.5	20.776	127	84	4.4	17	15	0.921946	81.5	100.881	386.8	4	4.96	3	2.83	2.51	1.16	2.387	2387	29.2883	7.09	43	857	2.21562	7.56484	3	0.857	0.359028	4	1.6	0.670297	0
02170	1	38	0	0			0		1	0	1	63.5	21.9877	117	73.6667	4.24	60	24	1.12217	99.2	79.1559	302.5	3	4.92	3	2.18	2.91	0.94	15.945	15945	160.736	68.48	101	2140	7.07438	4.40124	2	2.14	0.134211	2	16	1.00345	0
02171	1	40	0	0			0		1	1	0	75	24.0053	118.667	78.6667	4.43	42	21	1.26244	111.6	67.8225	317.3	3	4.86	3	3.35	2.72	0.76	5.293	5293	47.4283	16.98	80	1412	4.45005	9.38268	4	1.412	0.266767	3	13.1	2.47497	0
02173	1	42	1	0			0		1	1	0	69	25.3169	134.333	88.6667	4.76	22	16	0.945701	83.6	96.0276	358.1	4	4.43	2	2.46	2.46	0.78	4.969	4969	59.4378	25.76	74	1059	2.95727	4.97541	2	1.059	0.213121	3	6.3	1.26786	0
02174	1	45	1	0			0		1	0	0	79.5	22.0851	138.667	94.3333	3.39	26	21	0.985294	87.1	90.1681	228.4	2	3.82	1	0.97	2.29	1.07	10.963	10963	125.867	40.39	175	3502	15.3327	12.1817	4	3.502	0.319438	3	28.6	2.60877	1
02175	1	37	0	0			0		1	1	0	68	23.0179	136.667	85	4.39	18	14	0.920814	81.4	101.518	327	3	3.81	1	0.98	2.3	1.1	27.564	27564	338.624	59.44	224	4626	14.1468	4.17773	2	4.626	0.167828	2	14.9	0.54056	0
02177	1	42	0	0			0		1	1	0	67.5	21.5518	115.667	75.6667	4.82	9	16	0.959276	84.8	94.3535	408.5	4	4.71	3	0.99	2.49	1.68	22.092	22092	260.519	64.22	154	2786	6.82007	2.61788	1	2.786	0.126109	2	80.1	3.62575	1
02181	2	42	0	0			0		0	0	1	67	23.1001	128.333	76.3333	5.15	10	12	0.683258	60.4	113.299	252	2	3.64	1	0.85	2.2	1.05	3.257	3257	53.9238	25.24	26	969	3.84524	7.13087	3	0.969	0.297513	3	5.3	1.62726	0
03002	2	45	0	0			0		0	0	0	66.5	26.8406	125.333	79	4.78	15	16	0.660633	58.4	116.656	304.8	3	3.13	1	0.84	1.34	1.11	16.244	16244	278.151	46.66	146	1823	5.98097	2.15026	1	1.823	0.112226	1	8.1	0.498646	0
03007	2	41	0	0			0		0	0	1	72	20.0541	113	67.3333	3.99	18	25	0.978507	86.5	73.0501	263	2	5.17	4	0.68	2.61	1.84	24.881	24881	287.642	53.7	144	4004	15.2243	5.29281	2	4.004	0.160926	2	16.2	0.651099	0
03009	2	38	0	0			0		0	0	1	77	28.419	128	78	4.25	9	14	0.838235	74.1	89.6294	277.5	2	5.02	3	1.07	2.74	1.59	4.766	4766	64.3185	14.54	66	1328	4.78559	7.44045	3	1.328	0.27864	3	7.7	1.61561	0
03012	2	42	0	0			0		0	0	0	78	22.3389	129	85	4.96	13	15	0.769231	68	97.8835	190.6	1	4.63	3	1.72	2.5	1.13	18.511	18511	272.221	58.77	182	3199	16.7838	6.16553	3	3.199	0.172816	2	22	1.18848	0
03014	1	38	0	0			0		1	0	0	56.5	23.8749	125.333	78.3333	5.18	13	10	1.2319	108.9	70.5483	319.5	3	3.41	1	2.79	1.56	0.73	9.755	9755	89.5776	37.91	169	1161	3.6338	4.0566	2	1.161	0.119016	2	80.6	8.26243	1
03020	1	40	0	1			1	诺和锐30R	1	1	0	73.5	26.7605	127.667	80.6667	14.8	30	18	0.839367	74.2	112.231	165.3	1	4.87	3	2.66	2.74	1.01	23.253	23253	313.383	69.05	123	4972	30.0786	9.59805	4	4.972	0.213822	3	21.6	0.928912	0
03021	1	40	0	0			0		0	0	0	61	26.3186	121.667	77.6667	4.82	29	29	1.14367	101.1	76.6176	345.3	4	5.15	4	1.91	3.1	0.93	7.361	7361	72.8091	33.47	100	289	0.836953	1.14952	1	0.289	0.039261	1	4.5	0.61133	0
03024	1	39	0	0			0		1	1	1	72.5	24.901	119.333	64.3333	4.44	34	19	0.795249	70.3	120.508	288.1	3	4.91	3	1.26	2.95	1.23	5.697	5697	81.0384	36.88	98	829	2.87747	3.55075	2	0.829	0.145515	2	8.5	1.49201	0
03025	1	43	1	0			0		1	0	1	72	27.4793	139	90.3333	4.6	19	19	0.985294	87.1	90.9048	241	2	4.13	2	1.18	2.19	1.17	14.212	14212	163.169	42.81	102	2824	11.7178	7.18142	3	2.824	0.198705	3	14.6	1.0273	0
03027	1	42	0	0			0		1	0	0	78	24.3722	129	77	4.69	24	18	1.01063	89.34	88.4724	2.5	1	4.34	2	1.51	2.72	0.99	26.75	26750	299.418	69.58	115	3887	1554.8	519.274	4	3.887	0.145308	2	13.1	0.48972	0
03028	1	46	0	0			0		1	1	0	57	26.7888	121	73.6667	4.4	23	21	0.835973	73.9	110.007	281.1	3	4.72	3	1.29	2.76	1.28	7.049	7049	95.3857	15.19	76	1650	5.8698	6.15375	3	1.65	0.234076	3	13.3	1.88679	0
03029	1	44	1	1	吲达帕胺		0		1	0	0	80	27.2197	112.667	83.6667	4.65	26	23	1.25	110.5	67.4952	430.3	4	4.8	3	1.43	2.94	1.05	30.431	30431	275.394	161.34	180	1400	3.25354	1.18142	1	1.4	0.0460057	1	26.4	0.867536	0
03032	1	43	0	0			0		1	0	1	72.5	26.9249	129	85.6667	4.84	21	15	0.729638	64.5	131.696	353.3	4	4.15	2	1.39	2.38	1.11	13.306	13306	206.295	79.41	210	3664	10.3708	5.02718	2	3.664	0.275364	3	12.7	0.954457	0
03034	1	46	1	1	苯磺酸氨氯地平片		0		1	1	0	68.5	28.5614	123.333	72	4.83	32	21	0.960407	84.9	92.6946	317.5	3	3.6	1	1.62	2.02	1.02	6.421	6421	75.6302	21.22	55	986	3.10551	4.10618	2	0.986	0.153559	2	4.7	0.731973	0
03036	1	39	0	0			0		1	1	0	92	29.9659	121.333	77.6667	5.13	132	60	0.973982	86.1	93.8352	427.7	4	4.59	3	4.93	2.29	0.93	2.809	2809	32.6249	8.41	46	1829	4.27636	13.1077	4	1.829	0.651121	4	3.5	1.246	0
03037	1	41	1	0			0		1	0	0	68.5	28.5198	154.667	85	4.74	20	14	1.0543	93.2	84.3359	303.7	3	6.11	4	2.54	3.89	0.84	2.614	2614	28.0472	10.8	55	668	2.19954	7.84227	3	0.668	0.255547	3	0.9	0.3443	0
03040	2	48	0	0			0		0	1	0	70	23.8201	120	76	4.93	12	11	0.726244	64.2	102.6	250.7	2	3.61	1	1.23	1.73	1.24	4.295	4295	66.9003	13.61	111	1552	6.19067	9.25357	4	1.552	0.36135	4	3.5	0.814901	0
03046	2	44	0	0			0		1	1	0	58.5	25.404	111	67.6667	4.32	22	14	0.635747	56.2	122.81	233.7	2	4.3	2	1.7	2.4	0.92	8.369	8369	148.915	39.99	248	3661	15.6654	10.5197	4	3.661	0.437448	4	6.1	0.72888	0
03047	2	41	0	0			0		0	0	1	59	20.1131	106.667	61.3333	4.62	10	11	0.819005	72.4	90.9875	257.4	2	5.17	4	0.63	2.75	1.71	4.943	4943	68.2735	15.02	77	478	1.85703	2.71999	1	0.478	0.0967024	1	0	0	0
03049	2	44	0	0			0		0	0	0	72	27.0773	137.667	87	4.59	14	15	0.776018	68.6	96.0252	307.3	3	3.91	1	2.8	1.78	1.11	3.543	3543	51.6472	22.11	126	1264	4.11324	7.96411	3	1.264	0.35676	4	9.3	2.62489	0
03051	2	45	0	0			0		0	1	0	64	23.2152	112.667	64	4.01	4	13	0.849548	75.1	85.5308	259.5	2	4.23	2	1.32	2.5	1.01	11.876	11876	158.136	36.69	164	3144	12.1156	7.66152	3	3.144	0.264736	3	3.9	0.328393	0
03052	2	43	0	0			0		0	0	1	62	22.0677	123	74	4.94	17	15	0.828054	73.2	88.9999	207.4	1	3.61	1	1.13	1.94	1.06	3.418	3418	46.694	14.36	69	1269	6.11861	13.1036	4	1.269	0.37127	4	4.8	1.40433	0
03056	1	43	0	0			0		1	0	0	62.5	22.6644	125.667	75	4.68	26	26	0.992081	87.7	90.138	298.7	3	5.81	4	3.17	2.91	0.91	9.861	9861	112.44	45.29	143	1913	6.40442	5.69585	3	1.913	0.193997	2	10.4	1.05466	0
03057	1	41	0	0			0		0	0	0	104.5	25.3793	135.333	87.3333	4.47	42	20	0.861991	76.2	108.128	207.8	1	4.94	3	1.9	2.84	1.31	31.257	31257	410.197	116.24	129	4474	21.5303	5.24878	2	4.474	0.143136	2	174.1	5.56995	1
03059	1	41	1	0			0		1	1	0	63.5	25.0962	148.667	97	4.57	45	30	0.861991	76.2	108.128	355.2	4	3.69	1	1.66	2.07	0.81	16.499	16499	216.522	32.89	144	2832	7.97297	3.68229	2	2.832	0.171647	2	11.9	0.721256	0
03061	2	44	0	0			0		0	0	0	75	19.493	116.667	72.6667	4.14	10	12	0.559955	49.5	143.637	172.3	1	4.47	2	0.59	1.84	1.97	1.211	1211	24.4646	3.05	41	463	2.68717	10.9839	4	0.463	0.382329	4	9	7.43187	1
03062	1	41	0	0			0		1	0	1	68.5	26.3882	125	84.6667	4.55	31	24	0.988688	87.4	91.2949	407.2	4	4.04	2	1.72	2.35	0.99	21.293	21293	243.627	80.06	170	797	1.95727	0.803388	1	0.797	0.0374301	1	8	0.37571	0
03064	1	38	0	0			0		1	0	0	68.5	26.3185	106.667	76.3333	4.53	27	14	0.808824	71.5	118.567	359.6	4	5.56	4	1.65	0.67	0.99	2.402	2402	33.5944	8.45	37	3631	10.0973	30.0566	4	3.631	1.51166	4	3.8	1.58201	0
03069	2	42	0	0			0		0	0	0	75	25.8707	124	81.3333	6.19	19	13	0.702489	62.1	109.484	205.7	1	4.47	2	0.97	2.63	1.31	10.225	10225	164.654	95.63	299	2666	12.9606	7.87144	3	2.666	0.260733	3	22.8	2.22983	0
03071	2	46	0	0			0		0	0	0	68.5	28.4115	113.667	76.3333	4.4	11	14	0.783937	69.3	94.0782	205.9	1	4.57	3	1.1	2.59	1.28	10.441	10441	150.664	40.27	163	3628	17.6202	11.695	4	3.628	0.347476	4	11.3	1.08227	0
03074	1	47	0	0			0		1	0	0	89	20.9364	113.333	69	4.29	21	15	1.04412	92.3	83.2905	265	2	4.5	2	0.78	2.74	1.24	16.025	16025	173.619	59.13	147	3507	13.234	7.62243	3	3.507	0.218846	3	8.6	0.536661	0
03087	2	43	0	0			0		0	0	0	76	26.924	132.667	72.6667	4.96	22	15	0.571267	50.5	140.713	244.7	2	5.23	4	1.54	3.05	1.32	13.133	13133	260.059	51.95	191	1766	7.217	2.77514	1	1.766	0.13447	2	11.3	0.860428	0
03093	1	47	1	0			0		1	1	0	74	26.111	155	107	4.99	21	17	0.970588	85.8	91.1447	445.2	4	6.06	4	4.59	2.38	0.97	5.082	5082	59.2308	21.26	97	2341	5.25831	8.87767	3	2.341	0.460645	4	173.9	34.2188	1
03094	1	49	0	0			0		1	1	0	54.5	22.0994	125.333	79.3333	4.62	21	18	0.80543	71.2	113.882	346.1	4	4.89	3	1.41	3.23	1.09	5.422	5422	76.1517	17.33	87	1315	3.79948	4.98936	2	1.315	0.24253	3	8.9	1.64146	0
03095	1	38	1	0			0		1	1	1	90	28.2549	146	93.3333	4.26	29	17	0.847285	74.9	111.961	352.6	4	4.93	3	2.08	2.88	1.16	10.81	10810	144.326	33.72	139	1145	3.24731	2.24998	1	1.145	0.10592	1	119.5	11.0546	1
03096	1	38	1	0			0		0	1	1	50.5	24.9851	146	88.3333	4.5	24	16	1.18891	105.1	73.7091	409.1	4	3.62	1	0.84	1.92	1.17	3.901	3901	37.117	12.51	62	1393	3.40504	9.17378	3	1.393	0.357088	4	5.1	1.30736	0
03099	1	41	1	0			0		1	1	1	66.5	26.7138	141	74	4.32	39	27	1.06674	94.3	83.1236	328.6	3	4.75	3	1.84	2.4	1.53	18.177	18177	192.757	37.86	271	2575	7.83628	4.06536	2	2.575	0.141663	2	40.6	2.23359	0
03101	1	42	0	0			0		1	0	0	56	28.2533	112.667	69.6667	4	59	33	0.934389	82.6	97.4642	400	4	3.57	1	1.07	1.97	1.2	5.293	5293	64.0799	15.33	80	1805	4.5125	7.04199	3	1.805	0.341016	4	3.1	0.585679	0
03103	2	46	0	0			0		0	0	1	60	28.7554	107.667	69.6667	4.04	15	13	0.697964	61.7	108.578	231.5	2	5.37	4	2.1	3.18	0.94	17.423	17423	282.382	58.29	180	2847	12.2981	4.35511	2	2.847	0.163405	2	13.6	0.780577	0
03105	2	38	0	0			0		0	0	0	94	29.1149	126	84.6667	4.92	14	6	0.627828	55.5	128.041	253.3	2	5.19	4	2.29	3.1	1.02	18.35	18350	330.631	58.62	241	4645	18.3379	5.54635	3	4.645	0.253134	3	30.3	1.65123	0
03115	1	38	0	0			0		1	0	0	67.5	23.0597	125.333	76.6667	4.03	40	21	1.10294	97.5	80.8625	399.6	4	3.59	1	2.36	1.94	0.82	13.921	13921	142.779	40.83	135	972	2.43243	1.70363	1	0.972	0.0698226	1	42.8	3.07449	1
03116	1	39	0	0			0		1	1	0	65.5	20.7767	111	68	4.09	14	11	1.06109	93.8	84.4231	264.8	2	4.39	2	1.46	2.48	1.17	18.425	18425	196.429	33.12	110	1142	4.31269	2.19555	1	1.142	0.061981	1	21.1	1.14518	0
03117	1	43	1	0			0		1	0	0	69	29.0404	133	91.3333	6.15	31	23	0.820136	72.5	114.002	338.4	4	3.9	1	1.17	2.26	1.03	18.794	18794	259.228	38.68	208	3775	11.1554	4.30334	2	3.775	0.200862	3	53.8	2.86262	1
03118	1	40	0	0			0		1	1	1	66	24.5775	133	86.3333	4.46	26	23	0.934389	82.6	98.3191	392.2	4	2.6	1	1.56	1.53	0.62	3.349	3349	40.5448	10.76	84	1837	4.68383	11.5522	4	1.837	0.548522	4	2.1	0.627053	0
03120	1	42	1	0			0		1	1	0	67	24.28	139.333	93	5.17	25	14	1.02715	90.8	86.7203	406.4	4	4.66	3	1.46	3.01	1.07	25.625	25625	282.214	79.19	97	4332	10.6594	3.77708	2	4.332	0.169054	2	62.9	2.45463	0
03121	1	42	0	0			0		0	1	0	60.5	23.9078	114	74.3333	4.27	35	23	1.09276	96.6	80.3409	394.3	4	4	1	0.9	2.43	0.98	22.769	22769	235.704	60.63	98	4854	12.3104	5.22283	2	4.854	0.213185	3	13.1	0.575344	0
03123	1	44	1	1	依那普利 1片QD	硝苯地平 1片QD	0		0	1	0	78	26.7667	208.333	124.667	4.59	31	19	1.24208	109.8	68.0266	424.8	4	6.74	4	1.67	4.69	1.14	19.942	19942	181.621	39.34	293	1736	4.08663	2.25008	1	1.736	0.0870525	1	61.3	3.07391	1
03125	1	42	0	0			0		1	0	0	66	22.7231	118	69.3333	4.27	19	15	1.00905	89.2	88.6438	285.1	3	5.15	4	1.36	2.83	1.43	3.256	3256	36.5022	18.86	59	1225	4.29674	11.7712	4	1.225	0.376229	4	5.4	1.65848	0
03128	2	43	0	0			1		0	0	1	68.5	24.6238	110	64.6667	6.09	16	11	0.75	66.3	100.565	237.7	2	4.79	3	1.79	2.53	1.33	14.271	14271	215.249	97.41	158	2886	12.1414	5.64061	3	2.886	0.202228	3	13.6	0.952982	0
03134	2	44	0	0			0		0	0	0	71.5	23.6883	100.333	63.3333	4.18	20	18	0.7319	64.7	103.217	218.8	1	3.68	1	1.97	1.88	1.07	15.254	15254	235.765	90.72	96	2381	10.8821	4.61565	2	2.381	0.15609	2	9.9	0.64901	0
03135	2	41	0	0			0		0	0	1	79.5	24.6938	105.333	61.3333	5.25	10	10	0.807692	71.4	92.5626	276.9	2	3.68	1	1.98	1.91	0.87	7.388	7388	103.473	39.3	138	992	3.58252	3.46226	2	0.992	0.134272	2	2.3	0.311316	0
03138	2	43	0	0			0		0	0	1	55.5	22.4423	107.333	63.3333	4.54	15	22	1.00792	89.1	69.8308	171.4	1	5	3	0.73	2.49	1.75	15.043	15043	168.833	64.48	278	2786	16.2544	9.6275	4	2.786	0.185202	2	8.2	0.545104	0
03139	1	45	0	0			0		1	0	0	68	22.1291	122	80.6667	3.96	18	22	0.882353	78	103.321	282.9	3	3.58	1	1.2	2.1	0.89	22.505	22505	288.526	66.37	153	1646	5.81831	2.01657	1	1.646	0.0731393	1	10.2	0.453233	0
03141	1	39	0	0			0		0	0	0	65.5	26.4674	130.333	87	4.87	39	20	0.658371	58.2	152.14	264.4	2	4.49	2	0.92	2.87	1.04	3.229	3229	55.4811	15.18	74	1903	7.19743	12.9728	4	1.903	0.589347	4	15.9	4.92413	1
03142	1	38	0	0			0		1	0	0	67	19.7337	118	77	4.4	15	16	0.835973	73.9	113.834	276.7	2	5.44	4	1.97	3.24	1.24	11.374	11374	153.911	43.55	222	2388	8.63029	5.60733	3	2.388	0.209953	3	8.5	0.747318	0
03145	1	39	0	0			0		1	1	0	66.5	22.691	122.667	85.3333	4.16	34	16	1.09842	97.1	80.8967	367	4	3.11	1	1.25	1.72	0.96	21.001	21001	216.282	66.51	238	3257	8.87466	4.10328	2	3.257	0.155088	2	8.6	0.409504	0
03146	1	43	1	0			0		0	1	0	62	23.9735	131	91.3333	4.84	31	15	1.21606	107.5	70.115	257.2	2	4.71	3	1.09	2.84	1.36	4.945	4945	46	7.16	88	1187	4.61509	10.0328	4	1.187	0.24004	3	1.9	0.384226	0
03147	1	46	1	0			1		1	1	0	60	23.1879	115.667	79.3333	6.13	36	26	0.765837	67.7	122.569	297.9	3	5.56	4	1.16	3.53	1.39	5.764	5764	85.1403	32.26	137	835	2.80295	3.29216	2	0.835	0.144865	2	4.7	0.815406	0
03150	1	39	0	0			0		1	1	0	78	17.9597	117.333	65	3.9	13	9	0.893665	79	104.349	379.2	4	4.06	2	2.32	2.23	1.07	7.023	7023	88.8987	19.3	58	932	2.45781	2.76473	1	0.932	0.132707	2	5.6	0.79738	0
03151	1	45	1	0			0		1	1	0	71.5	25.4334	143.333	90.6667	5.24	17	16	1.13688	100.5	75.5722	242.2	2	4.81	3	1.52	3.04	1.06	6.253	6253	62.2189	22.5	111	925	3.81916	6.13826	3	0.925	0.147929	2	4.7	0.751639	0
03155	2	45	0	0			0		0	0	1	76	22.8502	103.667	71	4.63	14	16	0.881222	77.9	81.7532	380	4	4.88	3	1.6	2.48	1.47	9.062	9062	116.329	35.67	76	1914	5.03684	4.32984	2	1.914	0.211212	3	9.2	1.01523	0
04002	2	45	0	0			0		0	0	0	62.5	26.0102	106.667	58	4.7	24	17	0.978507	86.5	71.843	173.8	1	4.18	2	1.4	2	1.28	20.449	20449	236.405	101.23	212	905	5.20713	2.20264	1	0.905	0.0442564	1	11.3	0.552594	0
04005	2	45	0	0			0		0	0	0	61	22.8952	95	58	4.25	10	16	0.728507	64.4	103.394	240.6	2	3.88	1	0.58	2.13	1.33	19.506	19506	302.888	61.25	129	1582	6.57523	2.17084	1	1.582	0.0811033	1	14.1	0.722855	0
04006	2	46	0	0			0		0	0	0	71	21.7607	104	67.3333	4.31	20	18	0.899321	79.5	79.4146	221.3	1	3.91	1	1.31	1.99	1.24	12.413	12413	156.138	54.18	200	2548	11.5138	7.37409	3	2.548	0.205269	3	9.3	0.749215	0
04008	2	47	0	0			0		0	0	0	61.5	23.1576	111	66.3333	5.1	23	21	0.701357	62	107.515	145	1	3.65	1	0.63	1.75	1.41	3.567	3567	57.5323	21.23	80	991	6.83448	11.8794	4	0.991	0.277825	3	3.8	1.06532	0
04013	2	41	0	0			0		0	0	0	79.5	25.6163	115.333	58.6667	4.51	15	14	0.807692	71.4	92.5626	209.4	1	4.34	2	1.55	2.4	1.17	6.055	6055	84.8039	29.31	144	2809	13.4145	15.8183	4	2.809	0.463914	4	7.5	1.23865	0
04014	2	39	0	0			0		0	0	0	83.5	20.7666	117.667	68.6667	4.75	9	16	0.588235	52	138.114	139.5	1	4.17	2	1.16	2.05	1.39	8.198	8198	157.654	33.78	216	2943	21.0968	13.3817	4	2.943	0.35899	4	52.9	6.45279	1
04017	2	41	0	0			0		0	0	0	73	20.665	122.333	73	4.7	20	21	0.722851	63.9	106.148	295.2	3	4.71	3	1.16	2.81	1.31	0.735	735	11.5023	4.88	24	265	0.897696	7.80446	3	0.265	0.360544	4	0.5	0.680272	0
04018	2	42	0	0			0		0	0	0	73	23.1959	104	65.6667	4.88	16	11	0.904977	80	80.0963	292	3	5.3	4	1.16	3	1.62	1.752	1752	21.9	18.18	56	562	1.92466	8.78839	3	0.562	0.320776	3	2	1.14155	0
04019	2	44	0	0			1		0	0	1	80.5	22.0452	104	62.3333	7.84	11	9	0.829186	73.3	88.4853	184.2	1	4.62	3	0.79	2.39	1.6	6.503	6503	88.7176	29.74	268	744	4.03909	4.55275	2	0.744	0.114409	1	1.4	0.215285	0
04021	1	43	1	0			0		1	0	1	80	23.376	139.333	96	4.09	17	13	0.998869	88.3	89.3828	340.3	4	5.7	4	1.42	3.46	1.44	7.645	7645	86.5798	40.72	174	3595	10.5642	12.2017	4	3.595	0.470242	4	3.5	0.457816	0
04028	2	43	0	0			0		0	0	1	75.5	23.559	139.667	74.6667	5.09	20	19	0.863122	76.3	84.5592	251.8	2	4.03	1	2.06	2.51	0.76	6.07	6070	79.5544	28.64	129	2100	8.33995	10.4833	4	2.1	0.345964	4	5.4	0.889621	0
04030	1	43	0	0			0		1	1	0	76.5	24.2601	115.333	82.3333	4.72	20	14	0.733032	64.8	130.944	343.3	4	3.98	1	1.55	2.38	0.89	2.65	2650	40.8951	12.16	62	1317	3.83629	9.38083	4	1.317	0.496981	4	0	0	0
04031	1	40	0	0			0		0	1	1	69.5	21.65	135.667	84	4.22	20	22	1.07919	95.4	82.3055	402.6	4	5.35	4	1.7	3.13	1.1	18.005	18005	188.732	54.63	258	1781	4.42375	2.34393	1	1.781	0.098917	1	11.6	0.644265	0
04032	2	42	0	0			0		0	0	0	63.5	22.719	109	72	5.27	11	13	0.845023	74.7	87.1662	276.9	2	3.75	1	2.01	1.87	1.08	5.138	5138	68.7818	27.13	86	525	1.89599	2.75653	1	0.525	0.10218	1	2.5	0.486571	0
04035	2	42	0	0			0		0	0	0	73.5	23.316	103.333	62.3333	3.81	14	14	0.746606	66	101.557	222.2	1	4.78	3	1.6	2.84	1.19	3.655	3655	55.3788	13.16	126	1106	4.9775	8.98809	3	1.106	0.302599	3	2.8	0.766074	0
04036	1	44	1	1	苯磺酸氨氯地平，氯沙坦	美托洛尔	0		1	1	0	65.5	27.0662	153.667	101	4.34	30	20	0.946833	83.7	95.0909	373.4	4	4.18	2	1.47	2.85	0.84	11.922	11922	142.437	53.19	147	1658	4.44028	3.11736	2	1.658	0.139071	2	37.9	3.179	1
04037	1	43	0	0			0		1	0	0	64.5	22.6632	131	83.6667	4.14	26	20	0.888009	78.5	103.348	353.1	4	5.1	4	3.1	2.78	1.03	10.233	10233	130.357	33.47	137	1294	3.66468	2.81127	1	1.294	0.126454	2	12.1	1.18245	0
04038	2	45	0	0			0		0	0	0	71	22.4657	126.333	79.3333	4.12	13	19	1.01584	89.8	68.5992	278.4	2	5.24	4	1.77	3.04	1.19	3.447	3447	38.3853	11.53	67	350	1.25718	3.27517	2	0.35	0.101538	1	1.6	0.464172	0
04039	2	45	0	0			0		0	0	0	67	22.8664	117.667	73	5.27	17	12	0.662896	58.6	116.165	201.8	1	5.85	4	0.9	3.71	1.35	3.188	3188	54.4027	14.94	74	2223	11.0159	20.2487	4	2.223	0.697302	4	8.1	2.54078	0
04041	2	44	0	0			0		0	0	1	75	22.4286	119.333	67	4.99	20	21	0.678733	60	113.285	263.9	2	4.52	3	0.79	2.01	1.75	4.649	4649	77.4833	33.62	143	494	1.87192	2.4159	1	0.494	0.106259	1	8.7	1.87137	0
04042	1	45	0	0			0		1	1	0	67	25.5387	124.667	88.6667	4.78	38	35	1.06674	94.3	81.75	454.3	4	5.6	4	0.96	3.53	1.3	8.409	8409	89.1729	36.74	152	834	1.83579	2.05869	1	0.834	0.0991795	1	6.9	0.820549	0
04043	2	43	0	0			0		0	1	1	63	20.5363	116.333	71.3333	5.06	15	15	0.726244	64.2	104.64	203.3	1	4.19	2	0.8	2.32	1.28	7.984	7984	124.361	20.59	57	1271	6.25184	5.02716	2	1.271	0.159193	2	3.3	0.413327	0
04044	1	38	1	0			0		1	1	0	61	22.9871	135.333	94.3333	4.36	32	27	1.13688	100.5	77.8944	334.2	3	4.5	2	1.32	2.85	1.14	10.619	10619	105.662	41.91	170	537	1.60682	1.52072	1	0.537	0.0505697	1	15.1	1.42198	0
04045	2	40	1	0			0		0	0	0	81	27.2464	155.667	103	4.67	16	15	0.864253	76.4	85.5227	178.2	1	5.07	4	1.41	3	1.3	2.25	2250	29.4503	9.05	82	1756	9.8541	33.4601	4	1.756	0.780444	4	7.9	3.51111	1
04046	2	40	1	0			0		0	0	0	68	26.6754	144	89.6667	5.55	12	13	0.794118	70.2	94.9377	223.5	1	4.05	2	0.65	2.28	1.44	0.923	923	13.1481	3	28	173	0.774049	5.88713	3	0.173	0.187432	2	1.2	1.30011	0
04047	2	38	0	0			0		0	0	0	68	18.9953	136.333	81.3333	4.22	9	12	0.737557	65.2	104.96	226.4	2	3.63	1	0.6	2.04	1.19	16.105	16105	247.009	57.47	252	829	3.66166	1.4824	1	0.829	0.0514747	1	1.3	0.0807203	0
04048	2	46	0	0			0		0	0	1	58	23.4564	114.667	67.3333	4.49	14	15	0.636878	56.3	121.57	234.4	2	3.98	1	0.64	2.44	1.2	5.855	5855	103.996	31.24	143	2385	10.1749	9.78391	4	2.385	0.407344	4	5.9	1.00769	0
04050	1	43	1	0			0		0	1	0	82.5	25.2751	142.667	87	4.46	42	33	1.01244	89.5	87.9062	380.9	4	4.83	3	2.04	2.29	1.21	10.664	10664	119.151	32.75	148	2560	6.72092	5.64069	3	2.56	0.24006	3	9.9	0.928357	0
04055	2	47	1	0			1		0	0	0	75.5	25.0836	117.667	62	4.85	24	13	0.686652	60.7	110.364	264.6	2	4.49	2	1.01	2.86	1.08	9.464	9464	155.914	60.56	40	1785	6.74603	4.32676	2	1.785	0.188609	2	22.1	2.33516	0
04056	2	41	0	0			0		0	0	0	67.5	24.5498	107	65.3333	4.36	12	16	0.854072	75.5	86.3997	233.8	2	3.25	1	0.86	1.84	0.99	4.2	4200	55.6291	15.33	86	574	2.45509	4.41332	2	0.574	0.136667	2	2.4	0.571429	0
04058	2	44	0	0			0		0	0	0	66.5	20.877	99	62.6667	3.9	12	19	0.791855	70	93.6609	189	1	4.11	2	1.28	2.03	1.2	6.351	6351	90.7286	43.87	67	1506	7.96825	8.78252	3	1.506	0.237128	3	7.4	1.16517	0
04059	2	43	0	0			0		0	0	1	72	22.492	136.333	89	5.19	14	12	0.813348	71.9	90.9898	214.1	1	4.35	2	1.5	2.88	0.93	6.123	6123	85.1599	25.24	131	1254	5.85708	6.87774	3	1.254	0.204802	3	3.6	0.587947	0
04061	1	53	1	0			0		1	0	1	54	23.1657	148	79	3.79	19	22	1.00679	89	85.2644	358.4	4	4.49	2	0.9	2.84	1.15	30.47	30470	342.36	76.72	169	393	1.09654	0.320289	1	0.393	0.0128979	1	4.4	0.144404	0
04062	1	45	0	0			0		1	0	0	74.5	24.563	111	80	4.19	22	14	1.02828	90.9	85.5396	327.6	3	5.95	4	3.47	3.33	0.81	15.748	15748	173.245	58.65	226	982	2.99756	1.73024	1	0.982	0.0623571	1	6.5	0.412751	0
04066	2	48	0	0			0		0	0	0	88	19.5092	112	76.3333	4.28	18	18	0.832579	73.6	86.6798	192.8	1	4.49	2	1.27	2.37	1.38	0.609	609	8.27446	4.02	10	415	2.15249	26.0137	4	0.415	0.681445	4	0.2	0.328407	0
04067	2	45	0	0			0		0	0	0	56.5	23.0024	126	77.6667	4.95	10	14	0.642534	56.8	120.725	238.3	2	4.4	2	0.69	2.14	1.63	3.539	3539	62.3063	5.98	84	1889	7.92698	12.7226	4	1.889	0.533767	4	1.8	0.508618	0
04068	1	39	0	0			0		1	0	0	61.5	24.3091	111.333	68.6667	4.43	10	11	0.763575	67.5	126.706	264.4	2	4.65	3	1.92	2.45	1.15	25.681	25681	380.459	80.46	181	971	3.67247	0.965272	1	0.971	0.0378101	1	15.7	0.611347	0
04070	1	42	1	0			0		1	0	0	95	28.8396	129.667	91.3333	5.04	12	13	1.0181	90	87.6725	294.3	3	4.37	2	2.15	2.44	0.94	5.47	5470	60.7778	25.69	86	1986	6.74822	11.1031	4	1.986	0.363071	4	13.6	2.48629	0
04071	2	40	0	0			0		0	0	0	67	22.3595	117.333	68.6667	4.65	12	12	0.713801	63.1	108.288	204.8	1	4.19	2	1.18	2.54	1.12	4.91	4910	77.813	8.52	47	2090	10.2051	13.1149	4	2.09	0.425662	4	4.2	0.855397	0
04073	2	39	0	0			0		1	0	0	67.5	17.8491	100.667	62.3333	4.43	10	14	0.857466	75.8	86.7511	276.1	2	4.88	3	1.01	2.81	1.4	15.741	15741	207.665	36.9	68	784	2.83955	1.36737	1	0.784	0.0498062	1	10.6	0.673401	0
04074	2	43	0	0			0		0	0	0	78.5	18.4211	114.333	64.6667	5.16	14	19	0.692308	61.2	111.006	193.3	1	3.63	1	0.78	1.81	1.38	6.928	6928	113.203	35.13	131	3207	16.5908	14.6558	4	3.207	0.462904	4	7.2	1.03926	0
04076	1	40	0	0			0		1	0	1	62.5	22.9118	126.333	74	4.29	22	20	0.930995	82.3	98.7616	281.4	3	4.3	2	1.03	2.62	1.05	3.923	3923	47.6671	23.19	36	764	2.715	5.69575	3	0.764	0.194749	2	2.5	0.637267	0
04077	1	39	0	0			0		0	1	1	78.5	28.0482	115.667	80.3333	4.81	44	28	0.725113	64.1	135.051	288.4	3	5.42	4	1.72	3.04	1.23	4.966	4966	77.4727	26.72	113	3338	11.5742	14.9397	4	3.338	0.672171	4	2.6	0.52356	0
04079	2	43	0	0			0		0	0	0	82	17.5124	122.333	79	4.31	14	20	0.80543	71.2	92.095	293.7	3	4.99	3	0.97	2.56	1.69	5.03	5030	70.6461	19.23	122	901	3.06776	4.34243	2	0.901	0.179125	2	5.4	1.07356	0
04080	1	42	0	0			0		1	1	1	60	28.8117	119.333	77	5.19	36	23	0.867647	76.7	106.797	357.3	4	5.78	4	3.36	3.18	1.1	3.576	3576	46.6232	17.04	82	715	2.00112	4.29211	2	0.715	0.199944	3	2.5	0.699105	0
04083	2	42	0	0			0		0	0	0	69.5	23.0365	98.3333	62	4.75	15	13	1.00339	88.7	70.516	203.9	1	4.3	2	1.66	2.4	1.13	5.195	5195	58.5682	30.17	38	1137	5.57626	9.52097	4	1.137	0.218864	3	4.1	0.78922	0
04087	1	43	0	0			0		1	0	0	69	22.9351	116.667	62	4.76	28	29	0.936652	82.8	96.7653	229.1	2	5.14	4	0.91	3.06	1.23	13.283	13283	160.423	57.64	215	1656	7.22828	4.50577	2	1.656	0.124671	2	8.5	0.639916	0
04091	2	42	0	0			0		0	0	0	62.5	20.1702	100.667	58.6667	4.85	17	17	0.688914	60.9	112.152	183.7	1	3.52	1	1.34	1.94	1.02	4.94	4940	81.1166	31.82	93	2397	13.0484	16.086	4	2.397	0.485223	4	4.3	0.870445	0
04094	1	38	0	0			0		1	1	0	78	25.993	125.333	79.6667	4.64	22	17	0.850679	75.2	111.41	418.5	4	4.92	3	2.1	2.94	0.84	19.995	19995	265.891	69.5	144	1883	4.4994	1.6922	1	1.883	0.0941735	1	17.7	0.885221	0
04095	1	38	0	0			0		1	1	1	73.5	25.0868	127.667	79.3333	4.91	72	29	1.21154	107.1	72.0143	320.3	3	4.58	3	1.72	2.59	1.18	14.678	14678	137.049	41.34	209	3104	9.69091	7.07111	3	3.104	0.211473	3	5.5	0.37471	0
04096	1	39	0	0			0		1	1	0	71	25.3666	125.667	82	5.01	25	20	1.08145	95.6	82.4659	409.2	4	5.26	4	4.41	2.57	0.86	12.864	12864	134.561	30.28	113	1215	2.96921	2.20659	1	1.215	0.0944496	1	9.7	0.754042	0
04097	1	38	0	0			0		0	1	1	78.5	27.8931	122.333	79.3333	5.24	35	20	1.00792	89.1	90.3711	344.6	4	3.99	1	3.11	2.11	0.79	10.048	10048	112.772	52.39	188	1260	3.65641	3.2423	2	1.26	0.125398	2	21.4	2.12978	0
04098	1	45	0	0			0		1	0	0	58	23.3167	130.667	73.6667	5.21	13	15	1.00679	89	87.7986	501.1	4	3.8	1	1.1	2.17	1.06	15.986	15986	179.618	51.54	142	1267	2.52844	1.40768	1	1.267	0.0792568	1	4.3	0.268985	0
04100	2	38	0	0			0		0	0	0	64.5	22.2395	105.333	64.3333	4.08	59	40	0.717195	63.4	108.65	187.1	1	3.37	1	1.16	1.47	1.15	5.408	5408	85.2997	14.16	30	1538	8.2202	9.63685	4	1.538	0.284393	3	3.9	0.721154	0
04101	2	41	0	0			0		0	0	0	84.5	20.5625	105	72.3333	4.87	23	23	0.722851	63.9	106.148	181.5	1	4.8	3	0.86	2.2	1.73	5.652	5652	88.4507	23.69	106	443	2.44077	2.75947	1	0.443	0.0783793	1	1.6	0.283086	0
04102	2	44	0	0			0		0	0	0	64	21.2868	123.667	72.3333	3.94	12	10	0.774887	68.5	96.1982	153.8	1	4.63	3	0.55	2.72	1.51	2.091	2091	30.5255	14.94	77	988	6.42393	21.0444	4	0.988	0.472501	4	2.1	1.0043	0
04103	1	39	1	0			0		0	1	0	69	26.5616	140	98.3333	5.32	51	22	0.9819	86.8	92.9023	353.2	4	5.21	4	2.14	3.32	0.86	7.421	7421	85.4954	25.93	109	387	1.0957	1.28159	1	0.387	0.0521493	1	2.9	0.390783	0
04108	1	48	0	0			0		1	0	0	75.5	22.2824	120	73	4.46	36	38	0.774887	68.5	119.888	278.9	2	5.42	4	1.73	3.26	1.22	4.453	4453	65.0073	71.58	34	3122	11.194	17.2196	4	3.122	0.7011	4	4.8	1.07792	0
04109	1	40	1	1	替米沙坦		0		0	0	1	80	31.7592	135.333	78.6667	6.21	44	20	0.911765	80.6	101.338	382.2	4	5.58	4	5.26	2.7	0.99	3.116	3116	38.66	12.9	52	783	2.04867	5.29918	2	0.783	0.251284	3	3.8	1.21951	0
04110	1	41	0	0			1		1	1	0	71	25.9635	123.333	86.6667	4.34	27	18	0.979638	86.6	92.3368	375.4	4	4.51	3	1.94	2.62	1.07	9.739	9739	112.46	31.71	84	1151	3.06606	2.72637	1	1.151	0.118185	2	20.8	2.13574	0
04111	1	42	0	0			0		1	1	0	71	22.1192	124.333	80.6667	5.37	27	18	1.13043	99.93	77.0502	292.6	3	4.41	2	1.6	2.76	1.05	4.696	4696	46.9929	19.72	52	1129	3.85851	8.21084	3	1.129	0.240417	3	29.9	6.36712	1
04112	1	43	0	0			0		1	1	0	71	23.2085	126.667	69.6667	4.32	29	25	0.947964	83.8	95.3424	324.7	3	6.05	4	1.64	3.59	1.16	20.864	20864	248.974	54.8	188	2165	6.66769	2.67807	1	2.165	0.103767	1	21.9	1.04965	0
04114	1	43	1	0			0		1	1	0	70	21.5956	140.333	83.3333	4.73	16	17	1.04638	92.5	84.4015	225	1	4.02	1	0.92	2.32	1.23	11.52	11520	124.541	48.14	169	903	4.01333	3.22251	2	0.903	0.0783854	1	13.6	1.18056	0
04115	1	44	0	0			0		1	1	0	62	22.2204	123.667	78	4.56	23	34	0.817873	72.3	113.921	307.1	3	4.79	3	12.77	1.05	0.55	4.935	4935	68.2573	18.74	139	1021	3.32465	4.87076	2	1.021	0.20689	3	4.2	0.851064	0
04117	1	46	0	0			0		1	1	0	51	25.0935	131.667	78	4.25	13	17	1.14819	101.5	74.3614	272.3	2	4.76	3	0.92	2.65	1.31	24.064	24064	237.084	49.17	128	3965	14.5611	6.14177	3	3.965	0.164769	2	12.9	0.53607	0
04118	1	44	0	0			0		1	1	0	59	23.2246	132.667	73.3333	4.52	20	20	1.02149	90.3	86.5891	303.9	3	5.23	4	0.99	3.45	1.15	10.91	10910	120.819	29.73	110	948	3.11945	2.58191	1	0.948	0.0868928	1	5.4	0.494959	0
04119	1	44	0	0			0		0	0	0	71	25.0269	134.333	80.6667	4.74	14	19	0.941176	83.2	95.7966	301.2	3	3.69	1	1.18	2.13	1.01	6.999	6999	84.1226	19.73	105	3015	10.01	11.8993	4	3.015	0.430776	4	9.2	1.31447	0
04122	1	45	0	0			0		1	1	0	62.5	21.1489	128.333	86.3333	4.83	7	18	0.838235	74.1	110.073	378.1	4	3.88	1	0.87	1.57	1.72	8.856	8856	119.514	23.27	170	2595	6.86326	5.74264	3	2.595	0.293022	3	3.5	0.395212	0
04127	2	39	0	0			0		0	0	1	87.5	20.4884	106.667	64.6667	4.51	15	13	0.609729	53.9	132.131	198.8	1	4.11	2	0.93	1.9	1.48	4.535	4535	84.1373	30.75	63	1323	6.65493	7.90961	3	1.323	0.291731	3	25.7	5.66703	1
04129	2	40	0	0			0		0	0	1	79.5	20.1861	99.6667	61	4.59	13	14	0.68552	60.6	113.828	227	2	3.69	1	1.14	1.88	1.24	11.908	11908	196.502	41.73	189	1057	4.65639	2.36964	1	1.057	0.0887639	1	11.1	0.932146	0
04132	2	44	0	0			0		0	0	0	60	20.8749	119.667	80.6667	4.77	35	25	0.671946	59.4	114.698	200.4	1	4.68	3	1.16	2.39	1.43	1.544	1544	25.9933	11.79	48	1048	5.22954	20.1188	4	1.048	0.678756	4	0.6	0.388601	0
04133	2	45	0	0			0		0	0	0	92.5	22.4618	124	80	5.5	24	20	0.74095	65.5	101.256	200.9	1	5.33	4	1.92	2.98	1.12	5.481	5481	83.6794	20.93	101	274	1.36386	1.62987	1	0.274	0.0499909	1	6	1.09469	0
04134	2	38	0	0			0		0	0	0	79.5	19.7333	115.667	66.3333	4.3	20	16	0.915158	80.9	80.4262	238.9	2	4.46	2	1.22	2.72	1.08	3.338	3338	41.2608	13.79	76	1039	4.3491	10.5405	4	1.039	0.311264	3	2.5	0.748951	0
04138	1	45	1	0			0		1	1	0	60.5	25.0704	185.667	83	4.06	24	21	0.770362	68.1	122.161	271.7	2	4.19	2	0.91	2.1	1.27	14.283	14283	209.736	49.54	362	978	3.59956	1.71624	1	0.978	0.068473	1	6.9	0.483092	0
04139	1	47	0	0			0		0	0	0	64.5	24.1795	109.667	69	4.55	21	17	0.993213	87.8	88.5895	328.5	3	5.09	4	1.33	3.2	1.07	10.536	10536	120	26.36	104	1005	3.05936	2.54947	1	1.005	0.0953872	1	3.4	0.322703	0
04140	1	46	0	0			0		1	0	0	70.5	25.5784	128	78	4.65	22	26	1.03733	91.7	84.2874	672	4	5.49	4	1.97	2.89	1.48	6.95	6950	75.7906	26.73	54	760	1.13095	1.49221	1	0.76	0.109353	1	5.4	0.776978	0
04141	1	38	0	0			0		1	1	0	63.5	20.2365	111.667	77.6667	3.81	13	18	0.959276	84.8	96.0591	364.9	4	4.38	2	0.95	2.44	1.36	8.583	8583	101.215	44.42	129	1100	3.01452	2.97835	1	1.1	0.12816	2	9.6	1.11849	0
04142	1	38	1	0			0		0	0	0	70.5	25.0809	132	91	4.83	58	30	1.04299	92.2	86.6365	361.6	4	5.14	4	1.62	3.1	1.12	21.133	21133	229.208	42.61	135	991	2.7406	1.19568	1	0.991	0.0468935	1	13.1	0.619884	0
04145	1	40	0	0			0		1	1	0	55	18.396	113.333	76.3333	4.31	12	23	0.930995	82.3	98.7616	377	4	3.71	1	0.47	2.04	1.38	2.039	2039	24.7752	15.93	108	1315	3.48806	14.0788	4	1.315	0.644924	4	5.9	2.89358	1
04147	1	44	0	0			0		1	1	0	63.5	26.0724	126	83	5.3	34	24	0.926471	81.9	97.6764	307.6	3	3.63	1	1.63	1.57	0.91	13.596	13596	166.007	35.52	162	1003	3.26073	1.96421	1	1.003	0.0737717	1	22.5	1.6549	0
04148	1	44	1	0			0		1	1	0	66.5	28.0365	133.667	90.6667	4.25	30	25	1.09615	96.9	79.3704	319.6	3	4.31	2	1.35	2.4	1.26	7.697	7697	79.4324	27.79	204	793	2.48123	3.1237	2	0.793	0.103027	1	2.2	0.285826	0
04150	2	45	0	0			0		0	0	1	59	25.7346	113.333	63.6667	4.71	13	18	0.61086	54	128.496	200.9	1	3.51	1	0.9	1.14	1.4	18.092	18092	335.037	126.7	237	174	0.866103	0.258509	1	0.174	0.00961751	1	1.1	0.0608004	0
04151	2	40	0	0			0		0	0	1	66.5	28.8044	128.667	77.3333	4.99	11	16	0.738688	65.3	103.804	214	1	5.34	4	1.25	3.41	1.26	3.457	3457	52.9403	16.4	106	1573	7.35047	13.8845	4	1.573	0.455019	4	6.9	1.99595	0
04152	2	43	0	0			0		0	0	0	68.5	21.201	105	68	4.68	16	18	0.773756	68.4	96.7692	207.8	1	3.74	1	0.76	1.96	1.21	15.558	15558	227.456	42.17	85	1450	6.97786	3.06778	2	1.45	0.0931996	1	27.4	1.76115	0
04155	2	40	1	0			0		0	0	1	83	19.059	144.667	103.333	4.55	13	14	0.849548	75.1	87.3532	203	1	4.87	3	0.88	2.75	1.44	2.659	2659	35.4061	13.2	34	1053	5.18719	14.6506	4	1.053	0.396014	4	24	9.02595	1
04156	2	42	0	0			0		0	0	0	84.5	22.9993	115.333	69.3333	4.45	33	30	0.704751	62.3	109.05	201.5	1	3.97	1	0.99	2.29	1.14	4.661	4661	74.8154	26.73	148	1230	6.10422	8.15904	3	1.23	0.263892	3	7.6	1.63055	0
04157	2	45	0	0			0		0	0	0	61.5	21.439	115.667	73	4.18	7	15	0.952489	84.2	74.2723	185.7	1	3.81	1	0.92	1.81	1.46	19.898	19898	236.318	52.54	122	2334	12.5687	5.31853	3	2.334	0.117298	2	21.6	1.08554	0
04158	2	44	0	0			0		0	0	1	73.5	19.3118	120	81.3333	4.53	16	15	0.752262	66.5	99.7809	274.5	2	4.76	3	0.83	2.78	1.33	26.321	26321	395.805	94.55	291	1164	4.24044	1.07135	1	1.164	0.0442232	1	85.8	3.25975	0
04159	2	43	0	0			0		1	0	1	56	18.7829	110.667	67	4.46	23	21	0.558824	49.4	144.59	273.4	2	4.15	2	1.34	1.76	1.58	21.327	21327	431.721	90.52	109	928	3.39429	0.786225	1	0.928	0.0435129	1	22.4	1.05031	0
04160	1	44	1	0			0		1	1	0	71	23.38	150	102.333	4.51	35	29	1.13348	100.2	76.1573	338.9	4	4.73	3	1.84	2.55	1.34	26.73	26730	266.766	66.58	289	2357	6.95485	2.60709	1	2.357	0.0881781	1	325.8	12.1886	1
04161	1	43	0	0			0		1	0	0	80	26.361	117.667	74	4.85	21	15	1.0509	92.9	83.9533	384.8	4	5.24	4	2.79	2.83	0.96	31.366	31366	337.632	96.5	227	1250	3.24844	0.962125	1	1.25	0.0398521	1	30.7	0.978767	0
04165	1	39	1	0			0		1	0	0	70.5	28.8976	131.333	91.6667	4.69	62	37	1.03054	91.1	87.5213	362.1	4	5.65	4	2.73	3.64	0.88	20.869	20869	229.078	33.49	358	1978	5.46258	2.38459	1	1.978	0.0947817	1	22.4	1.07336	0
04166	1	39	0	0			0		1	1	1	69	23.2339	119	77	5.08	27	28	1.17308	103.7	74.5914	308.4	3	4.9	3	0.9	2.88	1.22	9.026	9026	87.0395	18.12	41	1042	3.37873	3.88183	2	1.042	0.115444	1	6	0.664746	0
04167	1	39	0	0			0		1	0	0	65.5	28.2353	121.333	71.6667	4.55	31	18	0.914027	80.8	101.488	368.8	4	4.02	1	1.56	2.56	1.06	5.903	5903	73.0569	41.2	168	761	2.06345	2.82444	1	0.761	0.128917	2	3.4	0.575978	0
04170	1	49	0	0			0		1	0	0	67.5	20.1288	131	80	4.54	53	49	0.786199	69.5	117.329	207.2	1	4.3	2	0.69	2.18	1.55	1.228	1228	17.6691	8.82	44	401	1.93533	10.9532	4	0.401	0.326547	3	1.2	0.977199	0
04171	2	46	0	0			0		0	0	0	66.5	22.2991	104.333	67.6667	4.81	22	19	0.835973	73.9	86.9053	230.7	2	4.89	3	1.4	2.6	1.46	15.918	15918	215.399	60.91	105	2522	10.9319	5.0752	2	2.522	0.158437	2	9.1	0.57168	0
04172	2	46	0	0			0		0	0	0	80	22.3111	135.667	84	4.65	9	14	0.841629	74.4	86.1852	183.7	1	5.55	4	2.3	3.28	1.03	5.136	5136	69.0323	33.39	101	776	4.22428	6.11928	3	0.776	0.15109	2	4.9	0.95405	0
04173	2	38	0	0			0		0	0	1	70	25.4106	131	81.3333	4.78	12	14	0.868778	76.8	85.7571	339.6	4	4.76	3	3.37	2.13	0.87	3.564	3564	46.4062	12.31	137	1100	3.2391	6.97989	3	1.1	0.308642	3	988.8	277.441	1
04174	2	39	0	0			0		0	0	0	47	23.8752	108.333	64.6667	4.6	14	14	0.677602	59.9	115.996	149.6	1	3.54	1	1.2	1.64	1.16	2.714	2714	45.3088	19.24	110	1334	8.91711	19.6807	4	1.334	0.491525	4	3.9	1.43699	0
04179	2	41	0	0			0		0	0	0	65	20.6102	113.333	59.3333	4.66	10	12	0.631222	55.8	125.474	109.5	1	4.12	2	0.51	1.98	1.56	3.608	3608	64.6595	21.78	123	1634	14.9224	23.0784	4	1.634	0.452882	4	2.8	0.776053	0
04180	2	40	0	0			0		0	0	1	65.5	21.9228	112.667	61.3333	4.54	13	15	0.709276	62.7	109.142	240.1	2	4.72	3	1.43	2.54	1.39	4.078	4078	65.0399	20.58	95	2040	8.49646	13.0635	4	2.04	0.500245	4	2.8	0.686611	0
04187	2	44	0	0			0		0	1	1	74.5	24.4139	131.667	81.3333	4.21	14	14	0.781674	69.1	95.1685	220.5	1	4.82	3	2.95	2.37	1.1	7.917	7917	114.573	32.02	82	810	3.67347	3.20622	2	0.81	0.102311	1	4.9	0.618921	0
04191	2	41	0	0			0		0	0	1	84.5	27.8038	115.667	76.6667	4.25	28	25	0.678733	60	114.726	319.9	3	4.52	3	2.5	2.46	0.98	5.483	5483	91.3833	40.11	184	2239	6.99906	7.65901	3	2.239	0.408353	4	16.9	3.08225	0
04192	1	45	0	0			0		0	1	1	78	26.4008	124	82.6667	5.16	36	23	1.05656	93.4	82.7231	297.1	3	3.58	1	1.49	1.82	1.13	6.789	6789	72.6874	21.93	105	848	2.85426	3.92676	2	0.848	0.124908	2	40.1	5.90661	1
04196	1	46	0	0			0		0	0	1	79	24.9918	134.667	80.3333	4	47	34	0.983032	86.9	90.0692	318.84	3	4.99	3	1.49	3.31	1.1	9.988	9988	114.937	36.69	94	708	2.22055	1.93198	1	0.708	0.0708851	1	10.3	1.03124	0
04197	1	46	1	0			0		1	0	0	69	24.8422	159.667	101.333	4.33	43	31	0.871041	77	104.568	350.3	4	4.13	2	1.35	2.52	1.02	10.478	10478	136.078	30.2	152	1020	2.91179	2.1398	1	1.02	0.0973468	1	16.8	1.60336	0
04198	1	47	0	0			0		1	1	0	64.5	24.9319	114.667	71.6667	5.2	20	13	1.04299	92.2	83.402	302.9	3	3.83	1	0.98	2	1.18	15.381	15381	166.822	72.17	115	1173	3.87257	2.32137	1	1.173	0.0762629	1	4.5	0.292569	0
04199	1	40	1	0			0		0	1	0	60.5	25.5863	120	77.3333	5.17	25	20	1.0724	94.8	82.9488	406	4	5.21	4	1.56	3.23	1.08	8.223	8223	86.7405	27.39	156	944	2.32512	2.68055	1	0.944	0.1148	1	7.8	0.948559	0
04203	1	41	0	1			1	格列美脲	1	0	0	70	25.1048	122	87.6667	5.68	26	14	0.995475	88	90.5274	425.7	4	3.72	1	1.62	2.4	0.78	7.823	7823	88.8977	18.93	179	679	1.59502	1.79422	1	0.679	0.0867953	1	3	0.383485	0
04204	1	42	0	0			0		1	0	0	66	22.7396	111.667	66.3333	5.25	22	18	0.966063	85.4	93.5362	301.5	3	3.76	1	0.92	2.11	1.08	3.857	3857	45.1639	26.02	90	776	2.5738	5.69879	3	0.776	0.201193	3	2.1	0.544465	0
04207	2	45	0	0			0		0	0	0	68	22.924	121.333	70	5.12	9	11	0.734163	64.9	102.412	230.7	2	4.68	3	0.84	2.59	1.44	2.293	2293	35.3313	7.05	68	1031	4.46901	12.6489	4	1.031	0.449629	4	1.9	0.828609	0
04211	2	39	0	0			0		0	0	1	71.5	23.0253	128.333	82.3333	5.41	8	10	0.886878	78.4	83.2148	309.7	3	4.11	2	1.17	1.89	1.37	3.083	3083	39.324	11.81	52	1108	3.57766	9.0979	3	1.108	0.35939	4	13.4	4.34642	1
04215	2	46	0	0			0		0	0	1	63	21.9794	104.667	65.6667	4.66	13	22	0.688914	60.9	110.341	285.5	3	3.77	1	0.64	1.89	1.36	14.68	14680	241.051	42.1	188	435	1.52364	0.632083	1	0.435	0.0296322	1	1.6	0.108992	0
04218	2	45	0	0			0		0	0	1	52.5	21.7398	124	69	4.59	8	11	0.771493	68.2	96.3324	223.9	1	3.9	1	0.91	2.35	1.06	2.035	2035	29.8387	5.5	41	1210	5.4042	18.1114	4	1.21	0.594595	4	1.4	0.687961	0
04222	2	44	0	0			0		0	0	1	81	18.8421	108	64.6667	4.45	10	14	0.691176	61.1	110.773	268.2	2	4.03	1	0.98	1.94	1.51	3.651	3651	59.7545	26.7	149	1119	4.17226	6.98234	3	1.119	0.306491	3	3.8	1.04081	0
04223	2	45	1	0			0		0	0	0	66.5	21.5331	154	80	5.06	32	26	0.71267	63	106.237	178.3	1	4.29	2	1.69	2.53	1.1	10.721	10721	170.175	32.52	207	851	4.77285	2.80468	1	0.851	0.0793769	1	10.2	0.951404	0
04227	1	42	0	0			0		1	1	0	78	21.1336	114.667	72	4.89	15	13	0.816742	72.2	115.07	257.1	2	3.75	1	0.76	2.05	1.2	22.017	22017	304.945	47.15	326	380	1.47802	0.484686	1	0.38	0.0172594	1	0.9	0.0408775	0
04228	1	45	0	0			0		1	1	0	81.5	23.3269	118	67	4.76	19	18	1.01923	90.1	86.4778	359.5	4	4.1	2	1.12	2.43	0.94	9.63	9630	106.881	44.52	238	1699	4.72601	4.42174	2	1.699	0.176428	2	4	0.415369	0
04229	1	39	0	0			0		0	0	1	63	22.5045	117	72	4.17	33	28	0.838235	74.1	112.929	288.7	3	6.16	4	0.95	3.8	1.5	13.284	13284	179.271	28.63	158	1985	6.87565	3.83533	2	1.985	0.149428	2	11.7	0.880759	0
04231	1	41	0	0			0		1	0	1	83.5	24.1182	116.333	68	4.88	25	16	0.753394	66.6	127.675	424.4	4	3.91	1	1.02	2.55	0.99	19.106	19106	286.877	61.6	332	1208	2.84637	0.992193	1	1.208	0.0632262	1	3.3	0.172721	0
04232	1	44	1	0			0		1	1	0	68.5	22.3559	134	95	3.71	24	21	1.11765	98.8	77.4911	327.9	3	4.26	2	1.25	2.35	1.26	20.237	20237	204.828	67.26	252	918	2.79963	1.36682	1	0.918	0.0453625	1	13	0.642388	0
04234	1	47	0	0			0		1	0	0	70.5	23.8123	116.333	74.3333	4.31	13	12	1.05769	93.5	81.9734	330.2	3	4.48	2	2.15	2.37	0.96	6.875	6875	73.5294	22.39	65	2199	6.6596	9.05706	3	2.199	0.319855	3	2.4	0.349091	0
04241	2	47	0	0			0		0	0	1	63	21.7699	104	64.3333	4.76	16	16	0.598416	52.9	130.779	186.7	1	4.87	3	0.71	2.77	1.37	1.549	1549	29.2817	10.87	49	1235	6.61489	22.5906	4	1.235	0.797289	4	2	1.29116	0
04243	1	39	1	0			0		0	0	1	78.5	28.421	148	77.3333	5.48	28	17	0.932127	82.4	99.0616	398.3	4	5.6	4	2.33	3	1.05	7.902	7902	95.8981	66.95	236	1245	3.12578	3.25949	2	1.245	0.157555	2	5.6	0.708681	0
04252	1	47	1	0			0		0	0	0	61.5	23.0427	130.333	82	4.72	17	18	0.899321	79.5	100.139	285.3	3	3.31	1	1.53	1.62	0.89	6.657	6657	83.7358	40.18	150	3520	12.3379	14.7343	4	3.52	0.528767	4	10.1	1.5172	0
05004	2	45	0	0			0		0	0	0	75	19.3216	96.6667	58.3333	4.03	11	13	0.817873	72.3	89.6366	309.9	3	5.29	4	1.09	3.34	1.32	9.11	9110	126.003	32.07	86	921	2.97193	2.35862	1	0.921	0.101098	1	6.9	0.757409	0
05005	2	47	0	0			0		0	0	0	59	21.4085	139.333	79	4.73	21	14	0.859729	76	83.6292	183	1	4.16	2	0.9	2.45	1.14	7.308	7308	96.1579	16.3	109	5104	27.8907	29.0051	4	5.104	0.698413	4	5.1	0.697865	0
05008	2	39	0	0			0		0	0	0	80	19.9197	108.333	66.3333	4.77	13	18	0.933258	82.5	78.1416	220.7	1	3.81	1	0.85	1.36	1.72	4.506	4506	54.6182	19.56	109	2061	9.33847	17.0977	4	2.061	0.45739	4	7	1.55348	0
05009	2	37	0	0			0		0	0	0	73	21.769	111.333	68.6667	5.11	12	20	0.720588	63.7	108.535	191.4	1	4.64	3	1.31	2.49	1.39	3.13	3130	49.1366	29.24	67	791	4.13271	8.41065	3	0.791	0.252716	3	2.9	0.926518	0
05010	2	39	0	0			0		0	0	0	55.5	22.0293	108.667	65.6667	4.82	21	21	0.88009	77.8	84.0075	257.2	2	5.7	4	1.45	3.73	1.17	1.229	1229	15.7969	4.45	21	445	1.73017	10.9526	4	0.445	0.362083	4	3.7	3.01058	0
05011	2	43	0	0			0		0	0	0	82	21.3524	105.333	70	4.19	14	16	0.735294	65	103.053	216.4	1	4.82	3	0.59	2.15	1.95	18.092	18092	278.338	91.64	231	1507	6.96396	2.50197	1	1.507	0.0832965	1	7.8	0.43113	0
05013	2	42	0	0			0		0	0	0	76.5	32.5701	119	80.3333	5.59	19	13	0.802036	70.9	92.9669	410.3	4	5.35	4	1.75	3.65	0.89	12.223	12223	172.398	22.44	119	1818	4.4309	2.57016	1	1.818	0.148736	2	9	0.736317	0
05014	2	43	0	0			0		0	0	1	69.5	22.3114	113.333	69	4.67	17	9	0.701357	62	109.241	288.2	3	4.62	3	2.09	2.81	0.99	3.172	3172	51.1613	18.63	107	1101	3.82026	7.4671	3	1.101	0.3471	4	2.9	0.91425	0
05015	2	40	0	0			0		0	0	0	64	21.4205	112	67.3333	3.84	16	17	0.726244	64.2	106.004	205.2	1	3.76	1	0.99	1.85	1.26	14.554	14554	226.698	66.04	214	1170	5.70175	2.51513	1	1.17	0.0803903	1	6.3	0.432871	0
05017	2	42	0	0			0		0	0	0	86.5	21.547	114	67	4.66	11	13	0.746606	66	101.557	233.6	2	4.31	2	1.92	2.48	0.89	11.864	11864	179.758	93.86	313	2063	8.83134	4.91291	2	2.063	0.173887	2	11.5	0.969319	0
05021	1	42	0	0			0		0	0	0	72.5	22.738	119.333	79.3333	4.45	23	18	1.20249	106.3	71.3931	358.7	4	4.63	3	1.58	2.76	1.01	14.077	14077	132.427	54.71	167	2124	5.92138	4.47143	2	2.124	0.150884	2	5.8	0.41202	0
05022	1	41	1	0			0		1	1	0	61.5	19.6052	137.333	90.3333	4.45	17	16	0.882353	78	105.058	198.2	1	4.51	3	1.18	2.2	1.49	0.785	785	10.0641	5.88	28	305	1.53885	15.2905	4	0.305	0.388535	4	1.2	1.52866	0
05023	1	40	0	0			0		1	0	0	71.5	24.4318	116.667	82.6667	5.16	37	22	0.937783	82.9	97.8803	277.9	2	3.91	1	1.02	2.49	1	13.376	13376	161.351	75.13	194	2750	9.89565	6.13299	3	2.75	0.205592	3	34.7	2.5942	1
05025	1	42	0	0			0		1	1	0	61	18.8177	105.333	67.6667	3.61	19	18	1.27262	112.5	66.5697	257.9	2	4.22	2	1.19	2.57	1.15	27.599	27599	245.324	51.26	280	256	0.992633	0.40462	1	0.256	0.0092757	1	2.9	0.105076	0
05026	1	42	1	0			0		0	0	0	70	26.2788	148	102	4.4	24	17	0.823529	72.8	113.901	251	2	4.65	3	0.89	2.98	1.09	14.938	14938	205.192	35.61	239	3112	12.3984	6.04233	3	3.112	0.208328	3	70.1	4.69273	1
05028	1	42	0	0			0		1	1	0	74	22.7873	120.667	76	5.36	48	23	0.942308	83.3	96.4545	436.2	4	3.76	1	1.09	2.51	0.79	5.726	5726	68.7395	20.6	84	1040	2.38423	3.4685	2	1.04	0.181628	2	4.2	0.733496	0
05029	1	45	1	0			0		1	1	0	80	28.0541	156.667	101	4.78	29	22	0.849548	75.1	108.267	374.6	4	4.82	3	1.41	3.28	0.86	4.79	4790	63.7816	32.06	153	2112	5.63801	8.83956	3	2.112	0.440919	4	7.5	1.56576	0
05030	1	45	0	0			0		1	0	0	75.5	23.8947	129.667	79	5.56	15	15	0.821267	72.6	112.886	91	1	4.12	2	0.96	2.73	1.02	2.476	2476	34.1047	13.93	56	723	7.94505	23.2961	4	0.723	0.292003	3	5.5	2.22132	0
05033	2	42	0	0			0		0	0	0	66	22.7314	123.333	71.3333	4.34	11	13	0.756787	66.9	99.8734	239.5	2	3.53	1	0.94	1.82	1.16	3.054	3054	45.6502	13.95	53	833	3.47808	7.61898	3	0.833	0.272757	3	2	0.654879	0
05035	2	39	0	0			0		0	0	1	77.5	24.5989	111.333	69.3333	5.15	12	12	0.789593	69.8	96.0437	198.2	1	3.89	1	0.5	2.32	1.16	12.56	12560	179.943	48.43	241	3528	17.8002	9.89215	4	3.528	0.280892	3	10.3	0.820064	0
05036	2	42	1	0			0		0	0	0	106.5	24.6327	153.333	100	6.01	20	16	0.858597	75.9	85.4687	275.6	2	5.58	4	1.79	3.42	1.3	20.19	20190	266.008	99.81	95	1605	5.82366	2.18928	1	1.605	0.0794948	1	17.3	0.85686	0
05037	2	43	0	0			0		0	0	0	83.5	25.3839	122.333	74.3333	5.33	15	14	0.71267	63	107.105	238.7	2	4.31	2	0.9	2.26	1.47	6.627	6627	105.19	21.57	111	2847	11.9271	11.3386	4	2.847	0.429606	4	69.6	10.5025	1
05038	2	43	0	0			0		0	0	1	58.5	25.7992	130.667	79.6667	4.43	34	32	0.671946	59.4	115.171	196.4	1	5.67	4	1.12	3.56	1.46	2.576	2576	43.367	19.52	66	1214	6.18126	14.2534	4	1.214	0.471273	4	5.8	2.25155	0
05040	2	42	0	0			0		0	0	0	62.5	27.2377	131.667	79.6667	4.52	10	9	0.790724	69.9	94.6108	231.9	2	3.53	1	1.62	1.89	1	2.104	2104	30.1001	13.6	85	1000	4.3122	14.3262	4	1	0.475285	4	2	0.95057	0
05042	2	46	1	0			0		0	0	0	72.5	24.3075	170	107	4.39	33	20	0.473982	41.9	175.042	214.1	1	6.03	4	1.35	4.08	1.28	11.013	11013	262.84	63.53	216	1510	7.05278	2.6833	1	1.51	0.137111	2	145.7	13.2298	1
05043	1	46	0	0			0		1	0	0	57	25.051	110.667	67	4.67	43	27	0.859729	76	106.268	343.2	4	6.09	4	1.29	3.82	1.44	10.727	10727	141.145	29.67	133	3027	8.81993	6.24886	3	3.027	0.282185	3	10.9	1.01613	0
05044	1	39	0	0			0		1	0	0	49.5	20.7197	106.667	62.6667	4.32	30	23	0.81448	72	117.007	224.8	1	4.41	2	1.27	1.95	1.66	0.875	875	12.1528	7.45	39	231	1.02758	8.45552	3	0.231	0.264	3	0.7	0.8	0
05049	1	40	1	0			0		1	1	0	82	29.2298	157.333	102.333	4.06	30	17	0.802036	70.9	118.712	347.7	4	4.09	2	0.85	2.39	1.21	8.934	8934	126.008	61.98	139	917	2.63733	2.09298	1	0.917	0.102642	1	37.5	4.19745	1
05050	1	40	1	0			0		0	1	0	73	28.5198	137	91.3333	5.13	18	18	1.1302	99.91	77.7453	345.4	4	4.94	3	2.16	2.53	1.33	5.52	5520	55.2497	11.17	74	873	2.5275	4.57469	2	0.873	0.158152	2	5.8	1.05072	0
05052	1	44	0	0			0		1	0	0	61.5	26.3452	121.333	83.3333	4.64	26	18	0.942308	83.3	95.6547	247.6	2	5.45	4	1.02	3.49	1.39	9.253	9253	111.08	27.05	120	1523	6.15105	5.53747	3	1.523	0.164595	2	6.1	0.659246	0
05053	1	42	0	0			0		1	1	0	60.5	28.2021	123.333	83.3333	4.83	20	17	1.06335	94	83.0919	345.8	4	4.84	3	2.02	3.11	1.01	1.579	1579	16.7979	11.2	55	356	1.0295	6.12873	3	0.356	0.225459	3	2.1	1.32996	0
05054	1	44	1	1	苯磺酸氨氯地平片		0		1	1	0	72	29.725	140.333	96.6667	5.83	56	36	0.868778	76.8	105.742	303	3	4.33	2	2.75	2.48	0.95	6.737	6737	87.7214	30.43	80	1087	3.58746	4.08961	2	1.087	0.161348	2	29.3	4.34912	1
05056	1	42	0	0			0		1	1	0	63	26.822	108.333	70	4.48	25	17	0.843891	74.6	110.519	276.6	2	4.97	3	1.6	2.82	1.25	21.348	21348	286.166	45.84	224	1381	4.99277	1.74471	1	1.381	0.0646899	1	14	0.655799	0
05057	1	45	0	0			0		0	1	1	62.5	23.4882	120.667	67	4.01	24	20	0.900452	79.6	100.765	265.6	2	5.48	4	1.05	3.46	1.38	14.394	14394	180.829	41.15	83	1142	4.2997	2.37777	1	1.142	0.0793386	1	13.3	0.923996	0
05059	1	42	0	0			0		1	0	0	69	22.1525	102	73.6667	4.25	22	14	0.957014	84.6	94.6288	271.6	2	4.66	3	1.35	3.1	0.93	2.031	2031	24.0071	7.09	66	3155	11.6163	48.3871	4	3.155	1.55342	4	1.9	0.9355	0
05064	2	40	0	0			0		0	0	0	75	23.9941	117.333	80	4.61	35	32	0.576923	51	140.824	163.5	1	4.06	2	0.69	2.6	1.12	3.128	3128	61.3333	15.4	85	1410	8.62385	14.0606	4	1.41	0.450767	4	2	0.639386	0
05065	2	39	0	0			0		0	0	0	60	25.1711	105.667	57	4.24	24	14	0.81448	72	92.4354	287.3	3	4.42	2	2.44	1.95	1.28	8.958	8958	124.417	54.61	170	1098	3.82179	3.07177	2	1.098	0.122572	2	2.2	0.245591	0
05067	2	44	0	0			0		0	0	0	70	18.3994	120.333	72.3333	4.52	11	18	0.780543	69	95.3387	223.3	1	3.72	1	0.8	1.73	1.44	2.148	2148	31.1304	10.65	63	770	3.44828	11.0769	4	0.77	0.358473	4	6.5	3.02607	0
05068	1	46	0	0			0		0	0	0	56.5	24.5037	115.333	73.6667	4.69	36	27	0.942308	83.3	94.8966	345.9	4	4.34	2	0.93	2.56	1.19	15.831	15831	190.048	69.47	230	3424	9.89881	5.20859	2	3.424	0.216285	3	22.4	1.41495	0
05071	1	39	0	0			0		1	1	0	73.5	26.0062	117.667	74	4.5	37	25	1.0509	92.9	85.4335	375.5	4	5.9	4	2.49	3.48	1.07	26.381	26381	283.972	82.18	169	1455	3.87483	1.36451	1	1.455	0.0551533	1	16.2	0.614078	0
05072	1	38	1	0			0		1	1	1	60.5	26.2276	148.333	90.6667	5	30	28	1.17195	103.6	75.0283	336.5	4	4.03	1	0.87	2.5	1.12	0.769	769	7.42278	2.97	24	359	1.06686	14.3728	4	0.359	0.46684	4	2.8	3.64109	1
05074	1	42	0	0			0		1	0	1	57.5	19.2724	117.667	75.3333	3.55	21	23	1.07579	95.1	81.9075	305.7	3	4.16	2	1.22	2.53	1.04	6.939	6939	72.9653	16.58	54	1412	4.61891	6.33028	3	1.412	0.203488	3	3.8	0.547629	0
05075	2	46	0	0			0		0	0	1	95.5	23.265	118	74	4.73	42	24	0.659502	58.3	116.444	183.1	1	3.31	1	3.49	1.46	0.59	5.604	5604	96.1235	27.08	75	1997	10.9066	11.3465	4	1.997	0.356353	4	9.4	1.67737	0
05076	2	40	0	0			0		0	0	0	71.5	24.5567	101.667	62.6667	4.77	16	16	0.733032	64.8	104.794	264.3	2	3.86	1	1.85	1.86	1.08	6.897	6897	106.435	35.05	138	707	2.67499	2.51326	1	0.707	0.102508	1	12	1.73989	0
05078	2	40	0	0			0		0	0	0	78.5	20.0662	128.333	75.6667	4.59	17	21	0.682127	60.3	114.527	195.3	1	4.84	3	0.7	2.46	1.76	10.107	10107	167.612	134.24	138	1017	5.20737	3.1068	2	1.017	0.100623	1	3.7	0.366083	0
05079	2	44	0	0			0		0	0	1	45.5	21.5229	111	67	4.82	9	14	0.799774	70.7	92.5179	252.2	2	4.86	3	1.07	2.59	1.43	6.186	6186	87.4965	16.06	124	1329	5.26963	6.02267	3	1.329	0.21484	3	4.6	0.743615	0
05083	2	44	0	0			0		0	0	1	69	21.8307	101	64.3333	4.78	6	11	0.774887	68.5	96.1982	166.4	1	4.98	3	1.18	3.35	1.17	6.144	6144	89.6934	52.97	73	1167	7.01322	7.8191	3	1.167	0.189941	2	4.7	0.764974	0
05084	2	45	0	0			0		0	0	0	75	31.3324	121.333	88.6667	4.57	28	19	0.854072	75.5	84.972	291.2	3	6.72	4	2.7	3.62	1.34	3.739	3739	49.5232	15.94	93	3418	11.7376	23.7013	4	3.418	0.914148	4	9.3	2.4873	0
05086	1	44	0	0			0		0	0	0	66.5	24.8235	133	88	4.49	74	36	0.910633	80.5	99.7769	399.1	4	4.24	2	1.13	2.53	1.11	14.336	14336	178.087	68.48	201	1096	2.74618	1.54204	1	1.096	0.0764509	1	4.6	0.320871	0
05087	1	46	0	0			0		1	1	0	80	23.9452	134.333	88.6667	4.34	26	17	0.79638	70.4	116.794	269.3	2	4.37	2	1.07	2.84	1.04	24.225	24225	344.105	78.09	447	1168	4.33717	1.26042	1	1.168	0.0482147	1	9.6	0.396285	0
05089	1	48	0	0			0		1	0	0	77.5	26.3844	130.333	81	4.77	22	16	0.985294	87.1	89.1324	291.8	3	4.12	2	0.71	2.56	1.16	4.061	4061	46.6246	8.46	95	1398	4.79095	10.2756	4	1.398	0.34425	4	20.2	4.97414	1
05090	1	39	0	0			0		0	1	0	82.5	19.2763	117	82	4.41	19	17	0.713801	63.1	137.697	222.4	1	4.38	2	1.42	2.64	0.94	6.859	6859	108.7	18.17	134	2257	10.1484	9.3361	4	2.257	0.329057	4	13.9	2.02653	0
05096	1	38	0	0			0		1	0	0	65.5	21.9977	106.667	73	4.79	24	15	0.963801	85.2	95.5029	504.9	4	4.06	2	2.01	2.26	0.92	22.382	22382	262.7	77.41	196	859	1.70133	0.647632	1	0.859	0.0383791	1	10.5	0.469127	0
06004	2	38	0	0			0		0	0	1	71	20.1372	116.333	64.3333	4.4	9	14	0.700226	61.9	111.908	182.5	1	3.75	1	1.32	2.14	1.02	18.365	18365	296.688	30.67	176	4051	22.1973	7.48168	3	4.051	0.220583	3	10	0.544514	0
06007	2	41	0	0			0		0	0	1	59.5	19.9962	108	56	4.26	18	21	0.74095	65.5	102.957	251.5	2	4.27	2	1.23	2.09	1.35	16.914	16914	258.229	57.35	187	2828	11.2445	4.35448	2	2.828	0.167199	2	9.6	0.567577	0
06008	2	44	1	0			0		0	0	0	79.5	31.5355	181.667	101.667	5.34	73	44	0.791855	70	93.6609	286.7	3	5.87	4	3.58	3.15	1.1	2.022	2022	28.8857	5.02	24	710	2.47646	8.57329	3	0.71	0.351137	4	18.6	9.19881	1
06009	2	45	0	0			0		0	0	0	67.5	22.2343	120.667	71.3333	4.5	9	15	0.613122	54.2	127.911	275.1	2	4.51	3	0.87	2.5	1.38	9.875	9875	182.196	23.88	102	835	3.03526	1.66594	1	0.835	0.084557	1	3.6	0.364557	0
06010	2	45	0	0			0		0	0	1	91	20.6718	108.667	75.6667	4.66	11	16	0.794118	70.2	92.957	182.1	1	4.43	2	1.25	2.67	1.21	2.252	2252	32.0798	8.44	38	954	5.23888	16.3308	4	0.954	0.423623	4	5	2.22025	0
06011	2	44	0	0			0		0	0	0	89.5	20.8972	130.333	86	5.18	8	13	0.804299	71.1	91.876	244.2	2	5.01	3	1.18	3.07	1.23	19.363	19363	272.335	79.51	175	3391	13.8862	5.09893	2	3.391	0.175128	2	9.1	0.469968	0
06012	2	45	0	0			0		0	0	1	97.5	25.4045	116.667	76.3333	5.66	10	13	0.839367	74.2	86.8128	364.1	4	4.94	3	3.04	2.62	0.99	15.538	15538	209.407	85	103	2868	7.87696	3.76155	2	2.868	0.18458	2	9.5	0.611404	0
06014	1	40	0	0			0		1	1	1	75.5	23.4342	125.333	78.3333	4.95	20	14	0.733032	64.8	132.65	228.5	2	4.76	3	2.44	2.55	0.84	6.077	6077	93.7809	29.15	114	1776	7.77243	8.28786	3	1.776	0.292249	3	11.1	1.82656	0
06015	1	45	1	0			0		1	1	1	73.5	22.2993	140.333	86.3333	4.72	54	30	0.798643	70.6	116.845	275.2	2	4.35	2	1.88	2.21	1.18	16.141	16141	228.626	57.76	162	2633	9.56759	4.18482	2	2.633	0.163125	2	65.2	4.0394	1
06017	2	44	0	0			0		0	0	0	71	30.3148	127.333	83.3333	5.44	16	18	0.820136	72.5	89.6917	269.6	2	3.61	1	1.35	2.22	0.78	5.587	5587	77.0621	18.68	65	1056	3.91691	5.0828	2	1.056	0.18901	2	3.3	0.590657	0
06019	2	38	0	0			0		0	1	0	79	18.3823	95	62	3.97	9	14	0.845023	74.7	88.7418	181.4	1	4.46	2	0.89	2.62	1.43	1.984	1984	26.5596	8.64	52	3236	17.839	67.1661	4	3.236	1.63105	4	2.5	1.26008	0
06021	2	42	0	0			1		0	0	1	80	30.9941	137	83.6667	10.7	12	5	0.627828	55.5	125.767	98.4	1	5.06	4	0.97	3.34	1.34	13.546	13546	244.072	79.38	215	3383	34.3801	14.086	4	3.383	0.249742	3	90.6	6.68832	1
06026	2	42	0	0			0		0	0	0	66	21.1178	110.333	67.3333	4.29	17	16	0.84276	74.5	87.455	229.1	2	4.52	3	0.84	2.63	1.41	0.669	669	8.97987	4.02	28	860	3.75382	41.8026	4	0.86	1.2855	4	2	2.98954	0
06027	2	44	0	0			0		0	0	0	71.5	26.5237	116.667	71.6667	4.62	22	23	0.720588	63.7	105.221	258.4	2	4.86	3	1.46	3.1	1.13	14.855	14855	233.203	45.28	118	2539	9.82585	4.21344	2	2.539	0.170919	2	21.5	1.44732	0
06029	2	44	0	0			0		1	0	0	62.5	21.6331	81.3333	50	4.55	5	10	0.782805	69.2	94.9988	222.7	1	4.47	2	0.58	2.51	1.52	2.708	2708	39.1329	16.76	55	1807	8.11405	20.7346	4	1.807	0.667282	4	3.7	1.36632	0
06030	1	47	0	0			0		0	0	0	56.5	26.9114	126	71.3333	5.54	22	18	0.908371	80.3	98.909	279.2	3	5.1	4	2.26	3.05	1.01	1.407	1407	17.5218	8.98	42	616	2.2063	12.5918	4	0.616	0.437811	4	1.3	0.923952	0
06032	1	39	0	0			0		0	1	1	60	17.0821	118.667	61	4.52	12	15	0.90724	80.2	102.426	240.6	2	5.01	3	1.11	2.63	1.6	6.847	6847	85.3741	13.67	127	1641	6.82045	7.9889	3	1.641	0.239667	3	6.9	1.00774	0
06036	1	42	0	0			0		0	0	0	83	19.2763	130.333	88.3333	5.44	20	18	0.959276	84.8	94.3535	264.2	2	4.54	3	2.85	1.98	0.95	21.451	21451	252.96	42.24	129	3548	13.4292	5.30883	2	3.548	0.1654	2	16.3	0.759871	0
06039	1	44	0	0			0		1	0	0	60	17.1791	117	70.3333	4.42	17	18	0.68552	60.6	141.648	295.7	3	4.44	2	0.65	2.17	1.66	5.692	5692	93.9274	19.87	98	1974	6.67568	7.10728	3	1.974	0.346803	4	9	1.58117	0
06040	1	44	0	0			0		1	1	0	72	27.2876	135	81.3333	6.17	19	19	1.04412	92.3	84.2797	389.1	4	4.52	3	1.67	2.89	0.92	2.718	2718	29.4475	8.9	41	936	2.40555	8.16896	3	0.936	0.344371	4	5.8	2.13392	0
06041	1	45	1	0			0		1	1	0	73.5	30.394	154.667	101.333	4.73	24	21	0.987557	87.3	89.9132	269	2	4.61	3	2.17	2.49	1.3	8.461	8461	96.9187	43.15	229	1860	6.9145	7.13433	3	1.86	0.219832	3	19.6	2.31651	0
06044	1	44	0	0			0		1	1	0	70	21.2	117.333	74.6667	4.64	24	19	0.992081	87.7	89.7678	342.3	4	4.89	3	2.52	2.74	1.12	1.595	1595	18.187	7.54	34	807	2.35758	12.963	4	0.807	0.505956	4	3.5	2.19436	0
06045	1	46	0	0			1		1	1	0	68	23.5335	139.667	81	6.85	22	24	0.923077	81.6	97.3421	265.5	2	5.48	4	2.24	2.76	1.55	9.818	9818	120.319	43.06	244	3701	13.9397	11.5857	4	3.701	0.376961	4	26.8	2.72968	1
06046	1	46	0	0			0		1	0	1	79.5	22.4993	129	84.3333	5.85	50	35	1.28167	113.3	64.9242	318	3	4.52	3	2.35	2.39	1.08	4.035	4035	35.6134	19.95	65	1384	4.3522	12.2207	4	1.384	0.342999	4	3.3	0.817844	0
06047	1	47	0	0			0		1	1	0	67	24.0478	104	64	4.07	23	13	0.998869	88.3	87.9709	252.3	2	5.22	4	1.35	3.38	0.99	8.024	8024	90.872	30.61	112	4600	18.2323	20.0637	4	4.6	0.57328	4	5.7	0.710369	0
06049	1	46	1	0			1		0	0	0	74.5	21.4908	163.333	96.6667	7.66	17	10	0.705882	62.4	135.54	288.5	3	4.13	2	0.94	2.4	1.17	0.814	814	13.0449	6.89	34	786	2.72444	20.8851	4	0.786	0.965602	4	4.1	5.03686	1
06051	1	46	0	0			0		1	0	0	65	24.687	122.667	82.3333	5.21	28	24	0.979638	86.6	90.4543	331.3	3	5.14	4	1.61	3.21	1.16	6.221	6221	71.836	17.24	92	1463	4.41594	6.14725	3	1.463	0.235171	3	6.4	1.02877	0
06053	2	40	0	0			0		0	0	1	56	20.3866	99.6667	58.3333	5.04	10	14	1.01697	89.9	69.9647	385	4	6.15	4	0.89	4.08	1.34	14.686	14686	163.359	34.74	85	3429	8.90649	5.45209	3	3.429	0.233488	3	9.1	0.619638	0
06054	2	39	0	0			0		0	0	0	79.5	23.5736	109	63.6667	4.81	26	18.8	0.866516	76.6	85.6344	324.2	3	4.73	3	0.9	2.89	1.32	3.975	3975	51.893	33.78	72	1696	5.23134	10.081	4	1.696	0.426667	4	4.9	1.2327	0
06055	2	38	0	0			0		0	0	1	83.5	18.9241	118.333	79.3333	4.71	12	18	0.865385	76.5	86.1723	230.6	2	4.35	2	1.3	2.18	1.4	15.579	15579	203.647	39.32	147	3109	13.4822	6.62039	3	3.109	0.199564	3	8.6	0.552025	0
06057	2	42	0	0			0		0	0	0	79	26.569	126.333	76	4.99	27	18	0.822398	72.7	90.1347	298.1	3	5.69	4	1.13	3.38	1.48	6.656	6656	91.5543	34.85	107	1745	5.85374	6.39373	3	1.745	0.262169	3	8.2	1.23197	0
06059	2	43	0	0			0		0	0	0	81.5	23.9192	115.667	78	4.95	15	15	0.847285	74.9	86.5139	218.4	1	4.76	3	2.16	2.58	1.13	22.58	22580	301.469	117.89	116	3695	16.9185	5.61203	3	3.695	0.16364	2	19.1	0.845881	0
06061	1	43	1	0			0		1	0	0	76	25.0578	140.333	84.6667	4.37	29	17	0.951357	84.1	94.9229	328.9	3	4.04	2	1.08	2.41	1.03	15.162	15162	180.285	40.72	228	3168	9.63211	5.3427	3	3.168	0.208943	3	9.2	0.60678	0
06062	1	46	1	0			0		1	0	0	60	24.5594	148.667	90.6667	4.83	35	27	0.928733	82.1	96.6111	356.4	4	4.56	3	0.95	2.68	1.23	15.293	15293	186.273	34.38	107	2300	6.45342	3.4645	2	2.3	0.150396	2	12.3	0.80429	0
06063	1	38	0	0			0		0	0	1	52.5	27.6184	115.667	58.6667	4.52	19	15	0.843891	74.6	112.517	323.4	3	4.58	3	1.55	2.39	1.09	11.991	11991	160.737	59.95	107	3285	10.1577	6.31944	3	3.285	0.273955	3	16.5	1.37603	0
06064	1	38	1	0			0		0	1	1	86	25.4254	153	88.6667	4.72	26	24	0.848416	75	111.777	274.5	2	3.8	1	0.71	2.05	1.32	9.208	9208	122.773	32.72	164	2507	9.13297	7.43889	3	2.507	0.272263	3	11.8	1.28149	0
06065	1	40	0	0			0		0	0	0	51.5	19.6484	128.667	73	5.01	29	23	0.872172	77.1	107.045	297.4	3	4.86	3	0.82	3.04	1.09	12.358	12358	160.285	57.42	198	3035	10.2051	6.36684	3	3.035	0.24559	3	9.8	0.793009	0
06066	1	39	0	0			0		1	0	0	65.5	22.903	122.667	81.6667	4.65	28	15	0.88914	78.6	105.005	283.1	3	4.67	3	2.39	2.47	0.95	9.173	9173	116.705	25.11	162	6837	24.1505	20.6936	4	6.837	0.74534	4	13	1.4172	0
06067	1	39	1	0			0		1	1	0	64.5	18.4865	133	90.3333	4.16	30	25	1.11538	98.6	79.3808	236.7	2	5.44	4	0.99	3.7	1.17	22.531	22531	228.509	64.19	137	801	3.38403	1.48092	1	0.801	0.035551	1	5.4	0.23967	0
06068	1	44	0	0			0		1	1	0	68.5	21.6473	119.333	68.3333	4.38	16	19	0.766968	67.8	123.323	218.6	1	3.61	1	0.55	1.76	1.38	6.78	6780	100	22.2	149	2092	9.56999	9.56999	4	2.092	0.308555	3	1.6	0.235988	0
06069	1	44	0	0			0		1	0	0	76	22.5359	104	60.6667	4.42	15	12	0.899321	79.5	101.328	354.9	4	4.94	3	2.73	2.83	1.03	23.006	23006	289.384	73.93	141	3760	10.5945	3.66107	2	3.76	0.163436	2	16.2	0.704164	0
06071	1	46	0	0			0		1	1	0	87	26.8881	134	85	4.27	20	14	0.795249	70.3	116.999	289.1	3	3.82	1	1.47	2.17	1.06	26.46	26460	376.387	104.06	181	4417	15.2785	4.05924	2	4.417	0.166931	2	26.2	0.990174	0
06072	1	42	1	0			0		1	0	0	64	27.4586	140.667	95	4.8	33	16	1.14593	101.3	75.7664	362.4	4	4.54	3	2.24	2.68	0.79	2.549	2549	25.1629	14.08	35	1093	3.016	11.9859	4	1.093	0.428796	4	4	1.56924	0
06073	1	49	0	0			0		0	0	1	77	25.4737	124.333	76	5.02	53	43	0.996606	88.1	87.5618	314.8	3	4.97	3	11.27	1.37	0.4	15.974	15974	181.317	43.84	119	527	1.67408	0.92329	1	0.527	0.0329911	1	6.2	0.388131	0
06079	2	38	0	0			0		0	0	0	71	22.0024	107.667	74	5.19	13	15	0.686652	60.7	114.644	218.2	1	3.64	1	1.36	1.88	1.06	4.461	4461	73.4926	20.63	82	1498	6.86526	9.34143	4	1.498	0.335799	4	5.8	1.30016	0
06080	2	43	0	0			0		0	0	0	57	23.1444	137	79.3333	4.51	9	15	0.763575	67.5	98.3639	214.1	1	4.79	3	1.43	3.06	1.02	4.455	4455	66	23.91	112	1674	7.81878	11.8466	4	1.674	0.375758	4	6.8	1.52637	0
06082	2	44	0	0			0		0	0	0	73	24.7326	138.667	79.6667	4.68	14	18	0.756787	66.9	99.0452	221.4	1	5.25	4	0.76	2.94	1.59	15.701	15701	234.694	72.65	161	2298	10.3794	4.42253	2	2.298	0.14636	2	83.1	5.29266	1
06083	2	43	0	0			0		0	0	1	73	21.9862	103.667	66	6.7	6	12	0.441176	39	193.563	232	2	2.96	1	0.66	1.16	1.43	20.562	20562	527.231	76.31	76	1707	7.35776	1.39555	1	1.707	0.0830172	1	17.7	0.860811	0
06087	2	44	0	0			0		0	1	0	75	20.6904	133	88	4.38	11	14	0.702489	62.1	108.576	173.3	1	4.24	2	0.56	2.37	1.46	1.291	1291	20.789	11.75	52	435	2.5101	12.0741	4	0.435	0.336948	4	6	4.64756	1
06091	1	39	0	0			0		1	1	1	70	27.0118	130.667	88	4.28	12	15	0.942308	83.3	97.7425	423.1	4	4.06	2	1.14	2.42	0.79	9.027	9027	108.367	37.65	129	2714	6.41456	5.91927	3	2.714	0.300654	3	5.6	0.620361	0
06092	1	39	0	0			0		0	0	0	58	21.9578	102	63.6667	4.45	23	18	1.04638	92.5	85.8896	316.9	3	4.53	3	1.89	2.43	1.05	2.098	2098	22.6811	14.62	85	673	2.1237	9.3633	4	0.673	0.320782	3	3.1	1.4776	0
06097	1	40	0	0			0		1	1	1	71	24.7141	118.333	73.6667	4.72	23	16	0.957014	84.6	95.4589	288.2	3	5.08	4	1.6	2.67	1.58	2.849	2849	33.6761	25.28	92	1540	5.34351	15.8674	4	1.54	0.540541	4	6.3	2.2113	0
06098	1	41	0	0			0		1	1	1	69.5	28.5691	138	88.6667	4.8	24	17	0.856335	75.7	109.01	301.4	3	3.78	1	1.11	2.35	0.99	10.612	10612	140.185	58.97	209	1970	6.53616	4.66253	2	1.97	0.185639	2	13.3	1.2533	0
06100	1	42	0	0			0		1	1	0	66.5	21.4348	119.333	73	5.42	20	17	0.815611	72.1	115.267	257.4	2	5.2	4	1.27	3.07	1.44	16.546	16546	229.487	57.52	248	3934	15.2836	6.65991	3	3.934	0.237761	3	14.8	0.894476	0
06101	1	41	1	0			0		0	1	0	71.5	28.5678	146.667	95.3333	4.51	91	46	0.934389	82.6	97.8855	390.4	4	4.68	3	2.74	2.52	1.04	9.253	9253	112.022	46.87	196	897	2.29764	2.05107	1	0.897	0.0969415	1	10.9	1.178	0
06102	1	43	0	0			0		1	1	0	60	27.3673	109.333	70	4.4	26	25	1.09615	96.9	79.6977	297.3	3	5.41	4	1.6	3.44	1.17	6.775	6775	69.9174	20.99	126	4532	15.2439	21.8027	4	4.532	0.66893	4	10.2	1.50554	0
06103	1	42	0	0			0		1	0	0	60	27.3073	125.333	85.3333	6.5	7	6	0.373303	33	302.379	272	2	1.53	1	0.76	0.97	0.35	7.372	7372	223.394	26.22	93	1799	6.61397	2.96068	1	1.799	0.244031	3	5.7	0.773196	0
06104	1	41	0	0			0		1	0	0	63.5	22.5983	106.667	70.3333	4.44	4	10	0.936652	82.8	97.5938	300.7	3	4.5	2	1.09	2.49	1.38	11.226	11226	135.58	28.58	94	1969	6.54805	4.82967	2	1.969	0.175396	2	9.1	0.810618	0
06107	1	45	0	0			0		1	1	0	61	25.3278	129.667	75	4.26	23	28	0.861991	76.2	106.341	290.3	3	5.56	4	1.05	3.62	1.28	10.024	10024	131.549	21.17	155	2451	8.44299	6.41815	3	2.451	0.244513	3	7.4	0.738228	0
06108	1	45	0	0			0		1	1	0	68.5	21.4371	128.333	83.6667	5.1	42	28	0.945701	83.6	94.849	251.6	2	5.37	4	1.55	3.41	1.19	16.611	16611	198.696	78.01	229	3363	13.3665	6.72708	3	3.363	0.202456	3	9.4	0.56589	0
06109	1	43	0	0			0		1	1	1	80	24.1524	125	73	5.42	31	23	0.848416	75	109.331	258.6	2	5.04	4	1.85	2.77	1.43	19.59	19590	261.2	65.28	193	3547	13.7162	5.25121	2	3.547	0.181062	2	57.5	2.93517	1
06111	1	45	0	0			0		1	0	0	63.5	23.577	110	71.3333	5.28	34	21	0.964932	85.3	92.5218	362.8	4	4.32	2	2.25	2.55	0.87	2.384	2384	27.9484	21.14	65	704	1.94046	6.94302	3	0.704	0.295302	3	78.9	33.0956	1
06114	1	46	0	0			0		1	1	0	62	24.5503	120.333	71	4.55	32	26	0.9819	86.8	90.1972	244.6	2	3.44	1	1.65	2.05	0.86	10.377	10377	119.551	30.54	129	2070	8.4628	7.07884	3	2.07	0.19948	3	12.9	1.24313	0
06116	2	45	0	0			0		0	0	1	91.5	21.3615	123	76.3333	5.14	9	17	0.817873	72.3	89.6366	220.3	1	5.74	4	1.37	3.21	1.5	13.053	13053	180.539	42.27	59	1113	5.0522	2.79839	1	1.113	0.0852678	1	8.9	0.681836	0
06117	2	45	0	0			0		0	0	1	65	22.1778	100.667	61.6667	4.36	9	18	0.647059	57.2	119.684	209	1	4.21	2	1.34	2.15	1.26	3.171	3171	55.4371	11.95	36	1010	4.83254	8.71716	3	1.01	0.318512	3	2.9	0.914538	0
06119	2	40	0	0			0		0	0	0	85	19.4926	123.667	74	4.41	8	15	0.80543	71.2	93.295	197.4	1	4.15	2	1.26	2.24	1.33	17.283	17283	242.739	46.44	165	4295	21.7579	8.96348	3	4.295	0.24851	3	21.8	1.26136	0
06122	2	45	0	0			0		0	0	0	67	22.3133	133.667	79.6667	4.39	46	40	0.644796	57	120.202	257.3	2	2.92	1	1.28	1.64	0.77	10.059	10059	176.474	23.89	129	2942	11.4341	6.47922	3	2.942	0.292474	3	7.2	0.715777	0
06123	2	44	0	0			0		0	0	0	71	20.6331	115.333	72.6667	4.33	14	17	0.779412	68.9	95.5095	215.9	1	5.17	4	1.21	3.1	1.26	6.929	6929	100.566	16.41	148	2823	13.0755	13.0019	4	2.823	0.407418	4	13.2	1.90504	0
06126	2	43	0	0			0		0	0	1	67.5	25.4777	114.333	74.3333	4.6	14	14	0.934389	82.6	76.6731	221.9	1	5.29	4	3.01	3.38	1.12	3.261	3261	39.4794	25.77	50	1781	8.02614	20.3299	4	1.781	0.546151	4	3	0.919963	0
06129	2	44	0	0			0		0	0	0	60	24.5404	125.333	73	6.15	20	19	0.770362	68.1	96.896	245.8	2	5.86	4	2.75	3.06	1.21	5.217	5217	76.6079	56.78	126	2008	8.16924	10.6637	4	2.008	0.384896	4	6.3	1.20759	0
06131	1	48	1	0			0		0	0	1	82	25.8953	185.667	109.667	4.62	27	22	1.00792	89.1	86.67	249.4	2	5.63	4	1.66	3.64	1.06	3.807	3807	42.7273	11.91	72	2261	9.06576	21.2177	4	2.261	0.593906	4	7.4	1.94379	0
06134	1	38	0	0			0		0	0	0	66.5	28.7293	132.667	86.3333	4.71	79	32	0.994344	87.9	91.896	370.8	4	5.43	4	3.87	2.73	0.75	19.18	19180	218.203	72.46	192	3701	9.98112	4.57425	2	3.701	0.192961	2	8.1	0.422315	0
06135	1	38	0	0			0		1	0	0	60.5	23.4381	121.333	75.3333	5.22	19	15	0.959276	84.8	96.0591	318.2	3	3.83	1	2.72	1.93	0.87	3.443	3443	40.6014	27.75	90	986	3.09868	7.63195	3	0.986	0.286378	3	23.5	6.82544	1
06136	1	40	0	0			0		1	1	0	102.5	24.7611	123.333	82.6667	4.34	14	16	0.852941	75.4	110.031	339.4	4	3.92	1	0.97	2.53	0.98	25.152	25152	333.581	57.37	189	4082	12.0271	3.60545	2	4.082	0.162293	2	11.3	0.449268	0
06138	1	38	1	0			0		1	0	1	76.5	26.5221	150	88.3333	4.81	47	27	1.05769	93.5	85.1525	596.2	4	4.28	2	5.33	1.28	0.75	5.61	5610	60	17.23	111	1419	2.38007	3.96679	2	1.419	0.252941	3	8.4	1.49733	0
06142	1	41	0	0			0		1	0	0	77	29.4184	109.667	73.6667	4.85	49	23	0.998869	88.3	90.148	431.2	4	3.58	1	3.87	1.63	0.66	13.515	13515	153.058	43.16	160	2799	6.49119	4.24101	2	2.799	0.207103	3	16	1.18387	0
06143	1	41	1	0			0		0	0	0	80	29.1306	148	100.667	4.6	11.7	52	0.980769	86.7	92.2054	444	4	6.95	4	2.48	4.62	1.09	6.72	6720	77.5087	28.48	103	2269	5.11036	6.59328	3	2.269	0.337649	4	48.5	7.21726	1
06156	2	38	0	0			0		0	0	0	67.5	23.1206	110	74.6667	4.43	15	22	0.748869	66.2	103.007	334.1	3	4.37	2	2.63	2.09	1.05	2.002	2002	30.2417	12.14	76	742	2.22089	7.34381	3	0.742	0.370629	4	1.2	0.599401	0
06161	2	39	0	0			0		0	0	1	76	21.7839	120	75.3333	4.78	11	22	0.830317	73.4	90.2647	200.1	1	4.18	2	1.35	2.37	1.01	15.901	15901	216.635	82.57	111	2918	14.5827	6.73147	3	2.918	0.18351	2	21.4	1.34583	0
06162	2	41	0	0			0		0	0	1	59	24.5622	129.333	70.3333	4.49	15	15	0.824661	72.9	90.218	173.3	1	3.71	1	0.56	1.76	1.43	5.415	5415	74.2798	19.56	89	2379	13.7276	18.481	4	2.379	0.439335	4	8.3	1.53278	0
06164	2	44	0	0			0		0	0	1	64	19.9119	129	65	5.31	33	32	0.654977	57.9	118.376	189.3	1	4.83	3	1.32	2.78	1.42	6.77	6770	116.926	47.77	219	2514	13.2805	11.3581	4	2.514	0.371344	4	8.6	1.27031	0
06166	2	43	0	0			0		0	0	0	80.5	23.6587	129.667	77	6.88	17	13	0.781674	69.1	95.561	265.2	2	5.62	4	1.3	3.71	1.22	5.516	5516	79.8263	17.91	127	1657	6.24811	7.82713	3	1.657	0.300399	3	8.3	1.50471	0
06167	2	44	0	0			0		0	0	0	63	23.8923	105.667	60	4.33	11	14	0.914027	80.8	78.4628	186.8	1	4.15	2	1.67	2.01	1.15	5.36	5360	66.3366	21.27	73	2385	12.7677	19.2468	4	2.385	0.444963	4	6.3	1.17537	0
06169	2	47	1	0			0		0	0	1	72	29.7743	150	98.6667	4.37	24	18	0.837104	74	86.4271	268.2	2	4.55	3	1.12	2.79	1.21	0.409	409	5.52703	3.06	14	540	2.01342	36.4287	4	0.54	1.32029	4	3.5	8.55746	1
06170	2	44	0	0			0		0	0	1	83	19.3789	110	67.6667	4.28	19	12	0.779412	68.9	95.5095	178.5	1	4.9	3	3.26	2.19	1.17	14.971	14971	217.286	49.03	118	986	5.52381	2.54218	1	0.986	0.0658607	1	74	4.94289	1
06171	1	45	0	0			0		0	1	1	64	25.396	122	78.3333	4.96	18	26	0.976244	86.3	91.2006	334.2	3	4.64	3	3.2	2.33	1.05	13.955	13955	161.703	37.5	167	3068	9.18013	5.67714	3	3.068	0.21985	3	4.8	0.343963	0
06172	1	44	0	0			0		0	0	0	71	22.9397	108	71.3333	4.31	25	21	1.13462	100.3	76.0636	284.4	3	4.18	2	1.5	2.48	0.92	6.205	6205	61.8644	42.85	98	1333	4.68706	7.57634	3	1.333	0.214827	3	5.4	0.870266	0
06173	1	42	0	0			0		0	0	0	57	25.6327	130.333	69.3333	5.18	38	23	1.17647	104	73.3465	225.5	2	4.04	2	2.9	1.89	0.81	13.692	13692	131.654	35.46	166	3790	16.8071	12.7661	4	3.79	0.276804	3	10.6	0.774175	0
06174	1	39	0	0			0		1	1	0	60	20.1025	105.667	69	4.36	13	14	0.933258	82.5	98.9135	335.6	4	3.03	1	0.86	1.6	0.94	16.456	16456	199.467	63.56	129	2192	6.53159	3.27452	2	2.192	0.133204	2	6.9	0.4193	0
06176	1	37	0	0			0		0	1	0	59.5	25.2159	112	68	4.41	9	18	0.924208	81.7	101.058	307.5	3	3.9	1	0.86	2.16	1.08	14.13	14130	172.95	97.44	169	1519	4.93984	2.85623	1	1.519	0.107502	1	9.6	0.679406	0
06177	1	39	0	0			0		1	1	1	65	23.0599	124.667	78.3333	4.38	28	21	1.02602	90.7	87.9979	467.8	4	4.83	3	1.84	2.89	1.03	26.363	26363	290.662	64.08	129	4127	8.82215	3.0352	1	4.127	0.156545	2	20.7	0.785191	0
06178	1	40	0	0			0		0	0	1	67	23.737	118.333	74.3333	4.23	36	32	1.12443	99.4	78.2378	316	3	2.92	1	1.16	1.74	0.69	13.023	13023	131.016	49.04	165	2579	8.16139	6.22931	3	2.579	0.198034	2	7.4	0.568225	0
06179	1	41	1	0			0		1	1	0	78.5	28.8851	158.333	95.3333	6.14	37	30	1.15045	101.7	75.7247	415.5	4	5.3	4	1.35	3.67	1.05	20.218	20218	198.8	63.15	174	4349	10.4669	5.26503	2	4.349	0.215105	3	34.9	1.72618	0
06180	1	46	1	0			0		0	0	0	59	23.6593	142	90	4.78	20	20	0.971719	85.9	91.3648	189.5	1	3.87	1	0.84	2.22	1.05	12.171	12171	141.688	42.37	161	3862	20.3799	14.3837	4	3.862	0.317312	3	26.5	2.17731	0
06181	1	42	0	0			0		1	0	0	61.5	24.6486	111.333	69.3333	4.39	24	14	1.11425	98.5	78.4329	351.5	4	4.29	2	1.07	2.81	1	11.14	11140	113.096	67.68	129	2465	7.0128	6.20073	3	2.465	0.221275	3	9.2	0.825853	0
06185	1	43	0	0			0		1	1	1	56.5	23.4028	98.3333	56.6667	4.54	20	18	0.961538	85	93.6842	412.3	4	4.38	2	1.66	2.6	1.01	20.185	20185	237.471	71.3	139	3401	8.24885	3.47363	2	3.401	0.168491	2	10.1	0.500372	0
06186	1	45	0	0			0		1	1	0	54	27.0016	130	78.3333	4.4	33	22	0.864253	76.4	105.998	425	4	5	3	1.63	3.02	1.15	23.784	23784	311.309	74.48	340	3799	8.93882	2.87137	1	3.799	0.159729	2	13.5	0.567608	0
06187	1	45	0	0			0		1	0	1	68	23.3995	133.333	88	4.49	27	20	1.05317	93.1	83.0522	250.6	2	4.19	2	1.56	2.49	0.93	15.425	15425	165.682	44.82	147	2618	10.4469	6.30541	3	2.618	0.169724	2	10.6	0.687196	0
06191	2	39	1	1			1	二甲双胍	0	0	1	130.5	18.4569	144	95	19.26	1	14	0.727376	64.3	106.281	208	1	5.09	4	1.24	2.9	1.59	1.84	1840	28.6159	16.26	86	948	4.55769	15.9272	4	0.948	0.515217	4	69.5	37.7717	1
06193	2	43	0	0			0		0	0	0	74.5	24.7576	125.333	64.6667	4.83	38	27	1.02828	90.9	68.1285	356.4	4	4.62	3	1.75	2.22	1.27	6.582	6582	72.4092	27.13	143	1858	5.21324	7.19969	3	1.858	0.282285	3	704.4	107.019	1
06199	2	43	0	0			0		0	0	1	87	27.029	123	77	4.81	11	13	0.733032	64.8	103.446	276.7	2	3.48	1	2.43	1.52	0.96	8.638	8638	133.302	70.17	139	4110	14.8536	11.1428	4	4.11	0.475805	4	9.6	1.11137	0
06200	2	45	0	0			0		1	0	0	67	23.8034	91	61	4.39	11	13	0.817873	72.3	89.6366	313.7	3	4.84	3	2.03	2.91	0.9	5.172	5172	71.5353	27.83	48	988	3.14951	4.40273	2	0.988	0.191029	2	5.3	1.02475	0
06201	2	44	0	0			0		0	0	1	62.5	31.1281	136.333	82	4.99	25	19	0.764706	67.6	97.7811	178	1	4.77	3	1.41	3.02	1.03	3.751	3751	55.4882	23.38	109	1524	8.5618	15.43	4	1.524	0.406292	4	5.8	1.54625	0
06203	2	44	0	0			0		1	1	0	73	20.4644	126	77	4.93	12	14	0.769231	68	97.0718	226.9	2	4.71	3	1.37	2.56	1.46	7.857	7857	115.544	18.36	59	2648	11.6703	10.1003	4	2.648	0.337024	4	8.1	1.03093	0
06206	1	44	0	0			0		0	0	1	71.5	22.6444	124	88.3333	4.66	19	15	0.875566	77.4	104.731	253.3	2	4.57	3	0.93	2.89	1.15	7.19	7190	92.8941	35	124	846	3.33991	3.5954	2	0.846	0.117663	2	7.4	1.02921	0
06209	1	38	0	0			1		1	0	0	75.5	31.8936	133.667	79	7.97	62	37	1.06448	94.1	84.483	332.2	3	6.19	4	4.15	3.32	0.95	7.778	7778	82.6567	49.78	163	2114	6.36364	7.69887	3	2.114	0.271792	3	97.7	12.5611	1
06211	1	41	0	1			1	阿卡波糖	1	0	0	84	22.5632	117.667	77	13.75	79	39	1.09615	96.9	80.3801	195.3	1	3.05	1	1.52	1.59	0.85	6.923	6923	71.4448	28.31	112	1933	9.89759	13.8535	4	1.933	0.279214	3	42.5	6.13896	1
06212	1	41	0	0			1		0	0	0	72.5	22.74	113.333	66.3333	6.36	21	19	0.983032	86.9	91.9436	137.4	1	3.99	1	0.8	2.07	1.48	14.579	14579	167.768	42.6	170	3144	22.8821	13.6392	4	3.144	0.215653	3	12.2	0.83682	0
06216	1	41	1	1	珍菊降压片		1	二甲双胍	1	0	0	71.5	28.7527	159.667	92.3333	9.28	19	24	0.910633	80.5	101.046	289.9	3	4.49	2	4.18	1.96	0.82	18.366	18366	228.149	53.88	216	4361	15.0431	6.59355	3	4.361	0.23745	3	63.5	3.45748	1
06218	1	41	0	0			0		1	1	0	57.5	21.98	120	77.6667	6.4	8	6	0.395928	35	282.418	170	1	1.66	1	0.86	0.95	0.46	2.895	2895	82.7143	16.46	57	1248	7.34118	8.87534	3	1.248	0.431088	4	5	1.72712	0
06225	1	45	0	0			1		1	0	0	58.5	22.1107	123	76.3333	8.4	9	13	0.418552	37	259.343	154	1	2.35	1	0.76	1.43	0.63	1.334	1334	36.0541	9.11	52	1055	6.85065	19.0011	4	1.055	0.790855	4	4.1	3.07346	1
06227	1	47	1	0			0		1	0	0	78	26.8388	141.333	100.667	5.32	30	30	0.996606	88.1	88.2174	369.4	4	4.45	2	1.17	2.41	1.3	5.12	5120	58.1158	51	130	1103	2.98592	5.13789	2	1.103	0.21543	3	4.9	0.957031	0
06229	1	47	1	0			0		0	0	1	72.5	23.7744	133	83.3333	5.27	21	18	1.19344	105.5	70.6254	463.2	4	4.97	3	2.19	3.11	0.97	10.487	10487	99.4028	51.91	133	2638	5.69516	5.72938	3	2.638	0.25155	3	22.1	2.10737	0
07001	2	38	0	0			0		0	0	1	79.5	20.6581	103.333	63.6667	4.42	7	9	0.891403	78.8	83.0793	278.7	2	4.15	2	1.05	2.22	1.27	2.369	2369	30.0635	8.84	50	2080	7.46322	24.8249	4	2.08	0.878008	4	1.3	0.548755	0
07003	2	42	0	0			0		0	1	0	56	23.3196	116	61.6667	4.6	14	14	0.713801	63.1	107.347	301.8	3	5.41	4	2.2	3.11	1.35	13.116	13116	207.861	20.19	97	1494	4.9503	2.38155	1	1.494	0.113907	1	8.1	0.617566	0
07008	2	41	0	0			0		0	0	0	64	26.8378	116.333	74	4.39	24	20	0.968326	85.6	73.9991	324.2	3	3.88	1	2.05	1.92	1.07	6.774	6774	79.1355	38.47	82	1094	3.37446	4.26415	2	1.094	0.1615	2	16.9	2.49483	0
07009	2	41	0	0			0		0	0	0	69.5	23.9935	106.333	69.3333	4.56	16	13	0.754525	66.7	100.676	365.8	4	4.13	2	1.31	2.54	1	15.385	15385	230.66	100.1	170	3208	8.76982	3.80206	2	3.208	0.208515	3	26.1	1.69646	0
07010	2	43	0	0			0		0	1	0	68.5	19.2716	116.333	77.3333	4.75	14	18	0.854072	75.5	85.6663	220	1	4.48	2	1.37	2.35	1.29	8.067	8067	106.848	75.96	135	1523	6.92273	6.47906	3	1.523	0.188794	2	2.9	0.359489	0
07011	2	43	0	0			0		0	0	0	69	19.9704	105.333	70.3333	4.11	15	9	0.808824	71.5	91.6184	224.7	1	3.52	1	0.92	1.57	1.42	3.256	3256	45.5385	11.8	44	1100	4.89542	10.7501	4	1.1	0.337838	4	2.3	0.706388	0
07016	1	38	0	0			0		1	0	1	89	24.7431	128.667	87.6667	4.52	28	20	1.44457	127.7	57.9615	431.4	4	4.2	2	1.04	2.78	0.93	11.364	11364	88.9898	38.87	216	3945	9.14465	10.2761	4	3.945	0.347149	4	11.9	1.04717	1
07018	1	39	1	0			0		1	1	0	70	29.1937	138.667	92.6667	4.95	26	18	0.817873	72.3	116.408	263.4	2	4.63	3	1.45	3.01	1.07	8.487	8487	117.386	32.45	155	1005	3.81549	3.25038	2	1.005	0.118416	2	19.1	2.2505	0
07019	1	40	0	0			0		1	0	0	65.5	18.8203	110	67.6667	4.11	16	10	1.01471	89.7	88.8067	272.7	2	3.18	1	0.86	1.66	1.16	5.611	5611	62.553	21.55	142	1242	4.55446	7.28096	3	1.242	0.221351	3	3	0.534664	0
07020	1	42	0	0			0		1	0	0	68	20.1143	114.667	76.6667	4.75	18	19	0.943439	83.4	96.3118	271.6	2	3.92	1	0.88	2.05	1.27	6.779	6779	81.283	18.5	111	1132	4.16789	5.12763	2	1.132	0.166986	2	5.7	0.840832	0
07021	1	41	0	0			0		0	0	0	62	20.2291	117.667	79.6667	4.21	18	27	0.74095	65.5	130.326	265.7	2	5.33	4	3.07	2.67	1.16	3.791	3791	57.8779	13.25	64	1196	4.50132	7.77727	3	1.196	0.315484	3	2	0.527565	0
07022	1	42	0	0			0		1	1	0	72	24.2014	127	75.3333	5.97	23	16	1.03054	91.1	86.368	316.8	3	4.67	3	3.99	2.24	0.75	23.777	23777	260.999	75.27	151	3712	11.7172	4.48936	2	3.712	0.156117	2	16	0.672919	0
07023	1	39	0	0			0		1	1	0	65	25.8121	112.667	76.3333	4.85	25	18	1.04751	92.6	85.7752	337.4	4	4.54	3	2.31	2.33	1.08	9.392	9392	101.425	22.45	107	725	2.14878	2.11858	1	0.725	0.0771934	1	1.3	0.138416	0
07026	1	44	0	0			0		1	0	0	61.5	25.4313	112	69	5.15	17	12	0.930995	82.3	97.0909	297	3	5.61	4	0.98	3.62	1.35	7.605	7605	92.4058	31.15	85	741	2.49495	2.69999	1	0.741	0.0974359	1	7	0.920447	0
07027	1	43	0	0			0		1	1	0	58	23.7676	134.667	81.3333	4.32	14	14	0.856335	75.7	108.085	215.1	1	5.22	4	0.94	3.05	1.37	10.223	10223	135.046	13.74	165	1693	7.87076	5.82819	3	1.693	0.165607	2	3.6	0.352147	0
07029	1	42	1	0			0		0	0	0	66.5	26.3248	140	84.3333	4.91	31	20	0.977376	86.4	92.202	345.5	4	5.07	4	2.23	3.03	1.04	27.049	27049	313.067	71.07	120	1652	4.78148	1.5273	1	1.652	0.0610743	1	37.7	1.39377	0
07034	1	43	0	1			1	二甲双胍	1	0	0	64.5	25.0794	108	70.3333	10.55	44	23	0.988688	87.4	90.5199	316.3	3	5.76	4	3.46	3.42	1.1	15.091	15091	172.666	56.13	79	1338	4.23016	2.44991	1	1.338	0.0886621	1	13.2	0.874694	0
07036	1	45	0	0			0		1	1	0	93.5	24.0286	135	58.3333	4.44	22	29	0.934389	82.6	96.268	335.1	3	4.18	2	2.86	1.93	1.11	13.94	13940	168.765	41.96	134	2983	8.90182	5.27468	2	2.983	0.213989	3	55.3	3.967	1
07037	1	45	1	1			1	二甲双胍	1	0	1	78.5	30.4359	152.667	107	11.26	30	17	0.967195	85.5	92.2548	226.2	2	4.42	2	2.51	2.6	0.77	20.429	20429	238.936	51.73	179	4450	19.6729	8.23354	3	4.45	0.217828	3	510.6	24.9939	1
07039	1	44	0	0			0		1	1	1	65	21.32	125.667	70.6667	4.35	16	17	0.937783	82.9	96.2245	289.8	3	4.24	2	0.96	2.12	1.4	6.873	6873	82.9071	14.31	59	2253	7.77433	9.37715	4	2.253	0.327804	4	12.4	1.80416	0
07040	1	46	0	0			0		1	1	0	70.5	24.8569	126	84	4.66	21	21	0.989819	87.5	89.3076	293.2	3	5.4	4	1.26	3.44	1.25	6.997	6997	79.9657	23.97	106	1227	4.18486	5.23331	2	1.227	0.175361	2	7.4	1.0576	0
07041	1	45	0	0			0		1	1	1	70	21.0407	115.667	66.3333	4.39	19	24	1.17308	103.7	72.705	331.2	3	4.02	1	1.81	2.09	1.17	15.036	15036	144.995	36.07	148	3170	9.57126	6.60109	3	3.17	0.210827	3	26.8	1.78239	0
07042	1	45	0	0			0		1	0	0	59	22.88	113	78.3333	4.85	20	17	0.96267	85.1	92.7902	301.8	3	4.51	3	1.29	2.58	1.17	6.893	6893	80.9988	23.33	86	946	3.13453	3.86984	2	0.946	0.137241	2	5.9	0.855941	0
07043	1	46	0	0			0		1	1	0	65.5	18.0702	101.333	60	4.32	12	18	0.93552	82.7	95.7469	326	3	3.2	1	0.85	1.54	1.22	1.961	1961	23.7122	5.25	25	677	2.07669	8.75788	3	0.677	0.345232	4	1.4	0.713921	0
07044	1	45	0	0			0		1	0	1	62.5	23.9971	124.667	80.6667	4.28	51	26	1.14367	101.1	75.0192	294.5	3	4.62	3	1.47	3.06	1.03	18.24	18240	180.415	98.05	316	1432	4.86248	2.69516	1	1.432	0.0785088	1	8.6	0.471491	0
07045	2	46	0	0			0		0	0	0	59.5	22.1778	120	71	3.89	26	15	0.857466	75.8	84.2251	170.3	1	4.12	2	1.01	1.93	1.37	7.04	7040	92.876	53.3	182	1603	9.4128	10.1348	4	1.603	0.227699	3	24.7	3.50852	1
07047	1	39	1	0			0		1	1	0	109	29.5574	172.333	125	4.99	22	20	1.34729	119.1	62.8759	402.2	4	5.43	4	2.01	3.08	1.53	21.881	21881	183.72	84.35	91	3193	7.93884	4.32117	2	3.193	0.145926	2	252.5	11.5397	1
07048	2	41	0	0			0		0	0	0	64	22.7638	107.667	71		12	15	0.441176	39	195.22	183	1	3.61	1	0.57	1.94	1.23	11.06	11060	283.59	85.7	292	5272	28.8087	10.1586	4	5.272	0.476673	4	45.1	4.07776	1
07049	2	40	0	0			0		0	0	0	77	25.8176	124.333	83	5.94	12	14	0.927602	82	78.374	342.6	4	4.89	3	6.05	1.96	0.94	5.856	5856	71.4146	23.63	138	960	2.8021	3.92371	2	0.96	0.163934	2	5.6	0.956284	0
07050	2	42	0	0			0		0	0	0	66	24.4956	120.667	78.6667	4.21	14	16	0.819005	72.4	90.5958	128.9	1	4.58	3	0.83	2.42	1.48	6.987	6987	96.5055	29.6	168	3192	24.7634	25.6601	4	3.192	0.456848	4	8.3	1.18792	0
07052	2	40	0	0			0		0	0	1	80	21.8535	100.333	58	4.47	18	19	0.892534	78.9	82.1912	166.7	1	4.69	3	0.75	2.52	1.5	11.92	11920	151.077	46.05	221	3528	21.1638	14.0086	4	3.528	0.295973	3	10.7	0.897651	0
07053	2	43	1	0			0		0	0	0	84.5	24.3598	137.333	87.6667	4.07	11	13	0.707014	62.5	108.163	239.6	2	4.15	2	1.99	2.29	0.95	1.381	1381	22.096	6.12	41	592	2.47078	11.182	4	0.592	0.428675	4	2.7	1.9551	0
07054	2	40	0	0			0		0	0	0	78.5	28.3751	112.333	67.6667	4.8	36	28	0.30543	27	308.685	213	1	3.49	1	2.09	1.63	1.05	6.841	6841	253.37	38.88	142	2127	9.98592	3.94123	2	2.127	0.310919	3	6	0.877065	0
07056	2	44	0	0			0		0	0	0	60.5	26.8041	122.667	73	3.78	19	19	0.733032	64.8	103.021	204.9	1	4.7	3	1.43	2.89	1.03	8.832	8832	136.296	18.06	210	3631	17.7208	13.0017	4	3.631	0.411119	4	21	2.37772	0
07059	2	41	0	0			0		0	0	0	61	25.8146	106.667	67	4.56	12	10	0.959276	84.8	74.8615	254.6	2	4.67	3	0.74	2.61	1.35	2.525	2525	29.7759	12.21	93	919	3.60958	12.1225	4	0.919	0.36396	4	2.6	1.0297	0
07060	2	41	1	0			0		0	0	1	88.5	24.7208	133.333	70	4.35	16	15	0.895928	79.2	81.4464	273.1	2	4.68	3	0.98	2.47	1.47	20.585	20585	259.912	91.04	111	3538	12.955	4.98437	2	3.538	0.171873	2	19.2	0.932718	0
07061	2	45	0	0			0		0	0	0	61.5	27.2223	125.667	74.3333	4.54	18	17	0.893665	79	80.3508	214.7	1	4.48	2	1.53	2.6	1.15	7.748	7748	98.0759	27.39	123	1037	4.83	4.92475	2	1.037	0.133841	2	5.1	0.658234	0
07062	2	42	0	0			0		0	0	1	64.5	25.2174	118	76.3333	4.78	21	20	0.874434	77.3	83.5626	192.5	1	3.36	1	1.1	1.62	1.1	14.882	14882	192.523	71.18	203	3395	17.6364	9.16067	3	3.395	0.228128	3	9.5	0.638355	0
07063	2	43	0	0			0		0	0	1	71	20.9313	129.333	81.3333	5.11	19	19	0.697964	61.7	109.897	205.2	1	3.86	1	1.19	1.92	1.14	8.976	8976	145.478	52.65	144	1091	5.31676	3.65468	2	1.091	0.121546	2	3.1	0.345365	0
07066	2	43	0	0			0		0	0	1	83.5	20.0798	125.667	72.3333	4.97	31	33	0.626697	55.4	125.518	232.6	2	4.8	3	2.1	2.8	1.4	5.893	5893	106.372	31.25	134	2731	11.7412	11.0379	4	2.731	0.463431	4	5.6	0.95028	0
07067	2	42	0	0			0		0	0	1	73	18.7687	99.6667	64.6667	4.3	4	14	0.40724	36	214.56	238	2	3.39	1	0.93	1.95	1.03	5.412	5412	150.333	33.57	125	2174	9.13445	6.07613	3	2.174	0.4017	4	3.4	0.628234	0
07069	2	39	0	0			0		0	0	1	75.5	22.1719	114.667	71.3333	3.9	4	14	0.819005	72.4	91.8056	183.3	1	4.78	3	0.82	2.77	1.58	11.433	11433	157.914	54.58	152	2306	12.5805	7.96664	3	2.306	0.201697	3	18.1	1.58314	0
07070	2	44	1	0			0		0	0	1	71.5	23.318	142	93	4.38	16	22	0.804299	71.1	91.876	286.9	3	4.6	3	2.87	2.54	0.83	10.705	10705	150.563	48.51	180	1127	3.9282	2.60901	1	1.127	0.105278	1	25.1	2.3447	0
07073	1	45	0	0			0		1	0	1	72.5	23.9452	123.667	60.6667	4.73	20	18	0.821267	72.6	112.886	273.5	2	4.55	3	3.22	2.21	0.99	13.137	13137	180.95	41.5	295	2828	10.34	5.71429	3	2.828	0.21527	3	11.3	0.860166	0
07075	1	46	0	0			0		1	1	0	67	27.8888	129	83.3333	6.01	29	23	0.909502	80.4	99.1381	381.9	4	4.37	2	2.13	2.38	1.04	8.04	8040	100	37.37	90	992	2.59754	2.59754	1	0.992	0.123383	2	3.1	0.385572	0
07077	1	46	0	0			0		1	0	0	61.5	26.0891	130	78.3333	4.69	26	20	0.992081	87.7	89.0564	369.6	4	6.21	4	2.59	3.8	1.05	9.033	9033	102.999	25.1	66	806	2.18074	2.11724	1	0.806	0.0892284	1	5.7	0.63102	0
07079	1	46	1	0			0		0	0	0	78	28.225	164.667	99.3333	6.89	35	26	1.03281	91.3	84.7433	357.6	4	3.85	1	4.73	1.19	0.87	6.707	6707	73.4611	37.94	82	897	2.50839	3.41458	2	0.897	0.133741	2	0.7	0.104369	0
07081	1	38	0	0			0		1	1	0	83.5	26.9538	116.333	79.3333	4.78	32	16	1.13462	100.3	78.0861	405.6	4	3.91	1	2.97	1.81	0.82	19.044	19044	189.87	32	116	984	2.42604	1.27773	1	0.984	0.0516698	1	7	0.36757	0
07082	1	38	0	0			0		0	0	0	66	24.0096	116	78.3333	4.64	22	21	0.739819	65.4	132.36	284.9	3	3.57	1	1.23	1.98	1.08	5.248	5248	80.2446	11.57	84	1002	3.51702	4.38288	2	1.002	0.19093	2	3.8	0.724085	0
07084	1	40	1	0			0		1	1	0	74	26.8278	131	91	3.74	24	16	0.950226	84	96.301	316.7	3	4.3	2	1.34	2.79	0.9	22.081	22081	262.869	65.02	145	3167	10	3.80418	2	3.167	0.143426	2	37.9	1.71641	0
07085	1	44	1	0			0		1	0	0	64	25.6935	148.667	97.6667	3.85	39	16	0.988688	87.4	90.1482	244.6	2	5.37	4	1.51	3.61	1.06	14.897	14897	170.446	28.73	95	810	3.31153	1.94286	1	0.81	0.0543734	1	147.7	9.91475	1
07086	1	44	1	0			0		1	0	0	57	23.1668	141	78	3.67	22	19	1.09955	97.2	79.0682	352.9	4	5.12	4	1.57	3.31	1.14	9.951	9951	102.377	23.05	78	941	2.66648	2.60458	1	0.941	0.0945634	1	6.7	0.673299	0
07089	1	43	0	0			0		1	0	0	76	20.6513	121	76.6667	4.35	18	18	0.866516	76.6	106.52	188.1	1	4.82	3	0.48	2.31	1.84	8.654	8654	112.977	46.71	196	2891	15.3695	13.6041	4	2.891	0.334065	4	8	0.924428	0
07090	1	44	0	0			0		1	0	0	68.5	24.736	123	80.3333	5.06	30	24	1.16176	102.7	73.8761	344.7	4	6.42	4	1.35	4.44	1.19	7.097	7097	69.1042	21.2	52	1117	3.2405	4.68929	2	1.117	0.15739	2	3.2	0.450895	0
07092	1	43	0	0			0		1	0	0	72	25.2622	128	87.3333	4.4	22	14	0.885747	78.3	103.673	247.6	2	3.45	1	1.7	1.72	0.92	13.594	13594	173.614	56.23	229	2110	8.52181	4.90847	2	2.11	0.155216	2	12.4	0.912167	0
07093	1	41	0	0			0		1	0	0	70.5	22.4549	107.333	70	3.63	9	17	0.868778	76.8	107.087	322.1	3	3.9	1	1.53	2.01	1.11	16.282	16282	212.005	94.33	183	1831	5.68457	2.68134	1	1.831	0.112455	1	12.1	0.743152	0
07094	1	45	0	0			0		0	0	0	63	26.7978	128.667	82.6667	5	23	18	0.783937	69.3	119.556	259.9	2	4.26	2	0.78	2.97	1.02	4.968	4968	71.6883	20.32	121	1694	6.51789	9.09199	3	1.694	0.340982	4	3.6	0.724638	0
07095	1	39	0	0			0		1	0	0	60	17.6338	126.333	84.6667	4.75	27	30	0.832579	73.6	113.876	249.4	2	4.27	2	0.64	2.11	1.58	12.45	12450	169.158	29.28	97	1157	4.63913	2.74249	1	1.157	0.0929317	1	12.3	0.987952	0
07096	2	39	0	0			0		0	0	0	68	21.6495	118.667	69.3333	3.83	22	16	0.711538	62.9	109.207	215.4	1	4.59	3	1.2	2.71	1.27	10.935	10935	173.847	106.09	177	1762	8.18013	4.70535	2	1.762	0.161134	2	23.4	2.13992	0
07098	2	42	0	0			0		0	1	0	66.5	24.8767	113.667	65.3333	3.89	18	23	0.668552	59.1	116.382	160.4	1	4.37	2	2.46	2.02	1.06	9.545	9545	161.506	39.2	90	1199	7.47506	4.62835	2	1.199	0.125616	2	22	2.30487	0
07099	2	43	0	0			0		0	0	1	80	22.7923	114.667	71	4.29	13	11	0.815611	72.1	90.6785	172.4	1	4.72	3	1.61	2.46	1.2	19.485	19485	270.25	39.61	143	1723	9.9942	3.69814	2	1.723	0.088427	1	20.4	1.04696	0
07101	2	45	0	0			0		0	0	0	71	23.1795	121.333	78.6667	3.79	19	19	0.813348	71.9	90.2524	125.1	1	4.05	2	0.97	2.21	1.19	5.253	5253	73.0598	28.55	180	1995	15.9472	21.8277	4	1.995	0.379783	4	7.6	1.44679	0
07102	2	44	0	0			0		0	0	0	69.5	27.0732	120.667	72	5.96	7	9	0.911765	80.6	78.7031	312.8	3	5.38	4	1.51	3.18	1.11	2.787	2787	34.5782	15.4	51	1542	4.92967	14.2566	4	1.542	0.553283	4	5.4	1.93757	0
07104	2	42	0	0			0		0	0	0	66	24.6793	105	62.6667	4.45	25	20	0.772624	68.3	97.3533	255.5	2	3.76	1	1.2	2.05	1.12	10.005	10005	146.486	65.68	146	1941	7.59687	5.18607	2	1.941	0.194003	2	4.1	0.409795	0
07105	2	45	0	0			0		0	0	0	83.5	22.5608	120.333	71	4.16	7	20	0.923077	81.6	77.2034	244.4	2	4.02	1	1.43	1.75	1.19	6.925	6925	84.8652	26.42	82	2225	9.10393	10.7275	4	2.225	0.3213	3	6.4	0.924188	0
07106	2	40	0	0			0		0	0	1	86	21.2583	102	70.3333	3.86	21	15	0.825792	73	90.4645	240.9	2	4.89	3	1.31	2.17	1.79	2.02	2020	27.6712	20.88	31	441	1.83064	6.61566	3	0.441	0.218317	3	1.1	0.544554	0
07108	1	45	0	0			0		1	0	1	62.5	23.5772	116.333	76.6667	3.66	25	21	0.975113	86.2	91.3312	383.2	4	5.06	4	2.36	2.52	0.95	23.208	23208	269.234	66.21	154	3054	7.96973	2.96015	1	3.054	0.131593	2	14.5	0.624785	0
07110	1	38	0	0			0		1	1	0	69	26.7296	122	74	4.39	13	11	0.977376	86.4	93.8687	290.7	3	3.94	1	1.18	2.44	0.94	6.357	6357	73.5764	28.6	68	2710	9.32233	12.6703	4	2.71	0.426302	4	5	0.786535	0
07113	1	40	0	0			0		1	1	0	73	24.7837	130	78.6667	3.88	28	22	1.01584	89.8	88.6846	316	3	4.08	2	1.7	2.48	0.94	10.723	10723	119.41	39.5	209	2119	6.7057	5.6157	3	2.119	0.197613	2	18.7	1.74391	0
07114	1	41	0	0			0		1	1	0	83	23.0857	134.333	85	4.29	56	25	1.0509	92.9	84.6721	313.4	3	5.22	4	2.2	3.31	0.99	8.658	8658	93.197	25.13	58	1242	3.96299	4.25227	2	1.242	0.143451	2	9.1	1.05105	0
07116	1	42	1	0			0		1	1	0	58	22.0039	145.333	89.6667	4.32	23	29	0.872172	77.1	106.114	193.3	1	5.33	4	0.87	1.46	2.86	7.47	7470	96.8872	13.23	112	885	4.57838	4.72547	2	0.885	0.118474	2	10.5	1.40562	0
07117	1	45	0	0			0		1	0	0	56.5	18.6111	97.3333	63.6667	4.2	27	17	1.09955	97.2	78.7508	459.2	4	3.58	1	1.66	1.81	0.98	4.417	4417	45.4424	15.32	57	972	2.11672	4.65804	2	0.972	0.220059	3	2	0.452796	0
07118	1	43	0	0			0		1	0	1	62.5	23.0718	120.333	76.6667	3.85	17	22	0.900452	79.6	101.588	254.1	2	3.54	1	1.06	1.8	1.14	8.893	8893	111.721	33.06	183	1863	7.33176	6.56256	3	1.863	0.209491	3	7	0.787136	0
07119	1	40	0	0			0		1	0	0	80.5	29.6083	126.333	80.3333	6.03	34	20	0.95362	84.3	95.8783	391.2	4	5.71	4	4	2.81	0.83	6.417	6417	76.121	33.55	99	929	2.37474	3.1197	2	0.929	0.144772	2	3.1	0.483092	0
07125	2	39	1	0			0		0	0	0	72	27.5569	170.333	108.333	4.13	18	12	0.893665	79	82.4356	309.7	3	5.64	4	1.48	3.61	1.18	2.445	2445	30.9494	5.94	104	909	2.9351	9.48355	4	0.909	0.371779	4	5.7	2.33129	0
07126	2	47	0	0			0		0	0	0	72	23.8735	103.667	66.6667	4.82	18	12	0.692308	61.2	109.252	250.5	2	3.58	1	1.11	1.94	1.08	5.495	5495	89.7876	27.11	42	1351	5.39321	6.00664	3	1.351	0.24586	3	3.2	0.582348	0
07127	2	45	0	0			0		0	0	0	62.5	23.0474	118.667	67.3333	4.31	12	15	0.947964	83.8	74.7101	175	1	4.86	3	0.78	2.76	1.4	4.514	4514	53.8663	31.17	88	480	2.74286	5.09197	2	0.48	0.106336	1	1.4	0.310146	0
07129	2	42	0	0			0		0	0	1	77.5	23.4375	103	71.3333	4.33	37	28	1.03167	91.2	68.1384	335.6	4	4.98	3	2.28	2.38	1.31	24.83	24830	272.259	156.49	72	2285	6.8087	2.50082	1	2.285	0.0920258	1	34.5	1.38945	0
07130	2	41	1	0			0		1	0	1	69.5	29.691	169.333	100.333	4.97	16	15	0.952489	84.2	75.5203	321.4	3	5.22	4	1.78	3.43	1.02	6.869	6869	81.5796	23.78	158	2080	6.47169	7.93297	3	2.08	0.30281	3	135.5	19.7263	1
07133	1	45	0	0			0		1	0	0	63	26.0282	118.333	77.6667	4.87	27	20	1.06674	94.3	81.75	352.6	4	5.08	4	4.84	2.22	0.86	8.783	8783	93.1389	26.98	88	1079	3.06012	3.28555	2	1.079	0.122851	2	2.6	0.296026	0
07134	1	37	0	0			0		1	0	1	62	21.2354	110	71.6667	3.55	39	34	1.18665	104.9	74.2361	293.1	3	3.79	1	0.64	1.89	1.41	26.99	26990	257.293	56.24	100	3849	13.132	5.10393	2	3.849	0.142608	2	14	0.518711	0
07137	1	40	0	0			0		1	1	0	69.5	21.653	123	85.6667	3.85	31	24	1.13462	100.3	77.3724	361.6	4	4.13	2	0.83	2.51	1.16	14.737	14737	146.929	36.48	171	2397	6.62887	4.51161	2	2.397	0.162652	2	25	1.69641	0
07139	1	41	0	0			0		1	1	1	50.5	23.6686	121.333	75.3333	4.21	31	21	0.803167	71	117.983	298.3	3	4.01	1	0.91	2.29	1.12	5.839	5839	82.2394	10.88	48	1372	4.5994	5.59269	3	1.372	0.234972	3	1.5	0.256893	0
07141	1	44	0	0			0		1	0	0	68.5	27.3746	137.333	89	4.95	24	16	0.75905	67.1	124.913	329.6	3	4.96	3	2.57	2.88	1.01	5.861	5861	87.3472	21.47	128	1265	3.83799	4.39394	2	1.265	0.215833	3	9.1	1.55264	0
07144	1	42	0	0			0		1	1	0	56	20.0861	122	81	3.89	42	27	1.16063	102.6	74.5835	274.2	2	3.96	1	0.62	1.88	1.51	3.085	3085	30.0682	17.16	58	776	2.83005	9.4121	4	0.776	0.25154	3	3.1	1.00486	0
07145	2	44	0	0			0		0	0	1	74.5	30.9789	117.333	67.3333	4.34	18	16	0.770362	68.1	96.896	260.5	2	3.42	1	1.38	2.11	0.84	20.252	20252	297.386	70.56	172	1697	6.5144	2.19055	1	1.697	0.0837942	1	24.2	1.19494	0
07146	2	43	0	0			0		0	0	0	57.5	21.3107	120.667	69	3.94	9	16	0.74095	65.5	102.083	167.4	1	4.53	3	0.98	2.66	1.18	23.718	23718	362.107	103.43	300	745	4.45042	1.22903	1	0.745	0.0314107	1	16.2	0.683026	0
07148	2	37	0	0			0		0	0	0	73	18.4196	93.3333	54	4.65	7	8	0.779412	68.9	98.5182	173.5	1	4.23	2	1.02	2.05	1.45	2.5	2500	36.2845	14.55	36	516	2.97406	8.19652	3	0.516	0.2064	3	3.4	1.36	0
07150	2	41	0	0			0		0	0	1	73.5	25.4835	113.333	67.6667	4.17	11	15	0.834842	73.8	88.8623	287.6	3	4.34	2	0.71	2.68	1.23	4.8	4800	65.0407	49.91	92	636	2.2114	3.40003	2	0.636	0.1325	2	6	1.25	0
07151	2	42	0	0			0		0	0	0	69.5	24.3791	115.667	64.6667	4.23	13	14	0.687783	60.8	112.38	202.4	1	4.97	3	0.71	3.21	1.26	1.366	1366	22.4671	16.13	67	989	4.88636	21.749	4	0.989	0.724012	4	1.7	1.24451	0
07153	2	44	0	0			0		0	0	0	75.5	28.084	116.333	73	4.7	14	15	0.75905	67.1	98.681	286.7	3	3.92	1	0.82	2.54	1.02	4.76	4760	70.9389	19.84	47	1620	5.65051	7.96531	3	1.62	0.340336	4	24.3	5.10504	1
07154	2	42	0	0			0		0	0	1	60	24.2009	97.6667	53.6667	4.7	16	19	0.671946	59.4	115.657	279.7	3	3.88	1	1.22	2.1	1.18	8.638	8638	145.421	80.06	232	2814	10.0608	6.91839	3	2.814	0.32577	3	5.2	0.601991	0
07155	2	39	0	0			0		0	0	1	68	19.9216	105.667	66	3.77	22	25	0.878959	77.7	84.1409	169.7	1	3.37	1	0.98	1.9	0.95	11.8	11800	151.866	79.01	346	1424	8.39128	5.52544	3	1.424	0.120678	2	4.8	0.40678	0
07156	1	42	0	0			0		0	1	0	79	19.7108	112	70.3333	4.42	32	34	0.975113	86.2	92.4661	264.7	2	4.15	2	0.61	1.97	1.62	5.59	5590	64.8492	34.34	130	3004	11.3487	17.5001	4	3.004	0.537388	4	5.9	1.05546	0
07157	1	42	0	0			0		1	0	0	67.5	22.1393	126	76	4.48	21	20	0.848416	75	109.793	281.8	3	4.38	2	1.54	2.23	1.28	24.025	24025	320.333	61.24	200	848	3.00923	0.939405	1	0.848	0.0352966	1	11.2	0.466181	0
07158	1	44	0	0			0		1	1	1	68.5	24.3803	128	85.3333	4.77	22	14	1.02036	90.2	86.7076	327.8	3	4.9	3	3.04	2.71	0.99	4.356	4356	48.2927	9.63	77	1163	3.5479	7.34665	3	1.163	0.266988	3	1.7	0.390266	0
07159	1	44	0	0			0		1	1	0	74.5	26.3381	119.667	77	5	26	16	1.20023	106.1	70.9658	363.5	4	6.37	4	2.27	4.08	1.02	7.714	7714	72.705	26.23	46	110	0.302613	0.416221	1	0.11	0.0142598	1	1	0.129634	0
07161	1	41	0	0			0		1	0	0	71.5	23.2107	139.667	81	4.46	27	19	1.13348	100.2	77.126	438.9	4	3.99	1	2.16	2.17	0.9	7.318	7318	73.0339	24.71	135	1151	2.62247	3.59075	2	1.151	0.157283	2	7.8	1.06586	0
07162	1	42	1	0			0		1	0	0	68	27.2026	153.667	92.6667	6.67	28	14	1.09276	96.6	80.3409	284.3	3	4.77	3	1.44	3.05	0.98	8.394	8394	86.8944	33.41	173	1219	4.28772	4.93441	2	1.219	0.145223	2	17.9	2.13248	0
07163	2	44	0	0			0		0	0	0	64	25.3405	120	79	4.47	75	42	0.94457	83.5	75.3439	224.6	1	5.01	3	1.81	2.51	1.47	2.247	2247	26.9102	12.56	73	380	1.6919	6.2872	3	0.38	0.169114	2	4.8	2.13618	0
07164	2	37	0	0			0		0	0	0	60.5	24.3418	99	56.3333	4.73	10	14	0.780543	69	98.3421	221.1	1	3.45	1	0.54	1.45	1.4	5.015	5015	72.6812	30.1	106	1001	4.52736	6.22907	3	1.001	0.199601	3	2.4	0.478564	0
07165	1	39	0	0			0		1	1	0	66	27.114	127	82	4.52	47	32	1.12443	99.4	78.5932	349.8	4	5.46	4	2.19	3.39	1.15	26.008	26008	261.65	82.46	84	1184	3.38479	1.29363	1	1.184	0.0455245	1	17	0.653645	0
07166	2	39	0	0			0		0	0	1	78	23.2133	102.667	63.6667	4.07	14	12	0.738688	65.3	104.276	147.7	1	2.97	1	0.7	1.23	1.29	0.934	934	14.3032	5.27	28	677	4.58362	32.046	4	0.677	0.724839	4	0	0	0
07170	2	41	0	0			0		0	0	0	63	24.8529	126.333	82.6667	4.05	14	17	0.937783	82.9	76.9844	124.5	1	4	1	1.19	1.97	1.3	7.678	7678	92.6176	23.26	149	999	8.0241	8.66368	3	0.999	0.130112	2	8.9	1.15916	0
07171	2	45	0	0			0		0	0	0	70	24.0139	102.667	54.6667	4.71	28	19	0.881222	77.9	81.7532	203.6	1	4.85	3	1.95	2.86	1.16	2.577	2577	33.0809	10.41	42	657	3.22692	9.75463	4	0.657	0.254948	3	3.2	1.24175	0
07172	2	44	0	0			0		0	0	0	68.5	22.4035	112.667	74	4.5	15	13	0.719457	63.6	105.425	215.2	1	4.6	3	1.1	2.87	1	23.174	23174	364.371	93.03	130	1043	4.84665	1.33014	1	1.043	0.0450073	1	14.7	0.634332	0
07174	2	41	1	0			0		0	0	0	63	19.0139	155.333	106.333	5.7	5	6	0.271493	24	355.401	111	1	1.91	1	1.02	0.91	0.67	2.393	2393	99.7083	12.97	55	954	8.59459	8.61974	3	0.954	0.398663	4	53	22.1479	1
07176	1	40	1	0			0		1	1	0	62.5	26.1076	149.333	98.3333	4.62	19	17	0.875566	77.4	106.533	353.8	4	5.15	4	1.01	3.44	1.26	7.655	7655	98.9018	39	202	2731	7.71905	7.80476	3	2.731	0.35676	4	61.1	7.98171	1
07177	1	39	0	0			0		1	0	0	65	22.4528	118	74.6667	4.63	18	15	0.997738	88.2	91.0859	327.4	3	4.8	3	0.96	2.84	1.25	9.26	9260	104.989	41.03	91	1037	3.16738	3.01688	1	1.037	0.111987	1	1.9	0.205184	0
07178	1	41	0	0			0		1	1	0	50.5	24.1397	110	61.6667	3.88	19	18	1.1267	99.6	77.6998	267.6	2	3.66	1	1.3	2.18	0.98	24.086	24086	241.827	78.57	214	825	3.08296	1.27486	1	0.825	0.0342523	1	15.9	0.660135	0
07179	1	44	1	0			0		1	1	0	67.5	26.9917	152.333	96.6667	4.43	21	23	1.20023	106.1	70.9658	528.1	4	4.75	3	1.73	3.09	1.03	5.866	5866	55.2875	13.42	58	662	1.25355	2.26733	1	0.662	0.112854	1	5.8	0.988749	0
07180	1	41	0	0			0		1	1	0	65.5	19.9611	114	74.6667	4.23	16	16	0.91629	81	100.277	309.6	3	4.77	3	0.68	2.42	1.71	22.892	22892	282.617	57.34	122	1004	3.24289	1.14745	1	1.004	0.0438581	1	11.9	0.519832	0
07182	1	41	0	0			0		1	0	0	72	21.4681	117	64.6667	3.56	18	12	0.997738	88.2	90.2742	375	4	4.54	3	1.9	2.76	1.1	7.357	7357	83.4127	16.35	70	211	0.562667	0.674558	1	0.211	0.0286802	1	0.3	0.0407775	0
07183	1	45	1	0			0		0	0	0	89.5	22.6811	125.667	90.3333	4.44	36	27	0.856335	75.7	107.209	270.4	2	5.25	4	1.23	3.12	1.41	2.895	2895	38.2431	9.24	50	1551	5.73595	14.9987	4	1.551	0.535751	4	6.1	2.10708	0
07184	1	41	1	0			1		1	1	0	98	32.4956	148.667	90.3333	4.38	38	26	0.967195	85.5	93.8049	434	4	5.05	4	3.71	2.43	0.79	10.177	10177	119.029	49.42	183	902	2.07834	1.74608	1	0.902	0.0886312	1	86.9	8.53886	1
07185	1	44	1	0			0		0	0	0	84	25.332	137.667	79.3333	3.98	45	20	1.01018	89.3	87.7872	490.3	4	5.23	4	2.46	2.94	1.07	11.21	11210	125.532	25.91	79	1284	2.6188	2.08617	1	1.284	0.114541	1	4.5	0.401427	0
07188	2	46	0	0			0		0	0	1	64.5	21.3377	127.333	84.3333	4.71	20	17	0.792986	70.1	92.755	195.1	1	4.52	3	0.8	2.73	1.3	5.488	5488	78.2882	49.49	113	680	3.48539	4.452	2	0.68	0.123907	2	13	2.3688	0
07189	2	45	1	1	硝苯地平片		0		0	0	0	69	30.5667	205.667	107.667	4.73	20	20	0.777149	68.7	95.4679	233.7	2	5.19	4	1.25	3.05	1.43	5.378	5378	78.2824	15.68	92	4157	17.7878	22.7226	4	4.157	0.772964	4	85.7	15.9353	1
07192	2	45	0	0			0		0	0	0	71.5	23.3764	115.333	75.3333	4.13	8	13	0.821267	72.6	89.1798	214.6	1	4.48	2	1.34	2.66	1.16	12.556	12556	172.948	31.65	129	1273	5.93197	3.42992	2	1.273	0.101386	1	9.5	0.75661	0
07193	2	38	0	0			0		0	0	1	79	21.0246	106.333	61.6667	4.05	15	12	0.78733	69.6	96.8336	285.5	3	3.33	1	0.71	1.49	1.29	6.051	6051	86.9397	31.91	68	770	2.69702	3.10218	2	0.77	0.127252	2	0.6	0.0991572	0
07195	2	39	0	0			0		0	0	0	73	21.6203	120.667	73	4.18	13	19	0.826923	73.1	90.722	202.5	1	5.33	4	1.2	2.88	1.58	8.17	8170	111.765	60.31	166	695	3.4321	3.07083	2	0.695	0.0850673	1	15.4	1.88494	0
07196	2	41	0	0			0		0	0	1	77	27.9846	131	84	6.13	17	18	0.831448	73.5	89.3101	289.1	3	5.46	4	1.5	2.93	1.59	11.707	11707	159.279	52.16	162	1129	3.90522	2.45181	1	1.129	0.096438	1	10.7	0.913983	0
07197	2	42	0	0			0		0	0	0	78	25.4305	111.667	61.6667	4.21	20	20	0.771493	68.2	97.5294	204.3	1	4.66	3	1.47	2.24	1.41	0.75	750	10.9971	3.96	27	797	3.90113	35.4742	4	0.797	1.06267	4	2.7	3.6	1
07200	2	44	0	0			0		0	0	0	60	21.4641	118.333	63.3333	5.2	11	15	0.783937	69.3	94.8297	208	1	5.06	4	0.39	2.16	2.1	1.38	1380	19.9134	4.85	42	402	1.93269	9.70548	4	0.402	0.291304	3	1.4	1.01449	0
07201	2	38	0	0			0		0	0	0	95	25.061	124	81.6667	4.7	14	9	0.875566	77.4	84.9375	209.7	1	4.74	3	1.84	2.97	1.13	4.009	4009	51.7959	31.15	122	3820	18.2165	35.1698	4	3.82	0.952856	4	9.9	2.46944	0
07205	1	45	0	0			1		0	0	0	80.5	25.7985	121.667	80.6667	8.06	30	14	0.968326	85.6	92.1218	273.6	2	4.96	3	1.62	3.15	1.04	26.776	26776	312.804	220.04	181	990	3.61842	1.15677	1	0.99	0.0369734	1	50	1.86734	0
07206	1	38	0	0			0		1	0	0	65	27.9785	127	74	4.7	48	19	0.88914	78.6	105.494	280.2	3	5.08	4	0.8	2.74	1.46	7.511	7511	95.5598	22.54	120	427	1.52391	1.59472	1	0.427	0.05685	1	4.2	0.55918	0
07207	1	37	0	0			0		1	1	1	74.5	25.3559	127	75	5.7	29	21	0.723982	64	136.592	287	3	3.31	1	1.64	1.83	1.04	8.795	8795	137.422	29.47	98	522	1.81882	1.32353	1	0.522	0.0593519	1	7.3	0.830017	0
07210	1	43	1	0			0		0	0	1	87	27.8996	138.667	95	4.21	14	15	1.13801	100.6	76.0963	284.6	3	4.54	3	1.08	2.9	0.99	13.554	13554	134.732	39.01	149	958	3.36613	2.4984	1	0.958	0.0706802	1	24.8	1.82972	0
07211	1	45	0	0			0		1	0	0	49	18.351	131	75	4.3	10	14	0.711538	62.9	134.741	328.6	3	3.71	1	0.46	1.75	1.43	0.753	753	11.9714	5.06	40	417	1.26902	10.6004	4	0.417	0.553785	4	0.3	0.398406	0
07212	1	42	0	0			0		1	1	0	66	27.8409	120	76	4.72	27	19	0.996606	88.1	90.0116	327.9	3	4.22	2	2.53	2.31	0.87	12.559	12559	142.554	53.02	178	1273	3.88228	2.72338	1	1.273	0.101362	1	13.8	1.09881	0
07213	1	42	0	0			0		1	0	0	67	22.777	115.667	74	4.37	30	18	1.28281	113.4	65.9183	284	3	3.77	1	1.17	2.33	0.93	20.426	20426	180.123	37.42	254	771	2.71479	1.50718	1	0.771	0.037746	1	13.1	0.641339	0
07217	1	43	1	0			0		1	1	0	69	26.6841	138.333	94	3.33	36	23	1.08824	96.2	80.4139	342.5	4	4.49	2	3.2	1.97	0.95	10.097	10097	104.958	34.78	75	807	2.3562	2.24489	1	0.807	0.0799247	1	8.5	0.841834	0
07218	1	44	0	0			0		1	1	1	71	22.8235	131.333	79.3333	4.9	45	36	0.926471	81.9	97.6764	331	3	3.85	1	1.22	2.05	1.14	14.259	14259	174.103	30.93	79	1565	4.7281	2.7157	1	1.565	0.109755	1	28.7	2.01276	0
07219	1	41	1	0			0		1	0	0	67	22.9913	146.333	86.3333	4.52	24	28	0.852941	75.4	109.546	327.2	3	4.92	3	1.41	3.24	1.14	8.059	8059	106.883	24.35	129	706	2.1577	2.01875	1	0.706	0.0876039	1	9.7	1.20362	0
07220	1	47	0	0			0		1	0	0	62	21.9528	123.333	83	5.12	18	15	0.998869	88.3	87.9709	297.9	3	4.4	2	0.63	2.64	1.16	9.634	9634	109.105	57.76	76	403	1.3528	1.23991	1	0.403	0.041831	1	8.1	0.840772	0
07222	1	47	0	0			0		1	1	0	61.5	24.0258	118.333	77	4.06	22	19	0.989819	87.5	88.9645	343	4	4.81	3	4.31	1.52	0.97	25.951	25951	296.583	112.01	414	1662	4.84548	1.63377	1	1.662	0.0640438	1	19.4	0.747563	0
07227	1	43	0	0			0		1	0	1	67	22.5118	127	79.3333	4.9	33	29	0.998869	88.3	89.3828	321.7	3	5.53	4	3.44	2.9	1.12	3.909	3909	44.2695	22.8	79	3003	9.33478	21.0862	4	3.003	0.768227	4	2.9	0.741878	0
07228	1	59	1	0			0		1	1	0	68.5	30.6371	148.333	87.6667	5.78	26	23	1.0181	90	82.4978	358.9	4	5.42	4	1.51	3.46	1.13	17.293	17293	192.144	85.3	192	1261	3.51351	1.82858	1	1.261	0.0729197	1	837.9	48.4531	1
07300	2	57	0	0			0		0	0	0	66	22.5231	114.667	81.6667	3.99	14	16	1.23303	109	51.7728	273.2	2	4.96	3	1.98	2.39	1.27	6.279	6279	57.6055	41.04	121	1439	5.2672	9.14358	3	1.439	0.229177	3	6	0.955566	1
08001	1	48	1	0			0		0	0	0	73.5	20.5078	135	74	4.43	17	24	0.789593	69.8	117.139	259.4	2	4.92	3	1.45	2.33	1.56	25.413	25413	364.083	69.34	118	2877	11.091	3.04628	1	2.877	0.11321	1	21.5	0.846024	0
08003	1	38	0	0			0		1	0	0	88.5	24.6206	115.333	75	4.95	42	21	0.855204	75.6	110.684	312.4	3	4.48	2	1.02	3.05	0.95	4.229	4229	55.9392	9.22	95	1965	6.29001	11.2444	4	1.965	0.464649	4	4.1	0.969496	0
08005	1	38	0	0			0		1	0	1	57	24.3124	115	74.6667	4.1	45	28	1.04186	92.1	86.7526	292.2	3	4.52	3	2.01	2.71	0.96	12.448	12448	135.157	65.41	171	3397	11.6256	8.60152	3	3.397	0.272895	3	6.7	0.538239	0
08007	1	38	0	0			0		1	1	0	77.5	23.7086	126.333	82.3333	4.41	28	18	1.10747	97.9	80.455	372.1	4	3.81	1	1.94	2.36	0.78	7.714	7714	78.7947	22.85	94	1055	2.83526	3.59829	2	1.055	0.136764	2	4.8	0.622245	0
08008	1	42	0	0			0		1	1	0	75.5	25.4512	127.667	74.3333	5.45	61	33	0.847285	74.9	109.973	338.6	4	5.48	4	4.58	2.44	1.01	19.914	19914	265.874	60.17	241	5364	15.8417	5.95834	3	5.364	0.269358	3	13.3	0.667872	0
08009	1	44	0	0			0		1	0	0	70	20.9878	134.667	80	4.92	16	22	0.861991	76.2	106.77	243.9	2	5.28	4	0.73	3.11	1.52	10.39	10390	136.352	49.74	340	2805	11.5006	8.43452	3	2.805	0.269971	3	7.7	0.741097	0
08010	2	43	1	0			0		0	0	1	70	26.0347	145	91	4.46	17	16	1.12104	99.1	61.2409	284.4	3	5.99	4	1.93	3.54	1.12	11.254	11254	113.562	68.41	173	1636	5.75246	5.06548	2	1.636	0.145371	2	439.1	39.0172	1
08011	2	46	0	0			0		0	0	1	94.5	21.077	104	67.3333	4.71	16	16	0.690045	61	110.118	205.5	1	5.34	4	1.52	3.2	1.26	9.121	9121	149.525	57.43	162	960	4.67153	3.12426	2	0.96	0.105252	1	31.5	3.45357	0
08013	2	44	0	0			0		0	1	1	63	20.7311	132.333	70	4.26	0	10	0.675339	59.7	113.987	200	1	4.25	2	0.84	2.23	1.36	10.622	10622	177.923	61.35	195	2341	11.705	6.57869	3	2.341	0.220392	3	12.2	1.14856	0
08017	2	40	1	0			0		0	0	0	67	23.4929	148.333	86.3333	4.46	7	13	0.699095	61.8	111.106	209.8	1	4.72	3	0.84	2.44	1.51	9.176	9176	148.479	45.25	163	1548	7.37846	4.96936	2	1.548	0.168701	2	6	0.65388	0
08019	1	43	0	0			0		1	1	0	60	29.3413	128.333	85.6667	6.18	37	24	1.00905	89.2	88.2712	313.4	3	5.17	4	3.51	2.66	0.84	25.905	25905	290.415	96.71	190	4063	12.9643	4.46405	2	4.063	0.156842	2	23.6	0.911021	0
08022	1	43	0	0			0		1	1	1	68.5	20.7222	100	60.6667	4.83	15	12	1.07127	94.7	81.9886	269.8	2	5.84	4	1.13	3.21	1.64	20.746	20746	219.071	66.99	188	2987	11.0712	5.05369	2	2.987	0.14398	2	12.4	0.597706	0
08024	2	39	1	0			0		1	1	0	80.5	19.7345	114.667	84.3333	4.59	12	11	0.806561	71.3	93.5565	214.2	1	4.28	2	0.92	2.78	1.1	17.586	17586	246.648	64.56	109	3446	16.0878	6.52256	3	3.446	0.195951	2	215.4	12.2484	1
08025	2	42	1	0			0		0	0	0	92.5	27.3666	141.333	79.6667	4.57	26	20	0.631222	55.8	124.934	172.5	1	3.81	1	1.05	2.42	1	15.113	15113	270.842	68.86	199	4078	23.6406	8.72854	3	4.078	0.269834	3	129.8	8.58863	1
08026	2	43	0	0			0		0	0	1	65.5	22.8433	121.667	76.3333	4.29	12	12	0.643665	56.9	121.447	206.1	1	4.26	2	0.91	2.62	1.26	6.521	6521	114.605	34.26	141	1685	8.17564	7.13378	3	1.685	0.258396	3	9.7	1.4875	0
08027	1	45	0	0			0		1	1	0	71	25.5557	132	84.3333	6.12	58	27	1.06222	93.9	82.1799	333.3	3	4.17	2	2.01	2.48	1	4.299	4299	45.7827	14.01	56	2609	7.82778	17.0977	4	2.609	0.606885	4	5.4	1.25611	0
08029	1	38	0	0			0		0	0	1	63	19.3991	109.667	69.3333	4.12	30	21	0.845023	74.7	112.331	241.3	2	4.1	2	1.15	2.67	0.92	2.767	2767	37.0415	7.97	66	2945	12.2047	32.9488	4	2.945	1.06433	4	2.1	0.758945	0
08032	1	39	0	0			0		1	0	1	72	19.1426	117.333	71.6667	4.47	14	14	0.770362	68.1	125.33	285.9	3	4.16	2	0.81	2.64	1.03	11.884	11884	174.508	89.12	152	2200	7.695	4.40954	2	2.2	0.185123	2	6.7	0.563783	0
08033	1	40	0	0			0		1	0	0	69.5	21.5292	121.333	75.6667	4.62	19	18	0.828054	73.2	114.126	311.2	3	3.93	1	1.58	2.19	1.05	17.234	17234	235.437	24.65	253	3313	10.6459	4.52175	2	3.313	0.192236	2	14.1	0.81815	0
08034	1	41	0	0			0		1	0	0	65	21.8585	100.667	63.3333	4.02	7	12	0.848416	75	110.267	376.5	4	4.17	2	1.31	1.92	1.43	11.705	11705	156.067	29.71	170	2563	6.80744	4.36188	2	2.563	0.218966	3	2.9	0.247757	0
08035	1	43	0	0			0		1	1	0	68.5	26.4626	117.667	77.6667	4.58	13	9	1.06109	93.8	82.9604	456.3	4	4.61	3	1.26	2.8	1.08	9.608	9608	102.431	23.14	100	1180	2.58602	2.52465	1	1.18	0.122814	2	5.1	0.530808	0
08036	1	45	0	0			0		1	1	0	60	23.2254	113.667	71	3.67	30	17	0.961538	85	92.9249	308.6	3	3.82	1	1.18	1.87	1.24	10.743	10743	126.388	21.15	41	2517	8.15619	6.45328	3	2.517	0.234292	3	9.3	0.86568	0
08039	1	44	0	0			0		1	1	1	94	23.6191	125.667	86.3333	4.11	39	31	0.961538	85	93.2995	463	4	5.56	4	5.22	2.63	0.9	30.867	30867	363.141	101.73	60	4520	9.76242	2.68833	1	4.52	0.146435	2	77.7	2.51725	1
08040	1	45	1	1	美托洛尔 半片 QD		1	不详	1	0	1	79.5	29.8612	164	111.333	6.51	22	22	0.929864	82.2	96.8464	31.4	1	3.64	1	0.99	2.18	1.03	9.181	9181	111.691	36.65	150	2225	70.8599	63.4428	4	2.225	0.242348	3	29.7	3.23494	1
08041	2	39	0	0			0		0	0	0	76.5	23.1358	106.667	58.3333	4.42	18	26	0.99095	87.6	72.5666	188.7	1	4.19	2	0.82	1.98	1.43	1.425	1425	16.2671	5.23	29	335	1.7753	10.9135	4	0.335	0.235088	3	0.5	0.350877	0
08042	2	39	0	0			0		0	0	0	62.5	22.3569	124.333	71.6667	4.7	8	13	0.773756	68.4	98.4753	213.3	1	3.81	1	1.24	1.93	1.14	16.265	16265	237.792	28.57	197	2093	9.81247	4.12649	2	2.093	0.128681	2	12.7	0.780818	0
08044	2	41	0	0			0		0	0	1	85.5	22.6194	104.333	72.3333	5.5	8	14	0.452489	40	189.216	288	3	4.35	2	0.81	2.61	1.29	3.443	3443	86.075	38.93	127	1878	6.52083	7.57576	3	1.878	0.545455	4	3.4	0.987511	0
08046	1	45	0	0			1		1	0	1	81.5	23.2106	133	75	4.59	18	14	0.83371	73.7	110.81	268	2	4.43	2	0.83	2.44	1.43	13.012	13012	176.554	39.45	215	3912	14.597	8.26775	3	3.912	0.300646	3	10.4	0.799262	0
08047	1	38	0	0			0		1	1	0	70	24.5384	110	68	3.95	25	13	1.41629	125.2	59.393	363.9	4	3.72	1	1.22	2.34	0.89	7.712	7712	61.5974	15.12	39	1404	3.8582	6.26358	3	1.404	0.182054	2	10.3	1.33558	1
08048	1	39	0	0			0		1	0	0	68	23.7138	113	72	3.97	17	12	0.841629	74.4	112.367	310.3	3	4.47	2	1.17	2.73	1.1	19.576	19576	263.118	78.72	173	4203	13.545	5.14786	2	4.203	0.214702	3	32.5	1.6602	0
08049	1	40	1	0			0		1	1	0	75.5	26.231	142.333	93	4.86	38	19	0.930995	82.3	98.7616	329.1	3	5.08	4	2.53	2.92	1.07	4.699	4699	57.096	9.67	67	3174	9.64448	16.8917	4	3.174	0.675463	4	13.3	2.83039	1
08051	1	44	0	1			1	阿卡波糖	1	0	1	75.5	23.5813	109.333	70	17.08	37	16	1.15724	102.3	74.2328	361.8	4	5.45	4	4.91	2.69	0.93	5.236	5236	51.1828	24.82	45	1081	2.98784	5.83758	3	1.081	0.206455	3	22.2	4.23988	1
08052	1	42	1	1	施慧达		0		1	0	1	68	29.5752	126	84	5.31	35	21	1.15158	101.8	75.3074	359.3	4	3.24	1	1.43	1.79	0.85	2.818	2818	27.6817	15.49	47	1719	4.7843	17.2833	4	1.719	0.610007	4	2.6	0.92264	0
08056	2	49	0	1			1	甘舒霖早8u 晚6u	0	0	1	63.5	19.0251	115.667	74.6667	7.58	16	10	0.719457	63.6	103.413	155.2	1	5.15	4	1.56	3.1	1.1	14.365	14365	225.865	68.57	87	3505	22.5838	9.9988	4	3.505	0.243996	3	25.6	1.78211	0
08057	2	38	1	1	不详		0		0	0	1	75	24.2767	132.667	88.3333	4.6	15	14	0.636878	56.3	125.799	302.9	3	3.63	1	2.43	1.71	0.78	7.997	7997	142.043	69.62	93	2118	6.99241	4.92275	2	2.118	0.264849	3	15.3	1.91322	0
08059	2	41	0	0			0		0	0	0	68	20.9101	120	81.3333	4.85	10	10	0.569005	50.3	142.615	135.8	1	5.03	4	0.92	2.62	1.71	18.485	18485	367.495	47.5	152	2177	16.0309	4.36222	2	2.177	0.117771	2	37.9	2.05031	0
08064	1	42	0	0			0		1	0	0	56	21.1121	122.333	83.6667	4.5	28	21	0.893665	79	102.974	395.3	4	3.44	1	0.77	2.21	0.94	13.597	13597	172.114	51.5	170	2809	7.106	4.12866	2	2.809	0.20659	3	11.5	0.845775	0
08065	1	43	0	0			0		1	1	1	71	29.0056	137.333	89.3333	5.17	27	14	0.868778	76.8	106.178	312.1	3	4.92	3	1.33	3.2	1.17	13.837	13837	180.169	79.77	192	2240	7.17719	3.98358	2	2.24	0.161885	2	12.6	0.910602	0
08066	1	44	1	0			0		0	1	0	58	21.358	131.333	73	5.34	18	20	1.03281	91.3	85.4203	324	3	4.56	3	0.63	2.36	1.7	11.399	11399	124.852	60.41	134	2285	7.05247	5.64866	3	2.285	0.200456	3	8.2	0.719361	0
08069	2	42	0	0			0		0	0	0	66	24.0529	108	64	4.76	8	14	0.831448	73.5	88.9256	180.1	1	3.84	1	0.97	2.24	1.07	5.049	5049	68.6939	14.28	47	584	3.24264	4.72043	2	0.584	0.115666	1	3.4	0.673401	0
08070	1	42	0	0			0		1	1	0	68	24.5271	117	69.6667	4.45	13	17	1.02941	91	86.4851	268.7	2	5.84	4	2.83	3.09	1.06	4.794	4794	52.6813	19.9	83	2217	8.25084	15.6618	4	2.217	0.462453	4	2.6	0.542345	0
08071	2	39	0	0			0		0	0	0	79.5	21.0178	118	83.6667	5.08	9	15	0.904977	80	81.1659	206.6	1	5.44	4	0.99	3.06	1.52	15.118	15118	188.975	61.38	203	3842	18.5963	9.84063	4	3.842	0.254134	3	12.9	0.853287	0
08072	2	38	0	0			0		0	0	0	80	23.9155	99.6667	61	4.12	18	17	0.613122	54.2	131.841	162.8	1	3.22	1	1.01	1.63	1.03	3.918	3918	72.2878	12.04	39	826	5.07371	7.01876	3	0.826	0.210822	3	5.1	1.30168	0
08073	2	41	0	0			0		0	0	0	77.5	27.6587	121	56	5.31	16	14	0.770362	68.1	98.1286	205.1	1	3.63	1	1.27	2.28	0.92	20.344	20344	298.737	96.66	110	3618	17.6402	5.90492	3	3.618	0.177841	2	28.8	1.41565	0
08074	2	41	0	0			0		0	0	0	68	22.4463	118.333	69.6667	4.19	4	14	0.918552	81.2	78.9781	198.2	1	3.29	1	1.09	1.66	1.07	15.044	15044	185.271	46.93	89	1198	6.0444	3.26247	2	1.198	0.0796331	1	32.2	2.14039	0
08077	2	46	0	0			0		0	0	0	65	21.5186	97.6667	60.3333	4.87	6	7	0.501131	44.3	163.415	197.9	1	4.38	2	0.91	2.26	1.42	16.182	16182	365.282	46.39	106	2799	14.1435	3.87194	2	2.799	0.17297	2	14.3	0.883698	0
08078	2	37	0	0			0		0	0	0	74	24.0455	110	67	4.99	14	12	0.764706	67.6	100.861	230	2	3.55	1	0.92	2.29	0.85	14.825	14825	219.305	91.17	162	3445	14.9783	6.82988	3	3.445	0.232378	3	12.1	0.816189	0
08081	1	41	0	0			0		1	0	1	68.5	25.3649	123.333	73.3333	4.14	20	16	1.06787	94.4	83.015	462.7	4	5.53	4	1.57	3.35	1.28	15.083	15083	159.778	65.77	112	3282	7.09315	4.43939	2	3.282	0.217596	3	11.9	0.788968	0
08082	1	45	0	0			0		1	1	0	70	26.6048	117.333	72	4.43	21	19	0.781674	69.1	119.983	324.6	3	3.35	1	0.96	2.09	0.86	3.003	3003	43.4588	18.89	103	934	2.87739	6.62096	3	0.934	0.311022	3	16.5	5.49451	1
08083	2	41	1	0			0		0	0	0	83	24.1682	148.333	98	4.64	2	10	0.746606	66	101.996	278.6	2	4.13	2	1.59	2.31	1.04	8.73	8730	132.273	23.14	121	2234	8.01866	6.06222	3	2.234	0.255899	3	18.1	2.07331	0
08085	2	39	1	0			1		0	0	1	73	25.4417	145	82.6667	8.49	14	11	0.493213	43.6	171.657	127.2	1	4.62	3	1.55	2.81	1.25	5.847	5847	134.106	25.48	116	1993	15.6682	11.6835	4	1.993	0.340859	4	14.9	2.54832	0
08086	2	44	1	0			0		0	0	0	76	23.9517	139.667	92.3333	5.27	19	15	0.788462	69.7	94.1586	321.4	3	5.97	4	1.49	4.11	1.22	16.003	16003	229.598	65.89	248	3579	11.1357	4.85006	2	3.579	0.223646	3	39.6	2.47454	0
08091	2	41	0	0			0		0	0	1	78	21.9298	98.6667	71.6667	4.04	21	15	0.816742	72.2	91.2986	214.4	1	3.27	1	0.76	1.52	1.3	4.637	4637	64.2244	26.36	88	710	3.31157	5.15625	2	0.71	0.153116	2	3.6	0.776364	0
08092	1	41	0	0			1		1	1	0	65.5	25.531	119.667	73.6667	6.43	37	30	1.04525	92.4	85.2379	304.5	3	4.21	2	1.44	2.42	1.17	16.171	16171	175.011	51.92	142	3560	11.6913	6.68033	3	3.56	0.220147	3	12.3	0.760621	0
08097	1	43	0	0			0		1	1	0	67	26.5398	120.667	71.3333	4.47	0	16	1.28959	114	65.2152	406.9	4	4.05	2	2.98	2.22	0.79	2.881	2881	25.2719	9.61	70	832	2.04473	8.09091	3	0.832	0.288789	3	3	1.04131	0
08098	1	40	0	0			1		1	1	1	73.5	29.5654	124.667	81.6667	7.97	25	17	0.909502	80.4	101.65	356.7	4	4.02	1	1.95	2.21	0.95	12.232	12232	152.139	34.88	216	2072	5.8088	3.81808	2	2.072	0.169392	2	22.6	1.84761	0
08100	2	44	0	0			0		0	0	0	66.5	21.4873	111.333	64.6667	4.47	17	13	0.80543	71.2	91.7168	248.6	2	5.08	4	1.98	2.97	1.15	10.963	10963	153.975	86.74	171	1784	7.17619	4.66063	2	1.784	0.162729	2	12.6	1.14932	0
08102	2	45	0	0			0		0	0	0	72.5	20.796	109.333	58.3333	4.97	14	16	0.63914	56.5	121.516	209.2	1	5.21	4	1.14	3.21	1.25	11.306	11306	200.106	73.78	143	1219	5.82696	2.91193	1	1.219	0.107819	1	6.8	0.601451	0
08103	2	42	0	0			1		0	1	1	72.5	29.0819	124.333	75	4.04	8	10	0.766968	67.8	98.24	317.5	3	5.19	4	2.75	2.9	0.98	8.839	8839	130.369	21.43	124	2125	6.69291	5.13383	2	2.125	0.240412	3	24.9	2.81706	0
08112	2	42	1	0			0		0	0	1	75.5	27.5618	216	124	4.45	22	18	0.757919	67	99.6895	275.8	2	5.15	4	1.88	2.99	1.19	16.529	16529	246.701	71.68	145	3249	11.7803	4.77511	2	3.249	0.196564	2	139	8.40946	1
08116	2	39	0	0			0		0	0	1	65.5	26.1715	114.333	61.6667	4.77	10	12	0.762443	67.4	100.281	304.2	3	4.54	3	1.74	2.84	0.84	19.364	19364	287.3	43.02	179	1473	4.84221	1.68542	1	1.473	0.076069	1	5.9	0.304689	0
08117	2	45	0	0			0		0	0	0	79.5	23.4908	101.333	60.3333	4.99	9	15	0.737557	65.2	101.831	164.9	1	4.88	3	1.22	2.97	1.16	5.435	5435	83.3589	24.44	149	1696	10.285	12.3382	4	1.696	0.312052	3	11.3	2.07912	0
08118	2	43	1	0			0		0	0	0	78.5	21.8004	171	101.667	4.25	10	10	0.684389	60.5	112.593	209.2	1	5.47	4	1.26	3.26	1.35	21.121	21121	349.107	58.07	187	4013	19.1826	5.49476	3	4.013	0.19	2	51.7	2.4478	0
08121	2	47	0	0			0		0	0	1	60	23.3812	106.333	66.6667	4.4	13	21	0.80543	71.2	90.6403	267.6	2	4.91	3	0.65	2.29	1.93	20.995	20995	294.874	65.4	140	3358	12.5486	4.25558	2	3.358	0.159943	2	12.5	0.59538	0
08122	1	45	0	0			0		1	0	0	64	23.1839	133	82	4.68	24	22	1.03394	91.4	84.9625	304.4	3	4.94	3	1.44	3.04	1.22	9.51	9510	104.048	38.58	168	2500	8.21288	7.89334	3	2.5	0.262881	3	11.3	1.18822	0
08124	2	37	1	0			0		1	1	1	93.5	28.4757	139.333	83.3333	4.73	15	12	0.616516	54.5	131.573	264.7	2	4.9	3	1.41	2.96	1.18	7.886	7886	144.697	49.94	223	3311	12.5085	8.6446	3	3.311	0.419858	4	13.8	1.74994	0
08130	2	44	0	0			0		0	0	0	88	23.4723	108	62.6667	4.61	10	10	0.680995	60.2	112.82	201	1	3.79	1	1.22	2.13	1.01	16.024	16024	266.179	73.33	116	2713	13.4975	5.07083	2	2.713	0.169309	2	11	0.68647	0
08131	1	46	1	0			0		1	1	0	69	24.2608	157.667	102	5.31	17	16	0.795249	70.3	116.999	256.6	2	5.2	4	1.1	3.4	1.18	10.448	10448	148.62	20.96	293	1932	7.52923	5.06609	2	1.932	0.184916	2	10.7	1.02412	0
08132	1	39	0	0			0		1	0	0	68	25.3739	130	80	4.41	32	21	0.961538	85	95.3359	403.9	4	7.14	4	1.61	4.83	1.04	8.206	8206	96.5412	41.7	205	186	0.46051	0.477009	1	0.186	0.0226663	1	4.5	0.548379	0
08134	2	39	0	0			0		0	0	1	92.5	25.4958	112.333	74.3333	6.08	7	10	0.678733	60	115.757	257.8	2	4.1	2	2.8	2.07	1.06	23.085	23085	384.75	144.24	287	1174	4.55392	1.1836	1	1.174	0.0508555	1	19.9	0.862032	0
08136	1	41	0	0			0		0	0	1	72.5	21.8629	112.333	75	4.54	17	15	0.930995	82.3	98.326	311.1	3	6.62	4	1.65	4.53	1.01	21.962	21962	266.853	45.44	138	3174	10.2025	3.82327	2	3.174	0.144522	2	14	0.637465	0
08137	1	44	0	0			0		0	0	0	75	23.225	112.667	80.6667	3.82	21	16	0.994344	87.9	89.5158	315	3	4.12	2	0.99	2.43	1.2	6.602	6602	75.1081	22.32	78	1839	5.8381	7.77293	3	1.839	0.278552	3	4.4	0.666465	0
08138	1	44	0	0			0		1	0	0	70	22.1628	123	62.3333	4.63	10	12	0.99095	87.6	89.8943	255	2	5.09	4	0.88	2.66	1.64	25.93	25930	296.005	66.97	161	2645	10.3725	3.50419	2	2.645	0.102005	1	11.9	0.458928	0
08140	2	39	0	0			0		0	0	0	76	19.6713	126.333	82.3333	4.31	10	12	0.789593	69.8	96.0437	148.6	1	4.06	2	0.74	2.25	1.26	4.665	4665	66.8338	24.33	231	808	5.43742	8.13573	3	0.808	0.173205	2	7.7	1.65059	0
08141	1	47	0	0			0		1	0	0	59	27.9654	120	79.6667	4.15	32	23	0.952489	84.2	93.2867	264.2	2	4.34	2	0.96	3.2	0.86	22.515	22515	267.399	98.78	156	3371	12.7593	4.77162	2	3.371	0.149722	2	17.8	0.790584	0
08144	2	44	0	0			0		0	0	0	83.5	24.6957	122	84	4.54	20	19	0.718326	63.5	105.63	237.9	2	4.94	3	1.47	2.99	1.19	11.674	11674	183.843	89.15	134	2559	10.7566	5.851	3	2.559	0.219205	3	20.8	1.78174	0
08149	2	38	0	0			0		0	0	0	64	22.8272	100	55.6667	4.4	15	14	0.854072	75.5	87.5829	238.3	2	4.59	3	1.13	2.61	1.19	8.596	8596	113.854	37.47	125	2534	10.6337	9.3397	4	2.534	0.294788	3	4.8	0.558399	0
08154	2	41	1	0			0		0	0	1	71.5	19.4384	141.667	74.3333	4.53	11	14	0.804299	71.1	93.0447	181.6	1	3.59	1	0.83	1.74	1.3	17.128	17128	240.9	86.01	146	2095	11.5363	4.78885	2	2.095	0.122314	2	7.9	0.461233	0
08158	1	38	0	0			0		1	0	1	63	22.6537	114.333	82.3333	4.46	33	20	0.81448	72	117.552	218.2	1	5.77	4	3.75	3.58	1.4	10.255	10255	142.431	32.94	119	2065	9.46379	6.6445	3	2.065	0.201365	3	7.8	0.760605	0
08159	2	63	1	1	依那普利片 10mg QD		0		0	0	1	85.5	22.7751	143.333	90.6667	4.12	13	18	0.838235	74.1	81.8747	256.6	2	4.87	3	0.98	2.34	1.67	4.288	4288	57.8677	30.31	87	899	3.50351	6.05434	3	0.899	0.209655	3	2.4	0.559701	0
09003	2	46	1	0			0		0	0	1	72	26.0986	147	88	4.29	13	14	0.766968	67.8	96.6532	261.5	2	5.69	4	2.76	3.09	1.14	7.499	7499	110.605	66.86	266	2658	10.1644	9.18988	3	2.658	0.354447	4	9.1	1.2135	0
09006	2	42	0	0			0		0	0	0	72	22.4724	119.667	61.6667	4.22	10	14	0.658371	58.2	118.607	202	1	3.38	1	0.77	2	1.07	6.251	6251	107.405	54.81	205	2125	10.5198	9.79447	4	2.125	0.339946	4	6.3	1.00784	0
09010	2	43	0	0			0		0	1	1	72.5	30.0104	117.667	59.3333	5.22	19	10	0.746606	66	101.13	234	2	5.34	4	2.07	3.2	1.17	5.628	5628	85.2727	38.41	55	726	3.10256	3.6384	2	0.726	0.128998	2	6.7	1.19048	0
09011	2	42	0	0			0		0	0	0	61.5	24.0766	104	65.6667	4.35	30	18	0.735294	65	103.488	284.5	3	5.01	3	1.85	2.66	1.42	0.789	789	12.1385	9.96	49	1741	6.11951	50.4142	4	1.741	2.20659	4	2	2.53485	0
09012	2	46	1	0			0		0	0	0	79	30.0585	146.333	89.3333	4.74	14	13	0.664027	58.7	115.466	193.8	1	4.77	3	1.34	2.67	1.32	1.898	1898	32.3339	17.17	64	2391	12.3375	38.1564	4	2.391	1.25975	4	6.1	3.21391	0
09014	2	37	0	0			0		0	0	1	62	19.6721	105.667	66.6667	5.88	46	30	0.776018	68.6	99.0502	213.6	1	4.77	3	1.6	2.41	1.32	18.527	18527	270.073	28.23	192	3633	17.0084	6.29772	3	3.633	0.196092	2	11.2	0.604523	0
09017	1	41	0	0			0		0	0	0	61	20.8896	108	62.6667	4.14	14	14	1.00679	89	89.2739	228.2	2	8.27	4	0.77	6.04	1.25	19.347	19347	217.382	83.66	109	2024	8.86941	4.0801	2	2.024	0.104616	1	14	0.723626	0
09019	1	45	0	0			0		0	0	0	62.5	27.9118	125.667	76.6667	3.83	21	7	0.697964	61.7	137.982	215.6	1	5.83	4	1.62	3.7	1.21	22.346	22346	362.172	64	240	3413	15.8302	4.37092	2	3.413	0.152734	2	16.9	0.756287	0
09020	1	44	1	0			0		1	1	1	66.5	25.7006	152.667	90.6667	3.93	18	13	0.849548	75.1	108.703	265.3	2	3.94	1	1.65	2.44	0.94	13.885	13885	184.887	47.13	192	3606	13.5922	7.35161	3	3.606	0.259705	3	16.4	1.18113	0
09021	1	46	0	0			0		0	0	0	78.5	23.8492	122.333	74.6667	4.94	19	20	0.679864	60.1	141.97	263.1	2	4.49	2	3.49	1.57	0.91	17.928	17928	298.303	57.08	206	3762	14.2987	4.79337	2	3.762	0.209839	3	12.1	0.674922	0
09023	1	45	0	0			0		1	0	0	82	19.7596	114.333	74.3333	4.59	18	12	0.972851	86	91.5934	278.8	2	4.35	2	0.54	2.66	1.3	1.259	1259	14.6395	6.41	16	632	2.26686	15.4845	4	0.632	0.501986	4	2.3	1.82685	0
09024	1	45	0	0			0		1	0	0	72.5	26.4547	117.333	79.3333	4.5	52	28	0.960407	84.9	93.06	299.2	3	5.98	4	3.07	3.67	0.94	3.32	3320	39.1048	29.1	103	2006	6.70455	17.1451	4	2.006	0.604217	4	2.7	0.813253	0
09025	1	47	1	1	硝苯地平片		0		1	0	0	58	27.5346	146.667	90	4.85	46	24	0.837104	74	109.401	445.2	4	5.17	4	7.03	1.37	0.81	3.717	3717	50.2297	11.51	92	1232	2.7673	5.50928	3	1.232	0.33145	4	6.3	1.69492	0
09026	1	40	1	0			0		1	1	1	94	21.4773	155.333	105.667	4.23	16	11	0.918552	81.2	100.415	232.8	2	4.02	1	1.16	2.23	1.15	10.368	10368	127.685	46.67	216	2854	12.2595	9.60134	4	2.854	0.27527	3	9	0.868056	0
09027	1	39	1	0			0		1	0	0	81.5	24.2842	135.667	95	5.26	29	20	0.742081	65.6	131.25	268.7	2	3.68	1	1.38	2.16	0.92	17.663	17663	269.253	98.38	202	4044	15.0502	5.58963	3	4.044	0.228953	3	14.9	0.843571	0
09029	1	41	1	1	卡托普利片 1片 QD		0		0	0	1	70	27.4449	138.667	87.6667	4.39	26	21	1.07805	95.3	82.0486	338.7	4	4.75	3	1.87	2.75	1.04	5.766	5766	60.5037	16.46	124	2505	7.39593	12.2239	4	2.505	0.434443	4	6.1	1.05793	0
09030	1	41	0	0			0		0	0	0	59.5	28.8929	123.333	86.3333	4.15	12	14	0.867647	76.7	107.259	330.8	3	4.47	2	6.1	1.19	0.85	6.259	6259	81.6037	23.37	131	1601	4.83978	5.93084	3	1.601	0.255792	3	11.8	1.88529	0
09032	1	43	0	0			0		1	0	0	84.5	22.8653	106.667	65.3333	4.86	13	13	0.791855	70	119.047	311.4	3	4.43	2	1.43	2.62	0.98	1.854	1854	26.4857	7.51	36	620	1.99101	7.51729	3	0.62	0.334412	4	5.5	2.96656	1
09033	1	40	0	0			0		1	1	0	64.5	26.387	100	58.6667	4.11	28	28	0.815611	72.1	116.278	170.1	1	5.75	4	21.16	0.48	0.58	7.53	7530	104.438	25.09	131	3856	22.669	21.7057	4	3.856	0.512085	4	4.9	0.65073	0
09034	1	42	0	0			0		1	1	0	62	22.5992	121.667	74	4.46	13	8	0.789593	69.8	119.972	270	2	4.97	3	1.06	2.86	1.29	10.838	10838	155.272	134.65	142	2336	8.65185	5.57205	3	2.336	0.215538	3	7.2	0.664329	0
09038	1	46	0	0			0		1	0	0	91	19.257	128.667	85.3333	4.84	14	14	0.641403	56.7	152.547	240.4	2	3.98	1	1.09	1.77	1.6	11.219	11219	197.866	108.36	277	2338	9.72546	4.91517	2	2.338	0.208396	3	17.6	1.56877	0
09042	1	39	0	0			0		1	0	1	68.5	27.335	117.333	79.6667	4.93	22	19	0.813348	71.9	117.208	359.2	4	4.34	2	1.87	2.74	1.02	7.728	7728	107.483	28.66	97	1211	3.37138	3.13668	2	1.211	0.156703	2	4.4	0.569358	0
09044	2	45	0	0			0		1	1	0	67.5	29.8735	127.333	76.6667	4.59	18	12	0.972851	86	72.3588	278.8	2	4.35	2	0.54	2.66	1.3	30.272	30272	352	134.92	276	1386	4.97131	1.4123	1	1.386	0.0457849	1	56	1.84989	0
09047	2	41	0	0			0		0	0	0	74.5	21.1028	116.333	65	4.87	27	20	0.803167	71	93.2065	180.9	1	3.1	1	0.86	1.64	1.02	18.189	18189	256.183	82.72	233	4478	24.754	9.66262	4	4.478	0.246193	3	16.5	0.907142	0
09057	2	42	1	1	苯磺酸左旋氨氯地平	美托洛尔	0		0	0	0	88	27.278	139	90.3333	5.38	14	13	0.660633	58.4	118.106	242	2	4.59	3	1.32	2.62	1.26	18.948	18948	324.452	50.47	241	2886	11.9256	3.67562	2	2.886	0.152312	2	30.2	1.59384	0
09058	2	41	0	0			0		1	1	0	63	27.058	118.333	76.6667	4.12	16	10	0.891403	78.8	81.9569	227.6	2	7.17	4	2.33	4.72	1.08	13.764	13764	174.67	56.93	244	2930	12.8735	7.37016	3	2.93	0.212874	3	9.6	0.697472	0
09061	2	43	0	0			0		0	0	1	74.5	27.1889	110.667	67.3333	4.4	13	13	0.809955	71.6	91.4605	246	2	7.07	4	2.5	4.57	1.07	23.746	23746	331.648	80.51	215	5463	22.2073	6.69605	3	5.463	0.23006	3	17	0.71591	0
09062	1	38	0	0			0		0	0	0	71.5	31.2255	124.333	75	3.65	19	14	0.536199	47.4	196.91	193	1	4.22	2	0.76	2.06	1.5	14.677	14677	309.641	50.39	215	3990	20.6736	6.67662	3	3.99	0.271854	3	26.9	1.8328	0
09063	2	36	0	0			0		0	0	0	69	24.4103	109	63.6667	4.2	17	14	0.69457	61.4	114.132	304.3	3	4.51	3	1.51	2.73	1.17	9.284	9284	151.205	29.19	230	2499	8.21229	5.43122	3	2.499	0.269173	3	260	28.0052	1
09068	1	45	1	0			0		1	1	1	72	24.5378	128	85	5.1	31	28	0.845023	74.7	108.983	432.6	4	5.12	4	2.39	2.96	1.38	3.728	3728	49.9063	7.12	43	600	1.38696	2.77913	1	0.6	0.160944	2	2.3	0.616953	0
09069	1	45	0	0			0		1	1	0	58	24.6073	131.333	79	3.86	17	14	0.980769	86.7	90.6817	323.9	3	4.87	3	1.68	2.62	1.39	25.32	25320	292.042	32.54	119	3399	10.494	3.59332	2	3.399	0.134242	2	14.1	0.556872	0
09072	1	44	1	1	替米沙坦		0		0	0	0	78.5	23.5441	121	75.6667	6.92	27	15	0.883484	78.1	103.574	337.5	4	4.75	3	2.04	2.5	1.16	2.144	2144	27.452	10.82	46	1226	3.63259	13.2325	4	1.226	0.571828	4	12.4	5.78358	1
09073	1	36	1	0			0		1	1	0	92	31.719	151.333	107.333	6.23	18	11	1.06448	94.1	85.3046	460	4	4.78	3	2.21	2.91	0.91	5.608	5608	59.5962	14.25	89	1489	3.23696	5.43148	3	1.489	0.265514	3	48.6	8.66619	1
09074	2	36	0	0			0		0	0	0	68	19.3797	93	58	4.72	10	11	0.739819	65.4	105.581	181.1	1	4.46	2	2.06	2.43	1.31	17.425	17425	266.437	84.45	158	1062	5.86416	2.20095	1	1.062	0.0609469	1	13.5	0.774749	0
09076	2	43	0	0			0		0	0	1	79	19.7745	110	63.3333	5.17	14	15	0.850679	75.2	86.0882	150.4	1	4.26	2	0.82	2.33	1.33	6.329	6329	84.1622	19.94	50	1065	7.08112	8.41365	3	1.065	0.168273	2	3.7	0.584611	0
09079	2	45	0	0			0		0	0	0	77	23.0532	127	76.3333	4.4	18	16	0.585973	51.8	135.263	164.1	1	4.33	2	1.04	2.11	1.5	1.679	1679	32.4131	4.6	59	594	3.61974	11.1675	4	0.594	0.353782	4	1.9	1.13163	0
09080	2	43	0	0			0		0	0	0	73.5	25.2851	115.333	64	5.24	16	15	0.747738	66.1	100.941	227.6	2	3.47	1	1.19	2.11	0.89	14.062	14062	212.738	137.95	383	1311	5.76011	2.7076	1	1.311	0.09323	1	8.1	0.57602	0
09081	2	43	0	0			0		0	0	0	74	22.6738	96	64.3333	4.82	15	12	0.914027	80.8	78.7863	215.2	1	4.22	2	0.92	2.65	1.04	1.627	1627	20.1361	11.06	60	802	3.72677	18.5078	4	0.802	0.492932	4	2.2	1.35218	0
09085	2	46	1	0			0		0	0	1	75	29.6124	142.333	93.3333	4.94	18	10	0.636878	56.3	121.57	248.2	2	4.4	2	2.43	2.25	1.1	2.925	2925	51.9538	15.03	53	406	1.63578	3.14852	2	0.406	0.138803	2	40.6	13.8803	1
09086	2	47	0	0			0		0	0	0	68.5	25.2301	110.333	64.3333	4.65	28	18	0.841629	74.4	85.854	278.8	2	5.73	4	2.3	3.42	1.1	12.136	12136	163.118	47.2	101	1659	5.9505	3.64797	2	1.659	0.136701	2	6.1	0.502637	0
09092	2	37	0	0			0		0	0	0	74	24.5782	117	60.3333	4.13	12	9	0.638009	56.4	126.125	205.4	1	5.23	4	1.17	3.35	1.16	5.331	5331	94.5213	36.78	112	128	0.623174	0.659295	1	0.128	0.0240105	1	0	0	0
09094	2	38	0	0			0		0	1	0	78.5	21.0916	104.667	76.3333	4.78	9	11	0.88914	78.6	83.3402	276.6	2	5.19	4	0.9	2.69	1.72	11.871	11871	151.031	40.06	44	1477	5.33984	3.5356	2	1.477	0.124421	2	18.6	1.56684	0
09096	2	39	0	0			0		0	0	0	59	23.4277	105	56.6667	6.1	7	13	0.486425	43	174.617	225	1	3.59	1	1	2.28	0.94	25.876	25876	601.767	81	78	1328	5.90222	0.980814	1	1.328	0.0513217	1	28.4	1.09754	0
09105	1	43	0	0			0		0	1	1	62.5	24.719	131.667	83.3333	4.22	15	18	0.841629	74.4	110.42	313.3	3	4.63	3	1.8	2.55	1.19	11.709	11709	157.379	21.89	113	2586	8.25407	5.24471	2	2.586	0.220856	3	10.4	0.888206	0
09106	1	41	0	0			0		0	0	0	64.5	24.3524	101.667	62.3333	4.14	15	11	0.806561	71.3	117.371	271.1	2	4.39	2	1.58	2.32	1.2	10.555	10555	148.036	35.46	143	1691	6.23755	4.21352	2	1.691	0.160208	2	5.3	0.502132	0
09109	1	44	0	0			0		1	1	1	68.5	25.5013	133.667	75.3333	5.06	17	12	0.823529	72.8	112.957	235.7	2	5.31	4	2.34	2.83	1.2	8.897	8897	122.212	29.24	123	1135	4.81544	3.94025	2	1.135	0.127571	2	23.8	2.67506	1
09111	1	47	0	0			0		0	0	0	87	24.5617	130	85	5.68	23	14	0.969457	85.7	91.2759	319.5	3	4.94	3	0.99	3.05	1.3	23.27	23270	271.529	74.85	133	1181	3.6964	1.36133	1	1.181	0.050752	1	20.2	0.86807	0
09113	1	41	1	0			0		1	1	0	60.5	24.5266	145	92	4.83	53	44	0.904977	80	101.826	327.1	3	4.54	3	3.04	2.3	1.17	4.522	4522	56.525	17.03	109	1085	3.31703	5.86825	3	1.085	0.239938	3	15.2	3.36134	1
09114	1	47	0	0			0		1	1	0	71.5	25.21	126.667	85.3333	3.9	34	20	0.937783	82.9	95.0951	364.1	4	4.72	3	2.7	2.85	0.82	5.43	5430	65.5006	30.9	70	1406	3.86158	5.89548	3	1.406	0.258932	3	2.9	0.53407	0
09118	1	41	0	0			0		0	0	0	70.5	25.1953	121.333	80.3333	5.47	35	19	0.653846	57.8	152.073	275.2	2	4.71	3	1.52	2.88	1.01	2.499	2499	43.2353	21.6	109	736	2.67442	6.18573	3	0.736	0.294518	3	3.4	1.36054	0
09119	1	46	0	0			0		1	1	0	74.5	19.5948	138	89.3333	4.68	24	25	1.1957	105.7	70.7323	338.9	4	4.41	2	1.29	1.6	2.04	2.812	2812	26.6036	9.94	35	927	2.73532	10.2818	4	0.927	0.329659	4	4.1	1.45804	0
09122	1	44	0	0			0		1	1	1	62	23.6894	116	69.3333	5.3	29	15	0.85181	75.3	108.347	294.4	3	4.61	3	2.07	2.68	0.97	9.571	9571	127.105	32.77	108	1413	4.79959	3.77609	2	1.413	0.147633	2	14	1.46275	0
09123	1	36	0	0			0		1	0	1	72.5	25.044	122	82.6667	4.69	52	22	1.06222	93.9	85.5289	367.6	4	5.44	4	3.34	2.88	1.08	5.384	5384	57.3376	35.6	115	2073	5.63928	9.83523	4	2.073	0.38503	4	4.7	0.872957	0
09126	1	37	0	0			0		0	1	1	80.5	22.6442	127.667	84.6667	4.14	16	20	1.12104	99.1	79.6337	391	4	4.04	2	3.49	1.62	0.91	5.005	5005	50.5045	12.25	121	2076	5.30946	10.5128	4	2.076	0.414785	4	0.6	0.11988	0
09130	2	44	0	0			0		0	0	0	68	27.8723	125	81.6667	4.58	13	9	0.668552	59.1	115.417	213.7	1	3.71	1	0.9	2.07	1.2	2.799	2799	47.3604	11.79	82	1718	8.03931	16.9747	4	1.718	0.613791	4	4.7	1.67917	0
09132	2	42	0	0			0		0	0	1	81.5	23.1942	106	73	4.58	49	26	0.760181	67.2	99.3235	393.6	4	4.56	3	3.55	2.44	0.86	10.347	10347	153.973	52.22	61	772	1.96138	1.27385	1	0.772	0.074611	1	7.9	0.763506	0
09133	2	40	0	0			0		0	0	0	68	24.1953	120.333	71	5	19	20	0.720588	63.7	107.031	210	1	3.61	1	0.81	1.7	1.35	12.041	12041	189.027	72.97	136	1409	6.70952	3.54951	2	1.409	0.117017	2	39.9	3.31368	0
09136	2	42	0	0			0		0	0	0	70	20.9108	98.6667	61.6667	5.29	11	11	0.659502	58.3	118.356	150.9	1	4.95	3	0.81	2.43	1.87	2.054	2054	35.2316	13.86	43	1286	8.5222	24.1891	4	1.286	0.626095	4	1.1	0.53554	0
09137	1	44	0	0			0		0	1	1	61	20.4765	105.667	59.3333	4.39	15	23	0.899321	79.5	101.328	436.5	4	4.38	2	1.29	2.48	1.24	6.996	6996	88	55.01	89	1488	3.40893	3.87379	2	1.488	0.212693	3	2.9	0.414523	0
09138	2	36	0	0			0		1	0	0	79	18.9531	92.3333	59	4.76	13	13	0.69457	61.4	114.132	195.2	1	4.6	3	1.32	2.56	1.22	1.637	1637	26.6612	7.27	38	421	2.15676	8.08951	3	0.421	0.257178	3	1.3	0.794136	0
09140	2	36	0	0			0		0	0	1	60	26.5679	104	63.6667	4.84	31	26	0.795249	70.3	96.5753	296.2	3	3.74	1	3.03	1.54	0.72	8.191	8191	116.515	46.63	120	1476	4.98312	4.27681	2	1.476	0.180198	2	13.6	1.66036	0
09144	1	44	0	0			0		1	1	0	73	26.2396	133.667	85	4.25	63	25	0.9819	86.8	90.9178	407.9	4	4.17	2	1.76	2.35	1.05	5.014	5014	57.765	9.43	60	1195	2.92964	5.07165	2	1.195	0.238333	3	5.4	1.07698	0
09145	1	44	0	0			0		0	0	0	52	22.5993	109	66.6667	4.45	24	15	1.01244	89.5	87.5452	242.8	2	3.53	1	0.91	1.74	1.21	1.541	1541	17.2179	5.52	31	896	3.69028	21.4328	4	0.896	0.581441	4	3	1.94679	0
09147	1	46	0	0			0		1	1	0	59.5	25.0343	118	76	6.05	20	14	0.973982	86.1	91.103	375.5	4	5.41	4	1.31	3.51	1.18	1.235	1235	14.3438	5.16	28	484	1.28895	8.98611	3	0.484	0.391903	4	1.8	1.45749	0
09148	1	47	0	0			0		1	1	1	76.5	24.4942	133	75.3333	5.33	17	15	0.828054	73.2	110.879	378.9	4	3.78	1	2.19	1.93	0.88	21.057	21057	287.664	67.24	108	2299	6.06756	2.10925	1	2.299	0.10918	1	22.4	1.06378	0
09149	1	48	0	0			0		0	1	1	59.5	21.4109	118.667	71.3333	4.14	35	20	0.872172	77.1	103.608	301.3	3	3.68	1	1.26	1.99	1.01	10.752	10752	139.455	29.18	30	991	3.28908	2.35852	1	0.991	0.0921689	1	7.7	0.716146	0
09150	1	47	0	0			0		1	1	0	70.5	24.2891	124	85.3333	4.57	22	16	0.937783	82.9	95.0951	442.5	4	4.31	2	1.48	2.43	1.15	2.397	2397	28.9144	4.72	37	719	1.62486	5.61956	3	0.719	0.299958	3	6.5	2.71172	1
09154	1	41	0	0			0		1	0	0	60	21.1959	112.333	75	4.54	22	20	0.9819	86.8	92.0743	300.7	3	4.76	3	0.48	2.12	1.99	3.572	3572	41.1521	9.77	55	729	2.42434	5.89118	3	0.729	0.204087	3	2.8	0.783875	0
09158	1	43	1	1	替米沙坦片		0		0	0	1	76	24.5685	117.333	82.3333	4.63	72	32	0.979638	86.6	91.5529	240.6	2	5.81	4	1.2	3.54	1.44	1.683	1683	19.4342	11.14	54	685	2.84705	14.6497	4	0.685	0.407011	4	4.9	2.91147	1
09159	1	36	0	0			0		0	0	0	73	29.2653	123.667	87	5.04	30	12	0.864253	76.4	110.318	398.1	4	4.14	2	1.08	2.28	1.21	2.159	2159	28.2592	12.15	75	707	1.77594	6.28446	3	0.707	0.327466	4	1.9	0.880037	0
09160	1	40	0	0			0		0	0	0	55	22.1564	105.667	60	5.09	11	13	0.847285	74.9	110.938	310.6	3	4.83	3	1.91	2.73	1.01	8.522	8522	113.778	23.79	150	2265	7.29234	6.40925	3	2.265	0.265783	3	10.4	1.22037	0
09164	2	44	0	0			0		0	0	1	76	25.4755	100.333	70	4.61	15	13	0.719457	63.6	105.425	204.7	1	5.12	4	1.71	3.23	1.01	7.325	7325	115.173	49.37	157	1324	6.468	5.6159	3	1.324	0.180751	2	5	0.682594	0
09165	2	43	0	0			0		0	0	0	69	23.0189	133.667	84.6667	4.7	10	18	0.623303	55.1	126.362	171	1	5.78	4	0.74	3.43	1.64	4.743	4743	86.0799	21.4	145	2032	11.883	13.8047	4	2.032	0.428421	4	8.8	1.85537	0
09170	1	38	0	0			0		1	0	0	89.5	25.7436	133	82.3333	4.44	46	25	0.772624	68.3	125.46	418.6	4	6.66	4	3.54	3.65	1.18	9.275	9275	135.798	28.05	140	5865	14.011	10.3175	4	5.865	0.632345	4	160.7	17.3261	1
09171	2	39	0	0			0		0	0	1	59.5	27.0258	116.667	67.6667	5.17	11	14	0.720588	63.7	107.517	223.8	1	3.57	1	0.67	1.8	1.28	6.773	6773	106.327	35.45	169	758	3.38695	3.18543	2	0.758	0.111915	1	4.7	0.693932	0
09175	2	41	1	0			0		0	0	1	67.5	24.0032	145	101.667	4.29	15	17	0.886878	78.4	82.4732	214.5	1	4.62	3	0.9	2.49	1.33	2.863	2863	36.5179	6	60	1406	6.55478	17.9495	4	1.406	0.491093	4	6.1	2.13063	0
09176	2	40	0	0			0		0	0	0	87.5	21.9055	105.667	70	5.1	12	10	0.679864	60.1	114.997	226.6	2	4.61	3	0.4	2.74	1.48	1.056	1056	17.5707	7.34	38	654	2.88614	16.4259	4	0.654	0.619318	4	1	0.94697	0
09177	2	42	0	0			0		0	0	1	70.5	26.0125	123.667	86	4.1	14	10	0.893665	79	81.3493	375.7	4	3.91	1	1.26	2.17	1.2	2.25	2250	28.481	21.14	64	2314	6.15917	21.6255	4	2.314	1.02844	4	1.9	0.844444	0
09178	2	42	0	0			0		0	0	0	63	20.9138	103.333	66	4.2	11	15	0.788462	69.7	94.9459	282.2	3	4.93	3	0.73	2.66	1.54	4.984	4984	71.5065	18.72	65	1045	3.70305	5.17862	2	1.045	0.209671	3	3.1	0.62199	0
09180	2	42	0	0			0		0	0	1	53	21.6572	108	59.3333	4.01	11	10	0.815611	72.1	91.0612	238.8	2	3.69	1	0.95	1.88	1.25	12.245	12245	169.834	66.36	210	3347	14.0159	8.25273	3	3.347	0.273336	3	12.7	1.03716	0
09181	2	41	0	0			0		0	0	0	76.5	24.7628	111.667	60.3333	5.92	11	10	0.575792	50.9	140.543	175.3	1	5.26	4	0.7	3.17	1.44	1.655	1655	32.5147	13.29	46	1332	7.5984	23.3691	4	1.332	0.804834	4	2.7	1.63142	0
09182	2	42	0	0			0		0	0	0	67	26.3155	102	70.3333	4.16	12	16	0.688914	60.9	112.152	241.4	2	4	1	2.22	1.98	1.01	8.518	8518	139.869	26.92	88	1302	5.39354	3.85615	2	1.302	0.152853	2	5.5	0.645691	0
09187	1	39	0	0			0		1	0	0	73	27.3788	115.333	73	4.81	15	13	0.640271	56.6	157.465	282.1	3	6.71	4	1.41	4.47	1.52	12.66	12660	223.675	57.55	205	3135	11.1131	4.96841	2	3.135	0.24763	3	17	1.34281	0
09188	1	40	1	0			0		1	1	0	56	26.8898	147.667	96.3333	4.28	24	14	0.967195	85.5	94.2205	292.4	3	5.6	4	2.52	3.68	0.83	12.227	12227	143.006	27.41	235	3907	13.3618	9.34356	4	3.907	0.319539	3	9	0.736076	0
09191	1	40	1	0			1		1	1	0	71	31.5038	149	100.667	5.18	12	16	0.988688	87.4	91.6994	379.3	4	6.19	4	2.46	3.93	1.12	10.87	10870	124.371	70.06	176	2699	7.11574	5.72139	3	2.699	0.248298	3	25.7	2.36431	0
09192	1	40	0	0			0		1	1	0	57	22.7623	113.667	71.3333	4.27	15	13	0.881222	77.9	105.69	207.5	1	4.03	1	0.66	2.53	1.07	1.202	1202	15.43	5.17	23	631	3.04096	19.7081	4	0.631	0.524958	4	8.8	7.32113	1
09193	1	40	1	0			0		1	0	0	86	23.5823	141.667	90.3333	5.52	60	42	0.980769	86.7	92.6138	457.6	4	5.18	4	4.88	2.18	1.02	2.345	2345	27.0473	13.37	30	747	1.63243	6.03547	3	0.747	0.31855	3	7.5	3.19829	1
09195	1	40	0	0			0		1	1	0	56.5	26.3175	114.667	77.6667	4.6	28	16	1.03394	91.4	86.7728	413.3	4	4.73	3	3.52	2.52	0.76	10.728	10728	117.374	37.4	104	1023	2.4752	2.10881	1	1.023	0.0953579	1	4.9	0.456749	0
09196	1	44	0	0			0		1	1	0	74	24.0484	122.667	78.3333	4.11	12	11	0.975113	86.2	91.6993	384.3	4	4.48	2	2.11	2.76	0.88	2.868	2868	33.2715	18.4	55	568	1.47801	4.44228	2	0.568	0.198047	3	2.3	0.801953	0
09197	2	46	1	0			0		1	1	1	70.5	23.915	137.333	84.3333	4.69	19	16	0.955882	84.5	73.6567	344.1	4	4.76	3	2.49	2.67	0.82	23.918	23918	283.053	115.8	198	1151	3.34496	1.18174	1	1.151	0.0481228	1	48.3	2.0194	0
09198	1	36	0	0			0		1	1	0	61.5	24.6723	119	80.3333	4.17	44	21	0.902715	79.8	104.547	284.5	3	6.2	4	2.25	3.73	1.21	19.808	19808	248.221	28.39	133	1340	4.71002	1.89751	1	1.34	0.0676494	1	25.1	1.26716	0
09199	1	39	1	0			0		1	1	0	64.5	27.0111	155	108.333	4.11	23	17	0.984163	87	92.6388	377	4	3.94	1	1.59	2.55	0.99	13.258	13258	152.391	30.73	134	2241	5.9443	3.90069	2	2.241	0.16903	2	19.5	1.47081	0
09209	1	42	0	0			0		1	1	0	69	26.4331	122	83	4.4	18	11	0.835973	73.9	111.813	254.6	2	3.32	1	1.73	1.87	0.84	1.948	1948	26.3599	16.01	47	1692	6.64572	25.2114	4	1.692	0.868583	4	4.3	2.20739	0
09210	2	50	1	1	替米沙坦 1片/日 QD	氨氯地平片	0		0	0	1	69.5	25.7383	127	81.3333	4.62	6	12	0.574661	50.8	135.968	200.4	1	5.29	4	1.21	3.34	1.22	4.809	4809	94.6654	23.23	67	1073	5.35429	5.65602	3	1.073	0.223123	3	60.2	12.5182	1
10001	2	45	0	0			0		0	0	0	75	23.257	114.667	73.6667	5.24	10	12	0.957014	84.6	73.8392	147.5	1	5.91	4	0.72	2.99	2.19	5.668	5668	66.9976	27.96	149	1634	11.078	16.5349	4	1.634	0.288285	3	7.9	1.39379	0
10003	2	45	0	0			0		0	0	0	74.5	21.7857	112.667	75.6667	4.08	14.4	40	0.709276	62.7	106.865	238.2	2	4.5	2	2.06	2.31	1.13	1.399	1399	22.3126	9.11	49	555	2.32997	10.4424	4	0.555	0.396712	4	2.1	1.50107	0
10004	1	44	1	1	复方地巴唑氢氯噻嗪片		0		1	0	0	76.5	23.7843	138.667	89.3333	4.37	26	21	1.5509	137.1	51.7223	460.2	4	4.03	1	1.47	2.79	0.74	11.668	11668	85.1058	28.4	70	1301	2.82703	3.32179	2	1.301	0.111502	1	119.9	10.276	1
10005	1	46	0	0			0		1	1	0	62	24.1579	118.333	81	4.54	28	30	1.01357	89.6	86.7318	302.6	3	4.68	3	0.94	2.62	1.5	11.071	11071	123.56	20.85	80	1927	6.36814	5.15388	2	1.927	0.174058	2	8.7	0.785837	0
10006	1	43	0	0			0		0	1	0	70.5	22.6522	138	77	3.69	17	19	0.892534	78.9	102.701	275.8	2	4.75	3	1.96	2.73	1.02	6.483	6483	82.1673	16.21	83	940	3.40827	4.14796	2	0.94	0.144995	2	5.9	0.910072	0
10008	1	47	1	0			0		1	1	0	62	25.2071	133.667	92.3333	5.14	16	10	0.825792	73	111.254	373.1	4	3.59	1	1.45	1.82	0.99	21.293	21293	291.685	60.94	144	478	1.28116	0.439227	1	0.478	0.0224487	1	2.3	0.108017	0
10009	1	48	0	0			0		0	1	0	81.5	20.8592	131.667	85.3333	4.94	21	15	0.901584	79.7	99.4531	375.1	4	4.51	3	0.62	2.7	1.32	4.561	4561	57.2271	38.18	143	1400	3.73234	6.52198	3	1.4	0.30695	3	5	1.09625	0
10012	2	49	0	0			0		0	0	1	69.5	24.2546	99	63.6667	4.5	16	19	0.940045	83.1	74.3455	208.1	1	4.27	2	1.26	1.79	1.65	1.32	1320	15.8845	10.25	39	1153	5.54061	34.8806	4	1.153	0.873485	4	1.5	1.13636	0
10014	2	46	0	0			0		0	0	1	85	23.7966	115.333	75	4.59	22	12	1.04299	92.2	66.1417	207	1	3.43	1	0.95	1.67	1.23	6.615	6615	71.7462	16.6	104	1896	9.15942	12.7664	4	1.896	0.286621	3	6.5	0.982615	0
10016	2	45	1	0			0		0	0	0	68.5	30.3873	132.333	90.3333	4.76	17	11	0.557692	49.3	143.777	279.1	3	3.86	1	2.63	1.9	0.93	2.205	2205	44.7262	8.32	95	1194	4.27804	9.56495	4	1.194	0.541497	4	2.2	0.997732	0
10017	1	44	0	0			0		1	1	0	76.5	25.1007	125	87.3333	3.62	39	18	0.934389	82.6	96.656	250.6	2	4.18	2	2.53	2.13	1.14	11.818	11818	143.075	29.35	84	1051	4.19393	2.93128	1	1.051	0.0889321	1	9.2	0.778474	0
10019	1	47	0	0			0		1	1	1	72	23.9735	120	79.6667	5.64	22	18	0.936652	82.8	95.2369	350.3	4	4.99	3	1.14	3.1	1.09	19.586	19586	236.546	55.12	127	2595	7.40794	3.13171	2	2.595	0.132493	2	46	2.34862	0
10021	2	47	0	0			0		0	0	1	59	26.7387	113.333	73.6667	4.87	18	15	0.735294	65	101.425	255.6	2	3.21	1	0.7	1.73	1.13	3.854	3854	59.2923	14.51	91	1656	6.47887	10.927	4	1.656	0.429683	4	4	1.03788	0
10023	2	45	0	0			0		0	0	0	68.5	26.4015	135	79	5.22	15	10	0.821267	72.6	89.1798	223.4	1	5.12	4	0.91	3.18	1.25	8.598	8598	118.43	24.01	102	1962	8.78245	7.41575	3	1.962	0.228193	3	3.8	0.441963	0
10026	1	45	0	0			0		1	1	0	71	24.8192	131.333	80.6667	4.66	23	19	0.850679	75.2	108.089	295	3	4.36	2	1.89	2.38	1.15	4.871	4871	64.7739	25.4	119	1666	5.64746	8.71872	3	1.666	0.342024	4	5	1.02648	0
10027	2	45	0	0			0		0	0	1	61	29.5226	136	74.3333	4.97	25	12	0.919683	81.3	77.5551	266.7	2	5.29	4	1.49	3.44	1.2	12.212	12212	150.209	56.15	200	1976	7.40907	4.93251	2	1.976	0.161808	2	20.3	1.6623	0
10028	2	44	0	0			0		0	0	1	66	24.6387	109.667	67.3333	3.84	32	28	0.783937	69.3	94.8297	266.3	2	3.82	1	1.89	1.96	1.02	1.221	1221	17.619	6.15	19	1009	3.78896	21.5049	4	1.009	0.826372	4	2.1	1.7199	0
10030	1	46	0	0			0		0	0	1	68	24.5453	131.333	86	5.53	20	16	1.25339	110.8	66.7367	341.7	4	4.6	3	1.39	3.03	1.12	10.808	10808	97.5451	24.99	155	1417	4.14691	4.25128	2	1.417	0.131107	2	7	0.647668	0
10031	2	44	1	1	复方罗布麻片		0		0	0	0	79.5	29.9209	132.333	90.6667	4.29	14	8	0.593891	52.5	133.577	269.1	2	3.75	1	1.84	1.85	0.95	6.41	6410	122.095	39.4	47	1038	3.8573	3.15926	2	1.038	0.161934	2	18	2.80811	0
10032	2	45	0	0			0		0	0	1	89.5	18.0064	104	62.6667	4.3	13	11	0.70362	62.2	107.926	186.9	1	5.53	4	0.89	3	1.63	3.762	3762	60.4823	19.1	50	408	2.18299	3.6093	2	0.408	0.108453	1	3	0.797448	0
10033	1	45	0	0			0		1	1	1	66.5	25.7996	123	84.6667	4.52	46	24	0.86086	76.1	106.514	372.4	4	4.3	2	2.95	2.32	0.78	9.061	9061	119.067	40.53	175	1206	3.23845	2.71986	1	1.206	0.133098	2	23.2	2.56042	1
10036	1	45	1	0			0		1	1	1	66	28.3234	141.333	88.6667	4.22	31	22	1.14932	101.6	74.5638	298	3	4.38	2	1.67	2.7	1.01	5.192	5192	51.1024	25.48	106	858	2.87919	5.63417	3	0.858	0.165254	2	3.6	0.693374	0
10038	2	46	0	0			0		0	0	0	52	26.379	126	73.6667	4.31	15	10	0.895928	79.2	79.786	296.8	3	3.71	1	0.54	2.24	1.09	5.056	5056	63.8384	25.8	98	616	2.07547	3.25113	2	0.616	0.121835	2	8.9	1.76028	0
10039	2	44	0	0			0		0	0	0	74	21.3251	107	64	5.37	17	12	0.719457	63.6	105.425	115.6	1	4.18	2	0.74	1.26	2.07	1.189	1189	18.695	3.43	47	1086	9.39446	50.2513	4	1.086	0.913373	4	2.7	2.27082	0
10040	2	47	0	0			0		0	0	0	64	26.2054	120.667	59.3333	4.43	13	9	0.692308	61.2	109.252	190.5	1	3.3	1	0.71	1.46	1.33	9.267	9267	151.422	36.5	132	1961	10.294	6.79821	3	1.961	0.211611	3	2.8	0.302147	0
10043	1	45	0	0			0		1	1	1	59.5	22.659	103.667	51.6667	4.36	15	13	1.25339	110.8	66.9997	365.5	4	3.73	1	0.92	2.28	0.93	6.199	6199	55.9477	31.72	108	1875	5.12996	9.16921	3	1.875	0.302468	3	3.7	0.59687	0
10044	2	46	1	0			0		0	0	0	72	24.8672	115.333	76	4.33	13	8	0.786199	69.5	93.7442	190.7	1	3.9	1	0.75	2.57	0.95	11.349	11349	163.295	47.9	104	872	4.57263	2.80023	1	0.872	0.076835	1	37.9	3.3395	0
10045	1	44	0	0			0		1	0	0	66.5	26.8405	119.667	77.6667	3.99	53	26	1.05882	93.6	82.8376	367.2	4	4.86	3	3.39	2.51	0.9	13.06	13060	139.53	27.4	104	935	2.5463	1.82491	1	0.935	0.0715926	1	8.3	0.635528	0
10046	2	45	0	0			0		0	0	1	62	23.3294	106.333	69	3.81	7	14	1.01357	89.6	68.7882	207	1	3.85	1	1.53	2.01	1	8.616	8616	96.1607	20.95	70	1240	5.99034	6.22951	3	1.24	0.143918	2	6.3	0.731198	0
10047	2	44	0	0			0		0	1	0	80.5	22.3839	110.667	68	5.28	9	12	0.764706	67.6	97.7811	242	2	4.41	2	0.95	2.44	1.51	10.649	10649	157.53	57.54	144	1386	5.72727	3.63568	2	1.386	0.130153	2	10.6	0.995399	0
10051	1	45	0	0			0		0	1	1	71.5	24.2188	121	74.3333	4.95	17	14	1.05656	93.4	82.7231	413.4	4	4.34	2	4.78	2.1	0.86	0.366	366	3.91863	2.19	12	174	0.4209	10.741	4	0.174	0.47541	4	2.5	6.8306	1
10052	2	48	1	1	美托洛尔缓释片		0		0	0	1	73.5	22.7371	121.333	86	4.49	24	26	0.945701	83.6	74.07	254.4	2	5.86	4	2.13	3.26	1.51	12.133	12133	145.132	38.41	124	1019	4.0055	2.75991	1	1.019	0.0839858	1	13.7	1.12915	0
10053	2	46	0	0			1		0	1	0	72	22.9961	108.333	65	8.1	10	15	0.531674	47	151.909	295	3	3.07	1	1.15	1.82	0.73	7.185	7185	152.872	29.12	43	1353	4.58644	3.00018	1	1.353	0.188309	2	5.6	0.779402	0
10054	2	46	0	0			0		0	0	0	91.5	21.5783	130.667	87.3333	4.38	10	8	0.766968	67.8	96.6532	228.9	2	4.87	3	1.12	2.52	1.53	5.729	5729	84.4985	22.02	105	4011	17.5229	20.7376	4	4.011	0.700122	4	4.1	0.715657	0
10058	1	47	1	1	中药具体不详		0		1	0	0	74	27.6534	164.667	105	5.36	60	28	0.963801	85.2	91.9374	435.8	4	5.15	4	1.97	3.25	1.17	8.527	8527	100.082	25.8	77	1082	2.48279	2.48075	1	1.082	0.126891	2	29.9	3.50651	1
10059	1	45	0	0			0		1	0	1	60.5	17.971	115	70.6667	4.11	24	20	0.78733	69.6	118.92	254.6	2	2.72	1	1.38	1.33	0.93	4.884	4884	70.1724	29.54	42	880	3.4564	4.92559	2	0.88	0.18018	2	4.2	0.859951	0
10060	1	45	1	1	中药（不祥）		1		1	1	1	96.5	27.9844	148	102.667	6.24	26	20	1.12952	99.85	76.1798	408.8	4	4.66	3	2.6	1.64	0.77	5.82	5820	58.2874	29.67	62	1324	3.23875	5.55651	3	1.324	0.227491	3	10.3	1.76976	0
10061	1	46	1	0			0		1	1	0	64.5	23.4092	130.333	85.6667	4.71	47	25	0.920814	81.4	97.6373	305	3	4.31	2	3.05	2.1	0.97	9.053	9053	111.216	19.57	42	1716	5.62623	5.05882	2	1.716	0.18955	2	5.5	0.607533	0
10064	2	45	1	0			0		0	0	1	67	24.6042	111.333	72.3333	5.2	24	20	0.859729	76	84.2827	218.8	1	5.31	4	0.63	2.85	1.83	5.514	5514	72.5526	20.28	82	1597	7.2989	10.0601	4	1.597	0.289626	3	22.9	4.15306	1
10065	2	48	0	0			0		0	0	0	74	20.414	121.333	85	4.49	22	19	0.707014	62.5	106.055	170.9	1	5.73	4	1	2.95	1.76	1.506	1506	24.096	11.54	31	699	4.09011	16.9742	4	0.699	0.464143	4	4.4	2.92165	0
10066	2	44	1	0			0		0	0	1	75	23.9902	140	95	4.52	14	7	0.692308	61.2	110.55	286.7	3	4.07	2	1.26	2.34	1.18	5.123	5123	83.7092	22.66	135	3744	13.0589	15.6004	4	3.744	0.730822	4	4.9	0.956471	0
10067	2	46	0	0			0		0	0	0	75	19.1714	99.6667	65.6667	4.61	19	15	0.699095	61.8	108.361	259.6	2	4.12	2	0.58	2.34	1.33	4.107	4107	66.4563	25.13	70	909	3.50154	5.26894	2	0.909	0.221329	3	0.3	0.073046	0
10068	2	47	0	0			0		0	0	1	56.5	21.3323	113.667	72.3333	4.54	13	11	0.700226	61.9	107.73	216.8	1	4.75	3	0.83	3.01	1.22	7.467	7467	120.63	29.83	154	1445	6.66513	5.52526	3	1.445	0.193518	2	11	1.47315	0
10069	2	49	0	0			0		0	0	1	75.5	29.1697	120.667	73.3333	4.82	20	14	0.713801	63.1	104.425	231.9	2	4.37	2	0.87	2.45	1.3	9.744	9744	154.422	40.35	171	1493	6.43812	4.16918	2	1.493	0.153222	2	6	0.615764	0
10070	2	44	0	0			0		0	0	1	58.5	21.5922	109.667	71.3333	4.5	24	17	0.980769	86.7	71.9273	141.4	1	4.72	3	0.78	2.33	1.67	6.65	6650	76.7013	48.77	225	1229	8.69165	11.3318	4	1.229	0.184812	2	5.8	0.87218	0
10071	1	45	0	0			0		1	1	0	83.5	24.4724	121.667	79.6667	4.58	23	16	1.1267	99.6	76.4158	437.4	4	4.91	3	1.31	2.88	1.29	7.024	7024	70.5221	29.08	51	1985	4.53818	6.43512	3	1.985	0.282603	3	5.2	0.740319	0
10072	1	46	0	0			1		1	1	0	96.5	21.9297	131.667	78.3333	6.17	14	10	0.802036	70.9	115.779	326.6	3	4.37	2	8.14	0.83	0.79	9.027	9027	127.32	56.49	217	1601	4.90202	3.85015	2	1.601	0.177357	2	24.7	2.73624	1
10073	1	46	0	0			0		0	1	0	59	22.4167	121.333	69.3333	4.81	30	29	0.830317	73.4	110.932	302.5	3	4.18	2	0.69	2.14	1.47	4.764	4764	64.9046	19.12	92	1045	3.45455	5.32249	3	1.045	0.219353	3	2.8	0.587741	0
10074	1	45	0	0			0		0	0	0	63	24.5942	118.667	80.3333	3.99	23	16	0.902715	79.8	100.453	429.6	4	4.06	2	1.67	2.39	0.88	6.172	6172	77.3434	22.35	98	957	2.22765	2.88021	1	0.957	0.155055	2	3.7	0.599482	0
10078	1	47	0	0			0		1	0	1	59	22.7711	128.667	78.6667	4.35	44	18	0.840498	74.3	108.857	210.8	1	5.64	4	2.52	3.23	1.15	10.934	10934	147.16	27.89	119	275	1.30455	0.886486	1	0.275	0.0251509	1	1	0.0914578	0
10079	1	46	0	0			0		1	0	0	84	27.8686	134.333	89.6667	6.45	26	15	1.14253	101	74.8159	383.9	4	5.28	4	3.11	3.1	0.92	10.667	10667	105.614	35.32	125	842	2.19328	2.0767	1	0.842	0.078935	1	5.9	0.553108	0
10082	1	44	1	0			0		1	1	1	67.5	29.499	152.333	100.667	4.27	97	46	1.0543	93.2	83.2766	370.4	4	5.73	4	1.74	3.85	1.09	8.512	8512	91.3305	11.5	89	1794	4.84341	5.30317	2	1.794	0.210761	3	32	3.7594	1
10083	1	49	0	0			0		0	0	0	88.5	21.7876	122.333	75.6667	3.66	21	17	0.933258	82.5	94.9535	294.4	3	3.34	1	0.92	1.69	1.33	5.405	5405	65.5152	16.6	66	1017	3.45448	5.2728	2	1.017	0.188159	2	1.8	0.333025	0
11004	2	46	0	0			0		0	0	0	79	29.8623	119.667	69.6667	5.88	21	11	0.762443	67.4	97.3615	203.9	1	7.35	4	2.01	5.3	1.12	2.679	2679	39.7478	19.97	79	152	0.745463	1.87548	1	0.152	0.0567376	1	0	0	0
11005	2	46	0	0			0		0	0	0	64	25.1963	117	71.6667	4.22	14	11	0.626697	55.4	124.012	207.5	1	4.01	1	1.12	2.45	0.97	4.717	4717	85.1444	22.46	46	1070	5.15663	6.05633	3	1.07	0.226839	3	6.7	1.42039	0
11007	2	48	0	0			0		0	0	0	67.5	27.5242	133.667	83.3333	4.31	18	16	0.459276	40.6	180.603	221.8	1	5.45	4	1.55	3.18	1.41	8.387	8387	206.576	25.81	148	1467	6.61407	3.20175	2	1.467	0.174914	2	12	1.43079	0
11008	1	43	0	0			0		1	0	0	69	24.4121	132.667	83.3333	5.06	25	18	0.998869	88.3	89.3828	371.5	4	3.82	1	2.22	2.08	0.87	9.5	9500	107.588	35.07	113	920	2.47645	2.30179	1	0.92	0.0968421	1	2.9	0.305263	0
11009	1	44	1	0			0		0	0	0	83	18.7891	124.667	88.6667	5.38	12	14	0.967195	85.5	92.6266	226	2	3.98	1	0.93	2.5	1.02	11.22	11220	131.228	40.21	155	1255	5.5531	4.23164	2	1.255	0.111854	1	22.1	1.9697	0
11010	1	46	0	0			0		0	1	0	64	33.8185	130	82.6667	5.3	18	11	0.881222	77.9	103.079	293.1	3	5.45	4	4.39	2.11	0.86	9.058	9058	116.277	44.01	167	711	2.42579	2.08621	1	0.711	0.0784941	1	4	0.441599	0
11011	1	46	0	0			0		1	1	0	80	22.901	99	67.3333	4.17	17	9	1.16855	103.3	72.7657	347.8	4	4.08	2	3.35	1.73	0.79	3.906	3906	37.8122	12.38	26	811	2.3318	6.16679	3	0.811	0.207629	3	4.3	1.10087	0
11012	1	50	0	0			0		0	0	0	71.5	21.7476	116	72.6667	5.15	16	25	0.717195	63.4	130.938	290.8	3	3.35	1	0.65	1.68	1.19	13.472	13472	212.492	31.37	175	1061	3.64856	1.71703	1	1.061	0.0787559	1	12.6	0.935273	0
11013	1	47	0	0			0		0	0	0	65	22.3825	121.667	75	4.87	32	14	0.938914	83	94.9538	425.4	4	6.13	4	1.6	3.59	1.58	9.664	9664	116.434	55.16	164	3276	7.70099	6.61405	3	3.276	0.33899	4	17.5	1.81084	0
11015	1	36	0	0			0		1	1	0	62.5	25.3681	123	70	4.27	50	24	1.0871	96.1	83.1192	361	4	5.62	4	2.83	3.5	1.03	18.305	18305	190.479	88.83	154	991	2.74515	1.44119	1	0.991	0.0541382	1	940.1	51.3576	1
11017	1	38	1	0			0		1	0	1	72.5	27.2758	129	78.6667	4.44	17	14	0.923077	81.6	100.729	316.3	3	5.15	4	1.78	3.28	1.17	2.797	2797	34.277	24.76	65	1597	5.049	14.73	4	1.597	0.570969	4	3.3	1.17984	0
11018	1	37	0	0			0		0	0	0	72	20.1389	117	78.3333	4.21	19	14	0.828054	73.2	115.73	285.3	3	3.8	1	0.87	2.22	1.02	6.263	6263	85.5601	23.51	108	2694	9.44269	11.0363	4	2.694	0.430145	4	3.8	0.606738	0
11019	1	41	0	0			0		1	1	1	66	24.6458	104	68	4.69	17	16	1.12783	99.7	77.6036	307	3	4.55	3	1.56	2.72	1.09	15.395	15395	154.413	36.59	119	1844	6.00651	3.8899	2	1.844	0.119779	2	4.1	0.26632	0
11020	1	40	0	0			0		1	1	0	66	27.1984	122.333	85	4	14	17	0.839367	74.2	112.231	285.9	3	5.51	4	3.84	2.4	1.27	12.128	12128	163.45	81.38	336	2422	8.47149	5.18292	2	2.422	0.199703	3	14.4	1.18734	0
11021	1	40	0	0			0		1	0	0	73	26.427	118.667	62.6667	5.12	37	17	1.04299	92.2	85.8447	404.3	4	5.09	4	1.62	3.33	1.2	6.827	6827	74.0456	28.73	84	1745	4.3161	5.82898	3	1.745	0.255603	3	24.1	3.5301	1
11022	1	39	0	0			0		1	1	1	67.5	26.8303	102.333	63.6667	4.32	25	24	0.973982	86.1	93.8352	296.8	3	4.73	3	1.74	2.61	1.19	2.434	2434	28.2695	10.99	61	955	3.21765	11.3821	4	0.955	0.392358	4	1.6	0.657354	0
11023	1	42	1	0			0		1	1	1	86.5	26.632	129.667	88.3333	5.28	21	11	1.0905	96.4	80.5466	277.7	2	4.76	3	1.9	2.97	0.91	5.196	5196	53.9004	24.1	151	1684	6.0641	11.2506	4	1.684	0.324095	3	252.2	48.5373	1
11024	1	40	0	0			0		1	0	0	91.5	27.4135	127	77.3333	5.29	8	14	0.888009	78.5	104.694	285.1	3	5.7	4	1.4	3.43	1.27	6.038	6038	76.9172	42.47	126	1080	3.78814	4.92496	2	1.08	0.178867	2	7.3	1.20901	0
11025	1	40	0	0			0		1	0	0	71.5	21.8529	120.667	76.6667	4.63	21	15	1.01471	89.7	88.8067	292.5	3	2.75	1	1.32	1.11	1.06	14.016	14016	156.254	28.95	177	1436	4.9094	3.14193	2	1.436	0.102454	1	4.9	0.3496	0
11027	1	44	1	0			0		1	0	0	59.5	24.2467	118.667	81.6667	3.78	10	13	0.823529	72.8	112.957	321.8	3	3.74	1	0.87	2.12	1.15	25.816	25816	354.615	58.54	264	1319	4.09882	1.15585	1	1.319	0.0510923	1	55.5	2.14983	0
11028	1	42	0	0			0		1	0	0	48	18.3159	92.6667	53.6667	4.56	25	20	1.22511	108.3	69.7697	359.5	4	4.19	2	0.94	2.37	1.07	13.509	13509	124.737	76.56	156	892	2.48122	1.98917	1	0.892	0.0660301	1	5.8	0.429343	0
11029	1	44	0	0			0		1	0	0	86	27.0436	125.667	81.6667	4.83	35	17	0.871041	77	105.403	390.4	4	6	4	4.09	3.09	1.03	13.99	13990	181.688	86.54	121	1053	2.69723	1.48454	1	1.053	0.075268	1	28.7	2.05147	0
11030	1	42	0	0			0		0	0	0	66.5	20.6361	119.333	67.6667	4.78	27	18	0.615385	54.4	163.181	175.6	1	3.27	1	0.87	1.36	1.26	3.482	3482	64.0074	9.53	127	901	5.13098	8.01623	3	0.901	0.258759	3	5.3	1.52211	0
11032	1	45	0	0			0		0	0	0	61.5	24.308	113.667	67	4.82	34	23	0.980769	86.7	90.6817	283	3	4.92	3	2.67	2.55	0.99	16.509	16509	190.415	40.01	303	1322	4.67138	2.45326	1	1.322	0.0800775	1	6.9	0.417954	0
11033	1	47	0	0			0		1	0	0	70	26.7131	117.667	75.3333	4.48	22	22	0.739819	65.4	127.418	271.3	2	5.7	4	0.94	3.53	1.39	1.667	1667	25.4893	5.04	41	549	2.02359	7.93898	3	0.549	0.329334	4	1.2	0.719856	0
11036	2	45	0	0			0		0	0	0	65	24.6176	104.667	63.6667	4.18	41	35	0.915158	80.9	78.0286	242.8	2	4.96	3	1.74	2.76	1.04	8.953	8953	110.667	59.6	82	921	3.79325	3.42761	2	0.921	0.102871	1	5.1	0.569641	0
11038	2	45	0	0			0		0	0	1	73	22.3372	121	80.3333	4	17	13	0.650452	57.5	118.914	266.7	2	4.56	3	1.01	2.33	1.52	9.705	9705	168.783	43.4	117	1224	4.58943	2.71913	1	1.224	0.126121	2	9.9	1.02009	0
11039	1	44	0	0			0		1	1	1	67.5	22.1563	131.333	82.3333	5.04	24	19	0.983032	86.9	90.7887	526.6	4	6.45	4	2.53	3.7	1.18	15.635	15635	179.919	51.78	146	768	1.45841	0.810592	1	0.768	0.0491206	1	23.3	1.49025	0
11042	1	36	0	0			0		1	0	0	89	24.6757	117	75.3333	6.4	25	17	0.441176	39	252.935	221	1	2.29	1	0.89	1.38	0.5	2.031	2031	52.0769	11.69	67	1277	5.77828	11.0957	4	1.277	0.628754	4	5.1	2.51108	1
11043	1	40	0	0			0		1	0	0	56.5	24.2099	110.667	74.3333	4.21	17	13	0.850679	75.2	110.392	243.1	2	4.6	3	1.02	2.65	1.31	0.762	762	10.133	2.84	24	619	2.54628	25.1286	4	0.619	0.812336	4	0	0	0
11044	1	41	1	0			0		1	1	0	68	28.7685	135.333	89	4.18	40	25	0.966063	85.4	93.9405	382.8	4	4.22	2	1.07	2.42	1.23	21.841	21841	255.749	53.99	261	1831	4.78318	1.87026	1	1.831	0.0838332	1	55.8	2.55483	1
11045	1	41	1	0			0		1	0	0	61	20.8192	153.667	87	4.92	14	13	0.788462	69.7	120.704	298.3	3	4.49	2	0.7	2.56	1.4	17.403	17403	249.684	70.54	160	1424	4.77372	1.9119	1	1.424	0.081825	1	5.1	0.293053	0
11047	1	36	1	0			0		1	0	0	86.5	23.2671	142.333	85	4.15	15	13	1.13462	100.3	78.8455	350.7	4	5.88	4	4.37	2.52	1.02	14.807	14807	147.627	33.94	74	958	2.73168	1.85039	1	0.958	0.0646991	1	10.9	0.736138	0
11050	1	42	0	0			0		0	1	0	72.5	22.9767	117.667	75.3333	4.22	23	12	0.942308	83.3	96.4545	303.3	3	4.54	3	1.38	2.86	0.86	10.119	10119	121.477	50.04	101	1265	4.17079	3.43341	2	1.265	0.125012	2	9.7	0.958593	0
11051	2	44	0	0			0		0	0	0	68.5	27.2827	104.667	69	3.71	13	8	0.69457	61.4	110.106	206.2	1	5.27	4	1.29	2.81	1.51	0.505	505	8.22476	3.18	11	364	1.76528	21.463	4	0.364	0.720792	4	0.2	0.39604	0
11054	2	48	0	0			0		0	0	0	71	20.1965	101	62	4.77	14	11	0.726244	64.2	102.6	189.1	1	4.77	3	1.28	2.63	1.29	5.936	5936	92.4611	26.79	161	1186	6.27181	6.78319	3	1.186	0.199798	3	12.3	2.0721	0
11059	2	39	0	0			0		0	0	0	68.5	24.1988	118.333	73.6667	4.46	23	13	0.911765	80.6	80.421	271.2	2	4.47	2	0.62	2.49	1.42	1.6	1600	19.8511	9.09	35	612	2.25664	11.3678	4	0.612	0.3825	4	1	0.625	0
11060	2	47	0	0			0		0	0	0	79	21.3864	134.667	88.6667	4.25	14	14	0.756787	66.9	97.8827	167.7	1	4.4	2	0.59	2.07	1.59	2.702	2702	40.3886	23.66	68	1662	9.91055	24.538	4	1.662	0.6151	4	4.3	1.59141	0
11061	2	38	0	0			0		0	0	1	78.5	24.0453	121.667	86	4.8	10	14	0.764706	67.6	100.381	248.6	2	3.63	1	1.12	1.92	0.97	3.501	3501	51.7899	17.91	102	2018	8.11746	15.6738	4	2.018	0.576407	4	4.7	1.34247	0
11062	2	41	0	0			0		0	0	0	71.5	25.6172	124.667	84.3333	5.05	4	11	0.615385	54.4	129.47	229.5	2	5.33	4	0.91	3	1.51	4.796	4796	88.1618	47.57	185	359	1.56427	1.77432	1	0.359	0.074854	1	10	2.08507	0
11064	1	45	0	0			0		1	1	0	103.5	22.6474	115.667	73.3333	4.89	20	10	0.843891	74.6	109.163	347.6	4	6.94	4	1.59	4.82	0.96	11.879	11879	159.236	36.64	26	676	1.94476	1.22131	1	0.676	0.0569071	1	10.4	0.875495	0
11065	1	49	0	0			1		1	0	0	72	20.7029	117	77.3333	14.25	13	8	0.746606	66	125.054	213.1	1	4.62	3	1.44	2.67	1.29	5.113	5113	77.4697	25.39	65	960	4.50493	5.81508	3	0.96	0.187757	2	19.1	3.73558	1
11066	1	47	0	0			0		0	0	0	79	24.7912	122.333	75.3333	4.41	34	22	0.837104	74	109.401	339.5	4	4.06	2	5.12	1.68	0.64	0.622	622	8.40541	1.86	18	144	0.424153	5.0462	2	0.144	0.231511	3	0	0	0
11067	1	48	1	0			0		0	0	1	65.5	23.1405	128.333	86.6667	4.03	14	12	0.996606	88.1	87.8856	363.8	4	6.17	4	1.14	4.07	1.3	8.653	8653	98.2179	53.46	146	1723	4.73612	4.82205	2	1.723	0.199122	3	9	1.0401	0
11068	1	36	1	0			0		0	0	1	82.5	27.0331	135.333	95.6667	4.24	18	16	0.826923	73.1	116.495	440.2	4	3.41	1	2.74	1.81	0.76	2.904	2904	39.7264	7.53	55	1260	2.86234	7.20512	3	1.26	0.433884	4	7.5	2.58264	1
11069	1	36	0	0			0		1	0	0	90	29.6103	115.333	74	4.41	38	19	0.866516	76.6	109.962	383.1	4	4.55	3	1.39	3.01	1.03	3.286	3286	42.8982	15.06	57	808	2.10911	4.91655	2	0.808	0.245892	3	6.5	1.97809	0
11070	1	38	0	0			0		1	1	0	71	17.9303	109	70.6667	3.71	16	10	1.02602	90.7	88.408	251.8	2	5.32	4	1.05	3.64	1.03	24.475	24475	269.846	97.06	129	1544	6.13185	2.27235	1	1.544	0.0630848	1	17.3	0.706844	0
11073	1	39	0	0			0		1	0	0	74.5	24.807	120	80	4.26	67	28	0.923077	81.6	100.261	407.1	4	5.3	4	3.12	2.85	0.98	10.454	10454	128.113	20.44	76	960	2.35814	1.84068	1	0.96	0.0918309	1	49.1	4.69677	1
11074	1	37	0	0			0		1	1	0	74	19.3089	110.667	71	4.16	23	17	1.07127	94.7	84.2241	227.9	2	4.45	2	1.16	2.33	1.4	9.365	9365	98.8912	15.55	54	363	1.5928	1.61066	1	0.363	0.0387613	1	5	0.533903	0
11075	1	42	0	0			0		1	0	0	64.5	24.2882	107.333	68.3333	4.01	20	17	0.738688	65.3	130.255	323.9	3	4.33	2	0.97	2.86	1.15	17.715	17715	271.286	47.63	166	1268	3.91479	1.44305	1	1.268	0.0715778	1	18.2	1.02738	0
11076	1	41	0	0			0		1	1	0	56	20.6987	111	66.3333	4.66	24	15	1.04525	92.4	85.2379	338.2	4	4.71	3	0.67	2.57	1.47	1.098	1098	11.8831	6.95	35	286	0.845653	7.11643	3	0.286	0.260474	3	1.5	1.36612	0
11078	1	41	0	0			0		1	1	0	71.5	24.7042	126	69.6667	5.58	25	16	0.781674	69.1	121.999	314.5	3	4.22	2	1.21	2.43	1.12	2.268	2268	32.822	7.09	29	838	2.66455	8.11817	3	0.838	0.369489	4	0.7	0.308642	0
11079	1	47	0	0			1		1	1	0	78.5	23.1192	123.333	82.3333	9.78	18	16	0.874434	77.3	103.667	234.5	2	4.82	3	2.5	2.65	1.13	22.421	22421	290.052	71.43	133	1059	4.51599	1.55696	1	1.059	0.0472325	1	51.7	2.30587	0
11080	1	43	0	0			0		1	1	0	56	27.7528	121	74	4.06	44	19	0.744344	65.8	128.493	333.1	3	4.1	2	1.75	2.38	0.81	2.557	2557	38.8602	12.29	107	1251	3.75563	9.66447	4	1.251	0.489245	4	1	0.391083	0
11081	1	46	0	0			0		1	0	0	85.5	20.4178	127.333	83.3333	4.42	22	21	0.883484	78.1	102.753	241.2	2	3.3	1	0.97	1.93	0.99	7.736	7736	99.0525	36.68	104	1009	4.18325	4.22327	2	1.009	0.130429	2	6.3	0.814374	0
11082	1	41	0	0			0		1	0	0	70.5	19.5789	122	72	4.35	22	16	0.653846	57.8	152.073	145.5	1	5.86	4	1.28	3.61	1.28	3.918	3918	67.7855	31.88	134	1104	7.58763	11.1936	4	1.104	0.281776	3	7.7	1.96529	0
11083	1	45	0	0			0		1	1	0	88	27.4907	130.667	75.3333	4.52	22	23	0.806561	71.3	115.431	403	4	4.98	3	0.98	3.11	1.39	16.807	16807	235.722	45.88	192	2782	6.90323	2.92854	1	2.782	0.165526	2	150.3	8.9427	1
11087	2	46	0	0			0		0	0	0	68.5	22.2321	104	55.6667	4.21	17	12	0.817873	72.3	89.2847	212.1	1	4.5	2	1.06	2.18	1.64	2.64	2640	36.5145	36.9	82	2053	9.6794	26.5083	4	2.053	0.777652	4	2	0.757576	0
11088	2	44	0	0			0		0	0	0	80	19.193	95.6667	63	4.09	9	8	0.69457	61.4	110.106	203.1	1	5.07	4	0.72	2.65	1.7	18.066	18066	294.235	63.95	106	870	4.2836	1.45585	1	0.87	0.0481568	1	13	0.719584	0
11089	2	47	0	0			0		0	0	0	64.5	21.4449	109.333	63.3333	4.08	15	16	0.643665	56.9	119.529	292.4	3	4.78	3	0.81	2.83	1.41	0.78	780	13.7083	8.16	32	302	1.03283	7.53438	3	0.302	0.387179	4	0	0	0
11094	2	40	0	0			0		0	0	0	66	22.438	94	56.6667	4.33	16	13	0.614253	54.3	130.339	240.8	2	4.37	2	1.86	2.57	1.1	3.76	3760	69.2449	26.35	107	1387	5.75997	8.31825	3	1.387	0.368883	4	3.6	0.957447	0
11095	2	40	0	0			0		0	0	0	66.5	26.4574	99.6667	60	4.07	13	20	0.618778	54.7	129.164	212.3	1	5.76	4	1.2	3.47	1.45	10.854	10854	198.428	44.86	209	3038	14.3099	7.21166	3	3.038	0.279897	3	357.2	32.9095	1
11096	2	40	0	0			0		0	0	0	74.5	20.2095	95	66.3333	4.78	29	14	0.733032	64.8	104.794	197	1	4.91	3	0.86	2.25	1.89	1.688	1688	26.0494	8.02	29	742	3.7665	14.4591	4	0.742	0.439573	4	2.4	1.4218	0
11098	2	42	0	0			0		0	0	1	84.5	19.7378	105.667	69.6667	4.38	17	16	0.567873	50.2	142.35	200.3	1	5.18	4	0.88	2.59	1.82	6.37	6370	126.892	25.62	101	1281	6.39541	5.04002	2	1.281	0.201099	3	4.9	0.769231	0
11099	2	44	0	0			0		0	0	0	75.5	26.6752	129	77.3333	4.55	18	20	0.662896	58.6	116.634	234.1	2	5.43	4	1.19	3.06	1.6	3.03	3030	51.7065	11.34	76	1149	4.90816	9.49235	4	1.149	0.379208	4	6	1.9802	0
11100	2	46	0	0			0		0	0	0	88.5	21.8292	104.333	73.6667	3.35	21	12	0.626697	55.4	124.012	351.7	4	6.34	4	3.08	3.74	1.05	5.608	5608	101.227	8.77	106	1449	4.11999	4.07003	2	1.449	0.258381	3	2.7	0.481455	0
11102	1	44	1	0			0		1	0	0	65.5	24.1117	135	90	5.91	26	20	0.977376	86.4	91.4375	274.8	2	4.07	2	2.18	2.38	0.95	5.829	5829	67.4653	26.38	83	1321	4.80713	7.12534	3	1.321	0.226625	3	10.2	1.74987	0
11103	1	47	0	0			0		1	0	0	70	27.323	129.667	82.3333	4.46	15	13	0.973982	86.1	90.7529	360.9	4	4.12	2	0.71	2.48	1.11	9.616	9616	111.684	53.53	109	65	0.180105	0.161263	1	0.065	0.00675957	1	13.3	1.38311	0
11104	1	45	0	0			0		0	1	0	67.5	23.2856	112	72.3333	4.41	26	14	1.18891	105.1	71.5117	459.7	4	5.55	4	1.86	3.66	1.1	17.354	17354	165.119	41.31	151	1881	4.0918	2.47809	1	1.881	0.10839	1	9.9	0.570474	0
11105	1	45	0	0			0		0	0	0	67.5	23.227	133	78.3333	4.24	39	19	0.867647	76.7	105.487	351.7	4	3.98	1	1.13	1.94	1.27	12.63	12630	164.668	77.57	180	951	2.70401	1.6421	1	0.951	0.0752969	1	7.4	0.585907	0
11106	1	47	1	1	硝苯地平缓释片 QD 1片		1	二甲双胍 QD 0.5	1	1	1	77	24.026	145.667	95.6667	6.45	24	16	0.846154	74.8	107.959	382.4	4	4.9	3	3.49	2.46	1.07	6.036	6036	80.6952	31.25	172	1590	4.15795	5.15266	2	1.59	0.263419	3	6.3	1.04374	0
11108	1	48	1	0			0		0	0	0	71.5	26.0524	151.333	86.3333	4.86	19	16	0.806561	71.3	114.105	303.2	3	4.95	3	1.23	3.07	1.04	8.348	8348	117.083	65.75	94	1413	4.66029	3.98034	2	1.413	0.169262	2	8.9	1.06612	0
11109	1	47	0	0			0		0	0	1	69	23.053	119.667	78	3.91	15	14	0.835973	73.9	109.584	270.1	2	3.7	1	1.21	1.84	1.19	3.164	3164	42.8146	11.45	65	1450	5.36838	12.5387	4	1.45	0.458281	4	3.4	1.07459	0
11110	1	46	0	0			0		1	1	0	101	27.1972	128.667	88.3333	4.97	22	13	0.89819	79.4	100.681	272.5	2	6.04	4	1.03	4.03	1.33	23.425	23425	295.025	128.42	134	1396	5.12294	1.73644	1	1.396	0.0595945	1	78.9	3.3682	1
11112	1	38	0	0			0		1	1	0	71.5	29.1705	120.333	77.6667	4.27	23	18	0.915158	80.9	101.805	434.1	4	5.68	4	2.1	3.39	1.16	4.065	4065	50.2472	29.79	60	888	2.04561	4.07109	2	0.888	0.21845	3	6.2	1.52522	0
11115	1	37	0	0			0		1	1	0	61.5	25.6872	122	74.3333	4.45	28	11	1.02828	90.9	88.5899	455.9	4	4.97	3	1.41	3.24	0.97	6.876	6876	75.6436	19.96	38	1030	2.25927	2.98673	1	1.03	0.149796	2	6.4	0.930774	0
11116	1	36	1	0			0		1	1	0	71	29.5424	138.333	98.6667	4.82	70	21	1.21154	107.1	72.7146	362.1	4	5.74	4	2.29	3.41	1	19.54	19540	182.446	106.06	199	890	2.45788	1.34718	1	0.89	0.0455476	1	118.4	6.05937	1
11117	1	38	0	0			0		1	0	1	73	23.4448	108.333	60.6667	4.96	24	19	0.946833	83.7	97.6193	310.3	3	3.33	1	1.47	1.84	0.97	26.84	26840	320.669	59.8	178	1101	3.54818	1.10649	1	1.101	0.0410209	1	13.8	0.514158	0
11118	1	38	0	0			0		0	1	0	60	26.1523	124.667	68.6667	4.27	12	15	1.1052	97.7	80.6583	366.8	4	3.85	1	1.16	2.17	1.08	6.515	6515	66.6837	26.65	84	5348	14.5802	21.8646	4	5.348	0.820875	4	3.6	0.552571	0
11121	1	37	1	0			0		1	1	0	60	21.5765	184.333	123	3.88	16	13	0.877828	77.6	107.687	270.2	2	4.27	2	1.5	2.76	0.94	3.549	3549	45.7345	7.6	42	2057	7.61288	16.6458	4	2.057	0.5796	4	12.7	3.57847	1
11122	1	39	1	0			0		0	0	0	74	29.9132	151.333	105.667	4.52	36	20	0.915158	80.9	101.333	410.7	4	5.1	4	2.22	3	0.92	7.584	7584	93.7454	33.16	114	981	2.3886	2.54797	1	0.981	0.129351	2	12.5	1.64821	0
11123	1	41	0	0			0		0	0	0	82.5	25.4993	123.333	86.3333	3.9	27	13	0.751131	66.4	128.149	338.9	4	5.95	4	2.13	3.8	1.23	8.516	8516	128.253	39.46	126	4402	12.9891	10.1277	4	4.402	0.516909	4	5.1	0.598873	0
11125	1	41	0	0			0		1	1	0	76	24.2053	128	83	4.78	32	21	0.846154	74.8	110.631	265.5	2	4.61	3	2.18	2.35	1.09	3.162	3162	42.2727	15.39	70	1078	4.06026	9.60492	4	1.078	0.340923	4	2.6	0.822264	0
11126	1	43	0	0			0		1	0	0	87	22.0754	107.333	72.3333	5.02	12	11	0.771493	68.2	122.936	401.9	4	4.61	3	2.01	2.64	1.12	14.179	14179	207.903	40.92	100	988	2.45832	1.18244	1	0.988	0.0696805	1	3.3	0.232739	0
11128	2	44	0	0			0		0	1	1	72	25.1562	118.333	74	4.86	14	13	0.891403	78.8	80.9274	260.5	2	5.16	4	1.4	3.13	1.31	9.671	9671	122.728	60.31	199	932	3.57774	2.91516	1	0.932	0.0963706	1	35.2	3.63975	1
11129	1	43	1	0			0		0	0	0	75	28.3447	141.667	87	4.24	23	16	0.976244	86.3	91.9458	569.3	4	4.48	2	1.56	2.89	0.86	10.99	10990	127.346	56.73	179	732	1.28579	1.00968	1	0.732	0.066606	1	8.6	0.78253	0
11130	1	45	1	0			0		1	0	0	68.5	21.0437	141.333	86	4.14	25	18	0.791855	70	118.082	325.2	3	4.02	1	0.94	2.33	1.01	8.298	8298	118.543	28.29	152	1367	4.20357	3.54603	2	1.367	0.164738	2	9.6	1.15691	0
11131	1	42	0	0			0		1	0	0	62.5	22.199	115	74.3333	4.47	29	14	0.89819	79.4	102.334	358.2	4	3.16	1	1.5	1.72	1	22.383	22383	281.902	62.47	209	868	2.42323	0.8596	1	0.868	0.0387794	1	8.2	0.366349	0
11133	2	44	0	0			0		0	0	1	69	24.2768	106.667	68.6667	4.6	16	11	0.739819	65.4	101.856	324.7	3	4.59	3	1.67	2.73	0.96	4.316	4316	65.9939	17.75	129	830	2.55621	3.8734	2	0.83	0.192308	2	4.8	1.11214	0
11134	2	44	0	0			0		0	0	0	62.5	21.557	116	83	4.18	16	19	0.825792	73	88.9342	174.2	1	4.47	2	1.28	2.11	1.55	14.105	14105	193.219	90.35	199	1010	5.79793	3.0007	1	1.01	0.0716058	1	14	0.992556	0
11136	2	37	0	0			0		0	0	0	65	21.3461	117.333	70	4.35	13	16	0.727376	64.3	107.287	215.6	1	4.33	2	0.72	2.35	1.32	1.113	1113	17.3095	8.93	27	772	3.58071	20.6864	4	0.772	0.693621	4	18.1	16.2624	1
11147	1	38	0	0			0		0	0	0	68.5	28.7809	119	75.6667	4.94	26	16	0.940045	83.1	98.4898	340.8	4	4.86	3	1.46	3.01	1.13	8.497	8497	102.25	23.35	149	1275	3.7412	3.65886	2	1.275	0.150053	2	12.5	1.47111	0
11148	2	38	0	0			0		0	0	0	78	21.5049	112	72.6667	4.6	18	12	0.624434	55.2	128.9	221	1	3.84	1	0.51	2.16	1.32	3.413	3413	61.8297	18.88	75	1019	4.61086	7.45735	3	1.019	0.298564	3	2.3	0.673894	0
11150	1	41	0	0			0		1	1	0	83	21.8248	115	85	4.67	21	15	0.88009	77.8	105.391	340.5	4	6.36	4	2.48	4.02	1.18	18.157	18157	233.38	33.28	146	985	2.8928	1.23952	1	0.985	0.054249	1	8.6	0.473647	0
11151	1	46	0	0			0		1	0	0	59.5	28.3195	122	81.3333	5.4	42	24	0.819005	72.4	112.826	283.3	3	5.71	4	3.21	3.01	1.11	10.256	10256	141.657	22.2	214	1401	4.94529	3.49102	2	1.401	0.136603	2	5	0.48752	0
11152	1	45	0	0			0		0	0	0	74	22.6684	128.667	89.6667	4.99	8	19	0.943439	83.4	95.1297	228	2	5.55	4	0.95	3.01	1.7	8.114	8114	97.2902	17.97	115	922	4.04386	4.15649	2	0.922	0.113631	1	6.8	0.838058	0
11154	2	47	1	0			0		0	0	0	69.5	26.7486	122	67	3.82	23	19	0.614253	54.3	126.631	278.6	2	5.11	4	4.24	2.21	0.97	9.712	9712	178.858	40.19	134	1843	6.61522	3.69858	2	1.843	0.189765	2	12.1	1.24588	0
11156	2	44	0	0			1		0	0	0	75.5	36.625	129	74.3333	5.02	19	19	0.972851	86	72.6504	308.9	3	5.13	4	1.38	3.24	1.28	2.332	2332	27.1163	13.28	37	2575	8.33603	30.7418	4	2.575	1.1042	4	2.9	1.24357	0
11158	2	48	1	0			0		0	0	0	94	21.5445	182	110	4.32	21	14	0.686652	60.7	109.949	203.1	1	5.15	4	3.41	2.02	1.34	7.663	7663	126.244	49.04	229	677	3.33333	2.64039	1	0.677	0.0883466	1	21.4	2.79264	0
11159	2	36	0	0			0		0	0	1	74	21.7253	109.667	75.6667	4.2	13	11	0.7319	64.7	106.992	249.8	2	4.38	2	1.49	1.65	1.66	15.275	15275	236.09	77.19	90	2358	9.43955	3.99829	2	2.358	0.15437	2	6.2	0.405892	0
11161	2	43	0	0			0		0	0	0	71.5	22.4314	111.333	66	4.14	9	11	0.791855	70	94.0471	284.2	3	4.05	2	1.48	2.45	0.93	24.649	24649	352.129	86.78	157	827	2.90992	0.826381	1	0.827	0.0335511	1	14.1	0.572031	0
11166	1	46	0	0			0		1	1	0	76	17.9682	118.333	83.3333	3.97	22	16	0.864253	76.4	105.582	265	2	5.65	4	0.82	3.49	1.52	20.954	20954	274.267	86.24	203	1493	5.63396	2.05419	1	1.493	0.0712513	1	14.7	0.701537	0
11167	1	44	0	0			0		1	1	0	59.5	23.7153	118	63.6667	4.06	18	12	0.70362	62.2	137.165	262.5	2	3.1	1	0.98	1.8	0.89	4.419	4419	71.045	10.75	85	2061	7.85143	11.0513	4	2.061	0.466395	4	6	1.35777	0
11169	1	47	1	0			0		0	0	0	69.5	27.3648	167.333	96.6667	6.33	28	15	0.903846	79.9	99.5204	327.3	3	4	1	1.44	2.63	0.86	14.171	14171	177.359	38.42	246	2942	8.9887	5.06807	2	2.942	0.207607	3	27.9	1.96881	0
11173	2	39	1	0			0		1	1	0	82.5	31.0857	158.667	89	4.34	36	13	0.996606	88.1	72.0587	268.3	2	5.48	4	1.36	3.26	1.49	10.049	10049	114.064	28.89	174	3037	11.3194	9.92378	4	3.037	0.302219	3	11.6	1.15434	0
11176	2	46	1	1	替米沙坦		0		0	0	0	61	25.7394	160	88	4.46	34	46	0.653846	57.8	117.689	239.9	2	4.33	2	1.68	2.02	1.38	3.092	3092	53.4948	12.87	110	1748	7.28637	13.6207	4	1.748	0.56533	4	32.1	10.3816	1
11177	2	43	1	0			0		0	0	0	74.5	26.2194	126.667	82.6667	4.28	8	10	0.686652	60.7	112.135	181.7	1	4.06	2	0.89	2.4	1	0.494	494	8.13839	2.75	11	232	1.27683	15.689	4	0.232	0.469636	4	0	0	0
11178	2	45	1	1	北京降压零号		0		0	1	0	65	22.6999	95	56.6667	4.66	6	6	0.677602	59.9	113.062	201	1	4.32	2	1.18	2.41	1.28	1.577	1577	26.3272	10.06	85	1004	4.99502	18.9729	4	1.004	0.636652	4	1.6	1.01458	0
11180	2	44	0	0			0		0	0	0	59.5	27.1251	101.333	61.6667	4.57	23	20	0.745475	65.9	100.903	213.5	1	4.51	3	1.01	2.8	1.13	0.573	573	8.69499	6.75	17	246	1.15222	13.2516	4	0.246	0.429319	4	0.8	1.39616	0
11181	2	48	0	0			0		0	0	0	85.5	23.0204	116.667	76.3333	4.43	17	18	0.803167	71	90.6134	190.7	1	3.69	1	0.76	1.57	1.43	1.697	1697	23.9014	12.93	47	793	4.15836	17.398	4	0.793	0.467295	4	3.1	1.82675	0
11187	1	47	0	0			0		1	1	0	73	18.7573	101.333	70	3.63	43	28	1.20023	106.1	70.1329	184.8	1	4.94	3	1.34	3.08	1.05	9.304	9304	87.6909	29.21	84	1130	6.11472	6.97304	3	1.13	0.121453	2	4.4	0.472915	0
11188	2	41	0	0			0		0	0	0	71	24.6059	97.3333	61.3333	4.7	14	15	0.736425	65.1	103.739	151.9	1	3.82	1	0.79	2.2	1.1	1.388	1388	21.321	8.27	39	586	3.8578	18.0939	4	0.586	0.42219	4	3.1	2.23343	0
11193	2	37	0	0			0		0	0	1	71	22.9553	127.667	78.3333	4.36	12	15	0.574661	50.8	143.497	216.9	1	5.04	4	0.88	2.62	1.65	8.011	8011	157.697	58.94	143	1497	6.9018	4.37662	2	1.497	0.186868	2	10.1	1.26077	0
11195	1	45	0	0			0		0	1	0	78	21.4982	109.333	67.3333	4.33	10	13	0.785068	69.4	119.343	271.6	2	4.19	2	0.79	2.18	1.28	4.469	4469	64.3948	34.49	133	1907	7.02135	10.9036	4	1.907	0.426717	4	7.1	1.58872	0
11196	1	46	0	0			0		1	0	0	55	21.9982	112.667	71	4.54	19	10	0.888009	78.5	102.107	265.3	2	4.85	3	2.11	3.12	0.91	5.806	5806	73.9618	11.75	62	228	0.859404	1.16196	1	0.228	0.0392697	1	0.1	0.0172236	0
11197	1	46	1	0			0		1	1	0	64.5	24.2415	146.667	89	4.87	9	15	0.773756	68.4	121.023	355.8	4	3.51	1	0.94	1.87	1.1	2.272	2272	33.2164	5.88	61	2826	7.94266	23.9119	4	2.826	1.24384	4	41.1	18.0898	1
11200	1	43	0	0			0		0	1	0	72	24.5642	102.667	68.6667	4.22	29	20	0.735294	65	130.447	353.7	4	4.34	2	1.45	2.6	1.18	7.452	7452	114.646	31.97	89	397	1.12242	0.97903	1	0.397	0.0532743	1	5	0.670961	0
11202	1	36	0	0			0		0	0	0	74.5	25.332	117.667	76	4.38	43	22	0.933258	82.5	100.341	427.7	4	3.94	1	1.44	2.33	0.98	9.638	9638	116.824	36.36	123	507	1.18541	1.0147	1	0.507	0.0526043	1	2.2	0.228263	0
11205	1	37	0	0			0		1	1	1	62.5	20.9371	113	70.6667	4.56	13	21	1.25339	110.8	69.3889	363.9	4	3.84	1	0.6	2	1.39	11.148	11148	100.614	32.81	141	1796	4.93542	4.90532	2	1.796	0.161105	2	1.9	0.170434	0
11207	1	41	1	0			0		1	1	0	79	19.7103	141	92.3333	4.31	15	10	0.951357	84.1	95.7356	363	4	3.67	1	1.15	1.83	1.24	9.639	9639	114.614	19.95	44	1449	3.99174	3.48278	2	1.449	0.150327	2	7.5	0.778089	0
11213	1	38	0	0			0		1	0	0	75	20.3891	118.667	76	4.87	19	18	0.900452	79.6	103.861	360.1	4	3.26	1	0.68	1.86	1.04	2.153	2153	27.0477	11.26	66	700	1.9439	7.18694	3	0.7	0.325128	3	2.3	1.06828	0
11214	1	38	0	0			0		1	1	0	68.5	31.587	138.333	79.3333	4.79	52	35	0.950226	84	97.1893	402	4	4.89	3	2.74	2.74	0.98	4.645	4645	55.2976	35.95	93	1564	3.89055	7.03565	3	1.564	0.336706	4	11.8	2.54037	1
11216	1	44	0	1			1	二甲双胍	0	0	0	57	24.5588	131.333	86.3333	4.02	27	11	0.929864	82.2	97.2367	296.1	3	4.1	2	1.09	2.55	1.01	5.55	5550	67.5182	19.96	92	986	3.32996	4.93193	2	0.986	0.177658	2	5.6	1.00901	0
11230	2	43	0	0			0		0	0	0	72.5	23.1832	101.667	69.3333	4.09	17	12	0.717195	63.4	106.272	215	1	3.17	1	1.51	1.26	1.22	0.741	741	11.6877	2.98	16	198	0.92093	7.87948	3	0.198	0.267206	3	4.4	5.93792	1
11232	2	45	0	0			0		0	0	0	72.5	24.046	119.667	76	4.08	10	20	0.751131	66.4	99.565	163.7	1	5.05	4	1.18	2.98	1.35	2.098	2098	31.5964	15.82	155	740	4.52046	14.3069	4	0.74	0.352717	4	2.6	1.23928	0
11235	1	45	0	0			0		1	1	1	54	29.2619	130	76	4.09	24	19	1.03959	91.9	84.3925	493.4	4	4.92	3	1.08	2.86	1.31	13.091	13091	142.448	30.07	96	1044	2.11593	1.4854	1	1.044	0.0797494	1	12.2	0.931938	0
11239	2	44	0	0			0		0	0	0	84.5	24.6274	131.333	81.3333	4.38	15	15	0.771493	68.2	96.7207	174.8	1	4.99	3	0.9	3.07	1.39	1.838	1838	26.9501	12.47	50	1123	6.42449	23.8384	4	1.123	0.61099	4	3	1.63221	0
11243	2	41	0	0			0		0	0	1	60.5	23.9668	122.667	69.3333	4.46	20	11	0.649321	57.4	121.172	306.5	3	5.71	4	2.32	3.21	1.23	2.211	2211	38.5192	25.9	62	456	1.48777	3.8624	2	0.456	0.206242	3	6.4	2.89462	0
11247	2	42	0	0			0		0	0	0	74.5	21.494	108.333	71	3.94	19	20	0.904977	80	80.0963	215.8	1	4.36	2	0.63	1.7	1.87	14.964	14964	187.05	154.58	300	1177	5.45412	2.91586	1	1.177	0.0786554	1	5.8	0.387597	0
11248	2	38	0	0			0		0	0	0	73	21.8565	108	74	4.37	7	7	0.707014	62.5	110.583	231.2	2	4.44	2	1.69	2.67	1.1	1.954	1954	31.264	7.33	65	844	3.65052	11.6764	4	0.844	0.431934	4	1.3	0.665302	0
11249	2	39	0	0			0		0	1	0	69	20.9722	111	61	3.94	27	16	0.711538	62.9	109.207	323.1	3	4.08	2	1.95	1.66	1.33	1.637	1637	26.0254	7.74	35	1787	5.5308	21.2515	4	1.787	1.09163	4	0.2	0.122175	0
11251	2	43	1	0			0		0	0	0	72	23.9902	138.667	87.6667	4.53	14	9	0.678733	60	113.752	234.6	2	3.39	1	0.59	1.76	1.18	8.903	8903	148.383	50	298	999	4.25831	2.8698	1	0.999	0.112209	1	89.5	10.0528	1
11350	2	44	0	0			0		0	0	1	73	22.8924	102	63.6667	4.22	14	10	0.7319	64.7	103.217	195.4	1	4.41	2	0.72	2.41	1.46	7.165	7165	110.742	32.85	105	1455	7.44626	6.72398	3	1.455	0.20307	3	7.3	1.01884	0
11356	2	39	0	0			0		0	0	0	76	21.93	106.333	60	4.03	15	8	0.781674	69.1	97.2458	267.3	2	4.52	3	0.74	2.55	1.46	7.682	7682	111.172	33.93	152	1338	5.00561	4.50257	2	1.338	0.174173	2	2.3	0.299401	0
11358	2	38	0	0			0		0	0	0	67.5	24.0359	103.333	65.6667	4.56	10	9	0.904977	80	81.5442	233.6	2	3.42	1	1.32	1.88	1.05	11.537	11537	144.213	59.23	225	1961	8.39469	5.82106	3	1.961	0.169975	2	5.2	0.450724	0
11359	2	40	0	0			0		0	0	0	91.5	22.6557	113.667	73	4.29	18	11	0.777149	68.7	97.5021	213.7	1	3.72	1	0.79	2.04	1.18	2.045	2045	29.7671	19	67	755	3.53299	11.8688	4	0.755	0.369193	4	3	1.46699	0
11360	2	38	0	0			0		0	0	0	59.5	21.4638	106.667	67.6667	4.75	10	10	0.753394	66.6	102.244	254.7	2	4.64	3	0.7	2.46	1.55	8.594	8594	129.039	22.05	167	2230	8.7554	6.78508	3	2.23	0.259483	3	7.6	0.884338	0
11368	2	44	0	0			0		0	0	0	59	24.5386	120	89	4.77	6	9	0.783937	69.3	94.8297	183.4	1	4	1	1.21	2.3	0.83	5.023	5023	72.482	35.47	84	1107	6.03599	8.32757	3	1.107	0.220386	3	6.6	1.31396	0
11371	1	44	0	0			0		1	1	0	75	30.2669	127.333	86.6667	5.03	43	21	1.0509	92.9	83.6086	362.7	4	4.77	3	2.49	2.55	1.28	7.933	7933	85.3929	45.47	86	1372	3.78274	4.42981	2	1.372	0.172948	2	66.5	8.38271	1
11374	2	37	0	0			0		0	0	0	71.5	24.6206	114	69.6667	4.51	15	18	0.716063	63.3	109.382	212	1	4	1	0.92	2.21	1.16	2.069	2069	32.6856	17.08	53	909	4.28774	13.1181	4	0.909	0.439343	4	2.4	1.15998	0
11376	2	37	0	0			0		0	0	1	64	22.2089	106	65.3333	4.07	18	14	0.726244	64.2	107.493	205.5	1	4.81	3	1.14	2.39	1.61	7.752	7752	120.748	23.32	144	5621	27.3528	22.6529	4	5.621	0.725103	4	5.6	0.722394	0
11379	2	41	0	0			0		0	0	1	67.5	20.2344	120	73	4.81	21	13	0.752262	66.5	101.05	244.6	2	5.19	4	1.21	2.73	1.57	20.955	20955	315.113	85.26	372	2111	8.63042	2.73883	1	2.111	0.10074	1	32.5	1.55094	0
11389	2	37	0	0			0		0	0	0	67	18.7891	110.667	68	4.57	106	44	0.848416	75	88.7265	239.6	2	3.88	1	0.67	2.16	1.18	5.124	5124	68.32	25.82	79	859	3.58514	5.24757	2	0.859	0.167642	2	4.9	0.956284	0
11390	2	36	0	0			0		0	0	1	69	19.0698	102	64.3333	4.58	9	11	0.864253	76.4	87.1509	190.2	1	4.21	2	1.3	2.57	0.93	2.015	2015	26.3743	13.17	50	978	5.14196	19.4961	4	0.978	0.48536	4	1.1	0.545906	0
11391	2	61	1	0			0		0	0	0	63	22.21	172.667	84	4.3	10	16	1.82805	161.6	31.4627	305	3	4.95	3	1.61	2.25	1.51	1.36	1360	8.41584	8.89	59	536	1.75738	20.8818	4	0.536	0.394118	4	35.5	26.1029	1
12002	2	37	0	0			0		0	0	0	65	25.2619	119.333	76.3333	4.2	21	13	0.938914	83	78.2955	271.3	2	5.86	4	1.44	3.88	1.24	1.514	1514	18.241	11.62	70	1024	3.77442	20.692	4	1.024	0.676354	4	4.5	2.97226	0
12004	2	44	0	0			0		0	0	0	77	22.9701	129.667	78.6667	5.05	18	22	0.574661	50.8	139.115	172.9	1	3.64	1	0.9	1.86	1.27	2.229	2229	43.878	13.01	59	1506	8.71024	19.8511	4	1.506	0.675639	4	14.8	6.63975	1
12005	2	40	0	0			0		0	0	0	59.5	21.9786	126	82.6667	4.24	14	13	0.710407	62.8	108.927	212.2	1	4.47	2	0.62	2.16	1.67	0.796	796	12.6752	5.24	44	1269	5.98021	47.1805	4	1.269	1.59422	4	4	5.02513	1
12007	2	42	0	0			0		0	0	1	69.5	22.5448	109.333	68.3333	4.22	11	10	0.736425	65.1	103.292	166.6	1	4.16	2	1.33	1.71	1.65	9.928	9928	152.504	39.84	201	3241	19.4538	12.7563	4	3.241	0.32645	3	8.5	0.856164	0
12009	1	47	0	0			0		1	1	0	59.5	20.1842	109.333	68.6667	4.32	15	10	0.954751	84.4	93.0139	312	3	4.36	2	1.15	2.52	1.05	12.592	12592	149.194	32.36	106	2102	6.73718	4.51571	2	2.102	0.166931	2	4.2	0.333545	0
12010	1	46	0	0			0		1	1	0	69.5	29.2738	132.333	87	4.68	15	11	0.737557	65.2	128.394	192.5	1	3.09	1	1.01	2.08	0.72	17.589	17589	269.77	64.43	213	1208	6.27532	2.32618	1	1.208	0.0686793	1	15.6	0.886918	0
12014	1	43	0	0			0		1	1	0	52.5	27.7195	117	76	4.84	31	19	0.80543	71.2	116.576	289.1	3	4.54	3	1.64	2.73	0.92	8.552	8552	120.112	68.83	203	1088	3.7634	3.13324	2	1.088	0.127222	2	18.5	2.16324	0
12018	2	47	0	0			0		0	0	1	64.5	21.8162	110.667	67	3.86	30	20	0.872172	77.1	82.1593	295.1	3	5.75	4	2.31	3.23	1.05	5.35	5350	69.3904	27.39	102	834	2.82616	4.07284	2	0.834	0.155888	2	6.1	1.14019	0
12019	2	38	1	0			0		0	0	0	83	23.2963	133.333	93.6667	4.06	21	13	0.536199	47.4	155.559	238.8	2	4.74	3	0.89	3.22	1.01	3.133	3133	66.097	14.08	70	698	2.92295	4.42221	2	0.698	0.22279	3	3.1	0.989467	0
12024	2	45	1	0			0		0	0	1	79.5	23.8879	138	93	3.94	15	12	0.673077	59.5	114.001	166.4	1	5.16	4	1.93	3.22	1.2	4.337	4337	72.8908	23.79	56	1550	9.3149	12.7793	4	1.55	0.35739	4	8.1	1.86765	0
12027	1	41	1	0			0		0	1	0	77	25.9617	136	96.6667	4.69	68	29	1.07353	94.9	82.4756	383.7	4	4.21	2	2.77	2.22	0.79	6.79	6790	71.549	19.11	58	1406	3.66432	5.12141	2	1.406	0.207069	3	7.5	1.10457	0
12028	1	46	0	0			0		1	0	0	64.5	23.0148	124	82.3333	4.27	12	10	0.865385	76.5	105.412	225.6	2	4.17	2	1.15	2.49	1.06	2.284	2284	29.8562	10.18	97	906	4.01596	13.451	4	0.906	0.396673	4	4.2	1.83888	0
12031	1	46	1	0			0		1	1	0	68	25.763	141.333	86.3333	4.74	24	19	1.12217	99.2	76.4947	337.2	4	3.97	1	5.77	1.13	0.89	9.011	9011	90.8367	25.62	56	1260	3.73665	4.1136	2	1.26	0.139829	2	13.7	1.52036	0
12032	1	40	0	0			0		1	0	0	61	28.5379	113.333	81	4.36	48	29	1.1267	99.6	78.044	576.5	4	4.57	3	3.01	2.54	0.76	5.957	5957	59.8092	28.75	63	729	1.26453	2.11427	1	0.729	0.122377	2	2.1	0.352526	0
12035	2	45	0	0			0		0	0	0	62.5	22.4839	126.333	78.3333	4.17	16	22	0.813348	71.9	90.2524	191.3	1	3.87	1	0.68	1.75	1.48	6.249	6249	86.9124	34.67	164	641	3.35076	3.85533	2	0.641	0.102576	1	3.3	0.528084	0
12044	1	38	1	1	硝苯地平缓释片		0		0	0	0	57	23.9048	151.333	95	4.5	19	16	0.945701	83.6	97.7634	258.2	2	4.85	3	2.68	2.4	1.15	4.663	4663	55.7775	11.86	123	1343	5.20139	9.32525	4	1.343	0.288012	3	10.8	2.31611	0
12045	1	38	0	0			0		0	0	0	71	21.3856	114.333	62	4.43	21	13	1.03167	91.2	87.8103	337.5	4	4.21	2	1.36	2.37	1.18	13.869	13869	152.072	76.44	350	1210	3.58519	2.35755	1	1.21	0.0872449	1	4.9	0.353306	0
12050	1	43	0	0			0		1	0	0	56	18.5019	115.333	68	5	16	15	0.659502	58.3	149.188	230.9	2	4.77	3	0.53	2.43	1.72	16.817	16817	288.456	67.75	272	1520	6.58294	2.28213	1	1.52	0.0903847	1	7.8	0.463816	0
12052	1	43	0	0			0		0	0	0	67	26.2054	121	76.3333	5.77	42	25	1.0905	96.4	80.2081	265.3	2	5.26	4	3.03	2.99	0.93	12.362	12362	128.237	42.21	123	1396	5.26197	4.10333	2	1.396	0.112927	1	15	1.2134	0
12055	2	49	0	0			0		0	0	0	73	20.281	118	72.3333	3.22	14	15	0.658371	58.2	115.379	218.1	1	4.34	2	1.23	2.17	1.39	1.623	1623	27.8866	8.46	38	1255	5.75424	20.6344	4	1.255	0.773259	4	4.8	2.95749	0
12058	2	40	0	0			0		0	0	1	77.5	22.0833	113.333	76	3.91	24	17	0.788462	69.7	95.7788	294.9	3	3.06	1	1.84	1.38	0.9	12.18	12180	174.749	58.9	114	1519	5.1509	2.9476	1	1.519	0.124713	2	9.1	0.747126	0
12059	2	41	0	0			0		0	0	0	87.5	23.4137	115.333	84	4.1	24	24	0.587104	51.9	137.209	180.6	1	4.67	3	2.46	2.09	1.12	3.46	3460	66.6667	29.6	57	572	3.16722	4.75083	2	0.572	0.165318	2	4.9	1.41618	0
12060	2	46	0	0			0		0	0	0	80	23.0435	134	87.6667	4.65	50	35	0.690045	61	110.118	245.3	2	5.53	4	2.15	3.12	1.35	10.264	10264	168.262	54.62	161	1396	5.69099	3.38221	2	1.396	0.136009	2	20.5	1.99727	0
12061	2	41	1	0			0		0	0	0	63.5	26.8118	146	98	4.76	15	13	0.691176	61.1	112.182	235.5	2	5.52	4	0.99	3.7	1.25	2.586	2586	42.3241	25.98	91	661	2.80679	6.63168	3	0.661	0.255607	3	22.5	8.7007	1
12062	2	43	1	1	寿比山		0		0	0	0	66	23.0799	139	85.3333	3.69	27	17	0.829186	73.3	88.8501	273.6	2	5.21	4	1.81	2.46	1.55	5.321	5321	72.5921	19.89	110	2424	8.85965	12.2047	4	2.424	0.455553	4	3.9	0.732945	0
12063	2	45	0	0			0		0	0	1	73.5	21.3323	117.667	66	4.2	11	17	0.632353	55.9	123.128	119.6	1	4.63	3	0.75	2.3	1.52	2.66	2660	47.585	16.61	73	787	6.58027	13.8285	4	0.787	0.295865	3	3.5	1.31579	0
12068	1	48	0	0			1		0	0	0	64	26.6781	132.667	80.3333	4.32	31	21	1.02941	91	84.4425	360.7	4	4.27	2	3.6	1.79	0.99	12.346	12346	135.67	65.96	176	845	2.34267	1.72673	1	0.845	0.0684432	1	6.8	0.550786	0
12070	1	38	1	1			1	二甲双胍	1	0	0	73.5	35.0594	150.667	94	7.48	28	14	0.798643	70.6	120.435	273.4	2	5.68	4	5.09	2.32	0.93	11.234	11234	159.122	22.96	274	2708	9.9049	6.22473	3	2.708	0.241054	3	334.3	29.7579	1
12072	1	40	0	0			0		1	1	0	66	25.3351	117	66	4.59	24	16	0.872172	77.1	107.045	292.3	3	4.37	2	2.52	2.4	0.9	12.155	12155	157.652	70.69	226	1313	4.49196	2.84928	1	1.313	0.108021	1	12.7	1.04484	0
12073	1	39	0	0			0		1	0	0	63.5	27.0416	130.333	81.6667	4.07	43	20	0.946833	83.7	97.1665	318.8	3	3.51	1	1.1	1.3	1.31	3.91	3910	46.7145	19.89	80	1268	3.97742	8.51431	3	1.268	0.324297	3	47.3	12.0972	1
12074	1	42	1	0			0		1	0	1	70	23.8452	186.333	98	5.2	39	26	1	88.4	89.6348	448.7	4	4.17	2	2.04	2.48	0.85	6.407	6407	72.4774	26.23	135	1714	3.81992	5.27051	2	1.714	0.26752	3	9.1	1.42032	0
12076	1	42	0	0			0		1	0	0	70.5	26.0441	132.333	84	4.99	21	19	0.867647	76.7	106.797	235.1	2	4.94	3	0.57	3.13	1.33	5.269	5269	68.6962	11.69	76	1858	7.90302	11.5043	4	1.858	0.352629	4	8.4	1.59423	0
12078	1	40	0	0			0		1	0	0	67	20.5389	120	73.6667	4.34	11	15	1.00792	89.1	89.5452	294.1	3	4.31	2	0.71	2.39	1.49	9.683	9683	108.676	40.88	64	1167	3.96804	3.65127	2	1.167	0.12052	2	5.6	0.578333	0
12079	1	43	1	0			0		1	1	0	62.5	27.3364	146	92	4.58	17	15	0.876697	77.5	104.996	379.2	4	5.32	4	2.03	3.55	0.96	10.132	10132	130.735	29.66	94	1368	3.60759	2.75946	1	1.368	0.135018	2	11.5	1.13502	0
12082	1	42	0	0			0		0	0	0	68.5	27.0694	127.333	83.6667	4.71	45	23	0.779412	68.9	121.909	348.4	4	3.84	1	1.1	2.35	1.02	10.242	10242	148.65	32.35	218	2398	6.88289	4.63026	2	2.398	0.234134	3	6.2	0.605351	0
12083	1	40	0	0			0		1	1	0	80.5	21.1148	129.667	79.3333	5.32	18	10	0.865385	76.5	108.082	274.2	2	4.47	2	1.15	2.35	1.47	7.565	7565	98.8889	25.58	89	1336	4.87236	4.9271	2	1.336	0.176603	2	5.5	0.727032	0
12085	1	44	0	0			0		1	0	0	56.5	24.8241	126	78	4.43	17	13	0.788462	69.7	119.188	242.7	2	4.93	3	0.94	3.09	1.24	11.045	11045	158.465	35.54	176	1108	4.56531	2.88096	1	1.108	0.100317	1	12.8	1.1589	0
12087	1	46	0	0			0		1	0	0	66	22.7889	120.667	84	4.88	16	14	0.824661	72.9	111.872	328.4	3	4.05	2	0.77	2.51	1.11	8.781	8781	120.453	24.99	80	1577	4.80207	3.98669	2	1.577	0.179592	2	11.6	1.32103	0
12088	1	46	0	0			0		0	1	0	62.5	23.2244	115	76.3333	4.76	17	25	1.13348	100.2	75.5537	394.5	4	5.3	4	0.97	3.36	1.13	19.785	19785	197.455	50.76	135	1185	3.0038	1.52126	1	1.185	0.0598939	1	11.4	0.576194	0
12089	1	40	0	0			0		1	0	0	60	22.9895	118	71	3.24	17	12	0.817873	72.3	115.882	314.9	3	4.58	3	0.59	2.65	1.43	10.222	10222	141.383	75.71	239	989	3.14068	2.2214	1	0.989	0.0967521	1	7.1	0.69458	0
12091	1	52	0	0			0		1	0	0	54	22.0923	127.333	75	4.62	18	13	0.975113	86.2	88.9979	286.1	3	3.95	1	0.97	2.2	1.24	8.608	8608	99.8608	41.71	145	1205	4.21181	4.21769	2	1.205	0.139986	2	7.4	0.859665	0
12096	1	44	0	0			0		0	0	0	58.5	24.9764	114.667	75.3333	4.7	38	23	0.99095	87.6	89.8943	249	2	3.16	1	2.06	0.98	0.87	10.217	10217	116.632	120.73	186	1226	4.92369	4.22155	2	1.226	0.119996	2	6.4	0.626407	0
12097	2	41	0	0			0		0	0	1	62	21.7981	115	79	3.84	35	33	0.693439	61.3	111.731	175.6	1	3.67	1	1.17	1.7	1.18	16.75	16750	273.246	33.73	106	1072	6.10478	2.23417	1	1.072	0.064	1	6.9	0.41194	0
12098	1	45	0	0			0		1	0	0	58	22.44	123.333	66.3333	4.48	17	12	0.872172	77.1	104.812	324.8	3	3.55	1	0.97	2.12	1.03	7.058	7058	91.5435	33.64	109	1009	3.10653	3.3935	2	1.009	0.142958	2	7.1	1.00595	0
12099	1	43	0	0			0		0	0	1	62	23.2754	124.333	85	4.83	6	8	0.861991	76.2	107.21	337.3	4	4.03	1	1.06	2.38	1.1	5.834	5834	76.5617	19.1	95	2084	6.17848	8.06993	3	2.084	0.357216	4	2.9	0.497086	0
12103	1	45	0	0			0		0	1	1	62.5	24.1665	118.333	75.6667	4.36	18	15	0.988688	87.4	89.7863	333.4	3	4.32	2	1.49	2.63	0.82	10.124	10124	115.835	56.8	123	1265	3.79424	3.27555	2	1.265	0.124951	2	9.7	0.958119	0
12105	1	41	1	1	硝苯地平缓释片		0		1	0	1	81	30.9404	132.667	66.6667	4.62	30	20	1.13009	99.9	77.412	475.4	4	4.88	3	3.93	2.18	0.96	10.294	10294	103.043	29.14	45	990	2.08246	2.02096	1	0.99	0.0961725	1	699.2	67.9231	1
12106	1	39	0	0			0		1	1	1	68.5	20.5145	101.667	59.6667	4.15	22	23	1.11991	99	78.9852	288.2	3	3.82	1	2.06	1.65	1.1	13.935	13935	140.758	45.05	265	1326	4.60097	3.26872	2	1.326	0.0951561	1	9.6	0.688913	0
12107	1	38	0	0			0		1	1	0	81	24.55	131.333	86	4.93	35	19	0.927602	82	100.123	308.2	3	3.97	1	1.38	2.51	0.91	9.23	9230	112.561	57.57	94	1538	4.99027	4.43339	2	1.538	0.166631	2	5.8	0.628386	0
12111	2	46	1	0			0		0	0	0	72	29.1722	154	80.3333	4.65	15	15	1.00566	88.9	69.1845	184.9	1	5.48	4	1.73	3.3	1.25	4.768	4768	53.6333	21.96	65	803	4.34289	8.09737	3	0.803	0.168414	2	251.8	52.8104	1
12115	1	39	0	0			0		0	0	0	64.5	25.4886	110.333	64.3333	4.01	18	12	0.983032	86.9	92.7703	253.2	2	3.91	1	1.21	2.24	1.16	3.04	3040	34.9827	15.9	43	1342	5.30016	15.1508	4	1.342	0.441447	4	10.2	3.35526	1
12121	2	45	0	1			1	二甲双胍	0	1	1	66.5	22.4128	122	72.6667	8.49	20	13	0.825792	73	88.5772	194.1	1	4.92	3	0.94	2.89	1.42	4.398	4398	60.2466	31.79	89	1301	6.70273	11.1255	4	1.301	0.295816	3	6	1.36426	0
12122	1	45	1	0			0		1	1	0	79	25.0781	163.667	94.3333	4.28	19	16	0.831448	73.5	111.183	292.9	3	4.78	3	1.18	2.18	1.99	17.382	17382	236.49	104.41	137	1091	3.72482	1.57505	1	1.091	0.0627661	1	11.5	0.661604	0
12123	1	48	0	0			0		1	1	1	59.5	21.0938	129.667	76.3333	5.01	32	20	1.01357	89.6	86.0736	210.2	1	3.41	1	0.72	1.99	1.05	4.547	4547	50.7478	41.99	85	1518	7.22169	14.2306	4	1.518	0.333846	4	3.1	0.681768	0
12124	1	48	0	0			0		1	0	0	68.5	25.189	125.667	83.3333	3.8	18	14	0.94457	83.5	93.8981	348.5	4	4.85	3	3.32	2.59	0.93	1.395	1395	16.7066	5.26	15	355	1.01865	6.0973	3	0.355	0.25448	3	6.2	4.44444	1
12128	1	38	0	0			0		1	0	0	72	20.9743	121	72.3333	4.35	15	12	0.809955	71.6	118.363	250	2	4.33	2	1.66	2.55	0.91	1.857	1857	25.9358	12.4	41	781	3.124	12.0451	4	0.781	0.420571	4	0.3	0.161551	0
12129	1	38	0	0			0		1	0	0	67	19.8681	105.333	60.3333	4.4	35	19	0.79638	70.4	120.858	301.5	3	3.75	1	1.03	2.08	1.17	6.05	6050	85.9375	44.69	202	1172	3.88723	4.52332	2	1.172	0.193719	2	2.7	0.446281	0
12133	1	43	1	0			0		0	1	0	65.5	29.0796	159.333	103.667	6.33	33	20	0.746606	66	128.012	374.9	4	4.55	3	2.65	2.6	1.07	16.047	16047	243.136	45.66	100	1566	4.17711	1.71801	1	1.566	0.0975883	1	26	1.62024	0
12134	1	45	0	0			0		0	0	0	64	23.1524	125	71.6667	4.57	35	19	1.00566	88.9	87.9205	357.4	4	4.52	3	1.46	2.52	1.15	6.349	6349	71.4173	38.56	104	927	2.59373	3.6318	2	0.927	0.146007	2	5.3	0.834777	0
12136	1	37	1	0			0		0	0	1	81.5	22.8767	135.333	90	5.57	37	54	1.37104	121.2	62.1169	429.2	4	4.35	2	1.13	2.67	1.15	21.084	21084	173.96	110.03	94	718	1.67288	0.961644	1	0.718	0.0340543	1	10.9	0.51698	0
12137	2	46	0	0			0		0	0	0	52	25.427	96.3333	54	3.77	19	11	0.875566	77.4	82.0819	293.9	3	5.5	4	1.7	3.23	1.22	4.633	4633	59.8579	54.14	91	2020	6.87309	11.4823	4	2.02	0.436003	4	9.3	2.00734	0
12138	1	43	0	0			0		1	0	0	64	20.3727	109	66	4.6	90	68	0.872172	77.1	105.668	207.3	1	3.94	1	0.74	2.33	1.15	2.809	2809	36.4332	25.4	68	912	4.39942	12.0753	4	0.912	0.324671	3	2.9	1.0324	0
12139	2	45	0	0			0		0	0	0	75	19.0277	109.667	70	3.71	10	8	0.789593	69.8	93.6148	237.1	2	3.6	1	0.99	1.98	1.08	3.423	3423	49.0401	12.95	65	1439	6.06917	12.3759	4	1.439	0.420391	4	4.7	1.37306	0
12142	2	47	0	0			0		0	0	1	65.5	21.3811	116.333	73.6667	4.81	12	11	0.711538	62.9	105.62	247.9	2	4.22	2	0.65	1.96	1.64	9.854	9854	156.661	70.16	65	717	2.8923	1.84621	1	0.717	0.0727623	1	10.8	1.096	0
12146	1	40	0	0			0		0	1	0	69	27.107	106.667	74	5.78	71	28	0.794118	70.2	120.174	391.6	4	5.33	4	2.4	3.2	0.89	2.401	2401	34.2023	17.91	35	1492	3.81001	11.1396	4	1.492	0.621408	4	7.5	3.1237	1
13001	2	36	0	0			0		0	0	0	75	19.3299	104	65.6667	4.61	49	42	0.771493	68.2	100.258	166	1	3.76	1	0.77	1.88	1.37	9.333	9333	136.848	70.84	278	2511	15.1265	11.0535	4	2.511	0.269045	3	10.8	1.15718	0
13004	2	43	0	0			0		0	0	1	66.5	24.743	125	75	4.49	16	13	0.63009	55.7	124.684	182.7	1	4.75	3	0.92	2.53	1.31	3.447	3447	61.8851	27.08	103	631	3.45375	5.58091	3	0.631	0.183058	2	8.2	2.37888	0
13005	2	41	0	0			0		0	0	1	68	21.2274	111.333	70	4.44	20	16	0.763575	67.5	99.206	218.1	1	5.61	4	0.78	3.06	1.71	2.392	2392	35.437	17.44	46	376	1.72398	4.86491	2	0.376	0.157191	2	1.6	0.668896	0
13007	2	39	0	0			0		0	0	0	71	22.5637	105.667	66.3333	4.99	15	16	0.61086	54	131.83	265.8	2	3.82	1	0.58	1.7	1.52	3.664	3664	67.8519	6.86	33	846	3.18284	4.69087	2	0.846	0.230895	3	1.2	0.327511	0
13008	2	42	0	0			0		1	0	1	72.5	21.5032	100.333	63	4.32	7	14	0.841629	74.4	87.6001	230.3	2	3.83	1	0.56	1.89	1.5	8.541	8541	114.798	43.95	108	974	4.22927	3.68408	2	0.974	0.114038	1	8.1	0.948367	0
13010	2	43	0	0			0		0	0	0	66	21.9806	116.667	75.3333	3.68	21	11	0.752262	66.5	100.192	265.9	2	3.22	1	1.42	1.54	1	10.342	10342	155.519	43.13	81	2075	7.80369	5.01784	2	2.075	0.200638	3	10.8	1.04429	0
13011	2	47	0	0			0		0	0	0	62	23.5176	100	63	4.4	14	12	0.820136	72.5	88.639	215.5	1	5.1	4	1.1	2.62	1.69	3.607	3607	49.7517	22.61	121	2502	11.6102	23.3363	4	2.502	0.693651	4	2.7	0.748544	0
13012	2	43	0	0			0		1	0	0	62.5	18.9377	117	74	4.36	11	8	0.736425	65.1	102.858	235.9	2	3.61	1	0.89	1.92	1.17	10.011	10011	153.779	29.66	211	1907	8.08393	5.25686	2	1.907	0.19049	2	6.5	0.649286	0
13014	2	44	1	0			0		0	0	0	55	26.7971	154.333	93.3333	4.21	14	14	0.779412	68.9	95.5095	158.8	1	4.1	2	1.62	2.25	1.04	10.247	10247	148.723	37.07	242	876	5.51637	3.70916	2	0.876	0.0854884	1	18	1.75661	0
13015	2	43	0	1			1	胰岛素	0	0	1	80.5	19.8085	115	72.3333	7.94	52	37	0.63009	55.7	124.684	244.1	2	4.34	2	0.72	2.39	1.36	6.592	6592	118.348	35.47	66	1451	5.94429	5.0227	2	1.451	0.220115	3	13.1	1.98726	0
13016	2	45	0	0			0		0	0	1	64	19.2969	92.6667	62.3333	4.06	15	12	0.576923	51	137.886	136.7	1	4.07	2	0.69	1.74	1.54	2.897	2897	56.8039	18.92	32	1563	11.4338	20.1285	4	1.563	0.539524	4	4.6	1.58785	0
13018	2	45	0	0			0		0	0	0	82	22.2585	115	72.3333	4.59	22	22	0.754525	66.7	99.0127	192.8	1	3.41	1	0.68	1.58	1.3	5.964	5964	89.4153	25.08	120	1922	9.96888	11.149	4	1.922	0.322267	3	5.6	0.938967	0
13021	2	46	0	0			1		0	0	0	79	26.5571	114.667	70	5.06	18	16	0.807692	71.4	90.6755	221.3	1	4.1	2	1.53	2.27	0.94	3.051	3051	42.7311	12.74	56	1286	5.81112	13.5993	4	1.286	0.421501	4	12.8	4.19535	1
13022	2	37	0	0			0		0	0	0	68	20.0568	123.667	63	4.18	17	13	0.831448	73.5	90.9663	190	1	5.41	4	0.95	3.53	1.23	2.296	2296	31.2381	6.63	34	665	3.5	11.2043	4	0.665	0.289634	3	1.6	0.696864	0
13023	2	41	1	0			0		0	0	1	101	31.4429	157.667	99	5.89	42	29	0.861991	76.2	85.4214	230	2	5.87	4	1.75	3.59	1.17	24.863	24863	326.286	78.16	134	793	3.44783	1.05669	1	0.793	0.0318948	1	375.8	15.1148	1
13025	1	38	0	0			0		1	1	0	67	24.9641	120	80.6667	5.45	45	24	0.926471	81.9	100.274	382	4	5.19	4	2.31	3.02	1.25	1.796	1796	21.9292	7.7	55	764	2	9.12027	3	0.764	0.42539	4	4.6	2.56125	1
13026	1	39	1	0			0		0	0	0	58	22.9728	126	85.3333	4.59	17	13	0.802036	70.9	119.251	387.5	4	5.69	4	2.11	3.25	1.04	13.97	13970	197.038	41.55	89	1858	4.79484	2.43346	1	1.858	0.132999	2	14.2	1.01646	0
13027	1	39	1	0			0		1	0	0	61	25.1037	129	78	5.11	12	9	0.761312	67.3	127.171	256	2	5.03	4	1.72	2.95	1.12	11.095	11095	164.859	42.97	191	2695	10.5273	6.38567	3	2.695	0.242902	3	15.3	1.379	0
13029	1	40	0	0			0		1	0	0	68	23.5551	123.667	81.3333	4.94	34	24	0.947964	83.8	96.5847	215.2	1	6.38	4	2.09	3.5	1.55	10.561	10561	126.026	42.22	82	994	4.61896	3.66508	2	0.994	0.0941199	1	8.2	0.776442	0
13030	1	39	0	0			0		0	0	0	60.5	20.7897	95.6667	62.3333	4.53	22	13	1.06561	94.2	83.9809	199.7	1	4.89	3	0.78	3.18	1.19	16.941	16941	179.841	26.41	95	2216	11.0966	6.17026	3	2.216	0.130807	2	10.6	0.625701	0
13032	1	43	1	1	替米沙坦片		0		1	1	0	73	30.1912	110	81.6667	3.95	35	18	0.994344	87.9	89.885	391.8	4	3.94	1	3.1	2.02	0.74	18.142	18142	206.394	50.42	134	1134	2.89433	1.40234	1	1.134	0.0625069	1	14.7	0.810275	0
13034	1	45	0	0			0		1	1	0	60.5	26.4189	124.333	73.3333	5.1	22	2	0.863122	76.3	106.17	354.4	4	2.6	1	1.36	1.2	0.96	18.813	18813	246.566	77.04	376	1785	5.03668	2.04273	1	1.785	0.0948812	1	16.2	0.861107	0
13035	1	44	0	0			0		1	1	0	72	24.5675	107.333	69.6667	4.81	31	19	1.13914	100.7	75.6909	406.8	4	4.49	2	1.55	2.69	1.11	30.641	30641	304.28	116.09	231	1237	3.04081	0.999345	1	1.237	0.0403707	1	16.6	0.541758	0
13036	1	44	0	0			0		1	1	0	71	20.9104	125.333	72.3333	4.39	10	6	0.937783	82.9	96.2245	330.8	3	4.27	2	1.47	2.66	0.97	10.913	10913	131.641	25.88	139	1189	3.59432	2.7304	1	1.189	0.108953	1	10.8	0.989645	0
13037	1	44	0	0			0		0	0	1	64.5	21.6664	123	75.3333	4.89	21	16	0.828054	73.2	112.196	302.5	3	5.63	4	1.61	3.8	0.86	9.089	9089	124.167	34.16	185	2086	6.89587	5.55372	3	2.086	0.229508	3	4.9	0.539113	0
13040	1	46	1	0			0		0	0	0	91.5	26.5377	182	111.667	5.47	25	15	1.06561	94.2	81.5357	351.1	4	5.57	4	3.51	3.04	1.04	10.245	10245	108.758	29.35	174	1832	5.21789	4.79771	2	1.832	0.178819	2	298.7	29.1557	1
13041	1	47	0	0			0		0	0	1	65	18.7934	124.333	81	4.93	16	21	1.08258	95.7	79.6543	284.4	3	3.95	1	0.75	1.77	1.57	7.576	7576	79.1641	28.59	164	1898	6.6737	8.43021	3	1.898	0.250528	3	4.1	0.541183	0
13042	1	36	0	0			0		1	1	0	80	23.9672	127	84	4.92	52	25	1.03394	91.4	88.4249	343.2	4	5.26	4	2.21	3.05	1.15	25.1	25100	274.617	98.27	120	2020	5.88578	2.14327	1	2.02	0.0804781	1	13.2	0.525896	0
13043	1	36	0	0			0		1	1	1	72	23.9466	122.333	76.6667	4.04	22	10	0.763575	67.5	128.535	380.2	4	6.79	4	2.69	3.61	1.59	5.036	5036	74.6074	8.49	48	1411	3.7112	4.97431	2	1.411	0.280183	3	859.6	170.691	1
13045	1	38	0	0			0		1	0	1	66	23.9659	134.333	80.6667	4.92	19	15	0.883484	78.1	106.328	381.8	4	4.86	3	1.57	2.81	1.2	15.134	15134	193.777	29.18	71	1716	4.4945	2.31942	1	1.716	0.113387	1	11.1	0.733448	0
13047	2	39	0	0			0		0	1	1	70	29.659	128.667	79	4.66	14	15	0.755656	66.8	101.394	286.7	3	4.47	2	1.17	2.54	1.29	2.418	2418	36.1976	10.94	70	881	3.0729	8.48923	3	0.881	0.364351	4	5.8	2.39868	0
13049	2	46	0	0			0		0	0	1	73.5	21.879	138	80.6667	4.65	6	7	0.544118	48.1	147.634	216.5	1	2.59	1	0.59	1.07	1.1	1.351	1351	28.0873	4.95	34	1140	5.26559	18.7472	4	1.14	0.843819	4	7	5.18135	1
13051	2	43	0	0			0		0	0	0	65.5	20.1552	96	61	4.48	16	10	0.709276	62.7	107.738	198.4	1	4.51	3	0.49	2.49	1.44	7.24	7240	115.47	51.42	105	142	0.715726	0.619834	1	0.142	0.0196133	1	3.5	0.483425	0
13053	2	36	0	0			0		0	0	0	70.5	22.4692	104	68	4.41	120	77	0.794118	70.2	96.7451	353.6	4	6.21	4	1.21	3.4	1.8	3.332	3332	47.4644	16.77	145	794	2.24548	4.73086	2	0.794	0.238295	3	4.3	1.29052	0
13054	2	36	0	0			0		0	0	1	75	24.9516	117.333	75	3.94	22	15	0.936652	82.8	78.915	244.6	2	3.72	1	1.07	2.18	1.03	11.013	11013	133.007	32.48	197	1582	6.4677	4.86267	2	1.582	0.143648	2	24.9	2.26096	0
13058	1	41	0	0			0		1	0	0	59.5	21.2787	109.667	61.3333	5.29	25	13	0.878959	77.7	105.558	266.1	2	2.78	1	0.69	1.39	0.97	17.45	17450	224.582	32.96	116	1387	5.21233	2.3209	1	1.387	0.0794842	1	9.1	0.52149	0
13059	1	42	0	0			0		1	0	0	68	21.9984	110	69	4.43	32	21	1.1086	98	78.927	383.4	4	4.31	2	1.82	2.51	0.94	19.218	19218	196.102	33.98	99	1399	3.64893	1.86073	1	1.399	0.0727963	1	7.4	0.385056	0
13060	1	45	1	1	北京降压零号 1片/天		0		1	0	0	69	26.3025	123.333	83	4.66	27	17	0.891403	78.8	102.029	403.7	4	4.26	2	1.53	2.6	0.96	8.443	8443	107.145	25.61	177	1522	3.77013	3.51873	2	1.522	0.180268	2	8.3	0.983063	0
13061	1	47	0	0			0		1	1	0	59.5	25.4279	131	84	4.78	19	19	0.871041	77	104.166	295.8	3	4.33	2	1.35	2.61	0.95	9.628	9628	125.039	65.35	293	1234	4.17174	3.33635	2	1.234	0.128168	2	30.4	3.15746	1
13066	1	38	0	0			0		1	1	0	75.5	29.0879	121	81.6667	5.76	29	15	0.885747	78.3	105.993	501.3	4	4.32	2	4.21	2.03	1.06	15.818	15818	202.018	33.16	133	1962	3.91382	1.93737	1	1.962	0.124036	2	17.2	1.08737	0
13068	2	38	0	0			0		0	0	1	61	22.9709	97.6667	60	4.62	22	15	0.670814	59.3	117.993	163.2	1	4.39	2	1.16	2.46	1.24	2.434	2434	41.0455	19.76	97	2329	14.2708	34.7683	4	2.329	0.956861	4	7.8	3.2046	0
13069	2	38	0	0			0		0	0	1	91.5	25.2808	130.333	69.3333	4.68	14	14	0.693439	61.3	113.261	278.3	2	5.05	4	1.92	3.07	0.98	7.516	7516	122.61	9.77	119	1476	5.30363	4.3256	2	1.476	0.196381	2	1.4	0.186269	0
13071	2	42	0	0			0		0	0	1	67.5	23.4876	114.333	74.3333	4.65	13	16	0.841629	74.4	87.6001	247.2	2	5.29	4	5.17	1.68	0.98	7.755	7755	104.234	72.65	140	1289	5.2144	5.0026	2	1.289	0.166215	2	6.8	0.876854	0
13074	2	40	0	0			0		0	0	0	67	22.7407	103.333	64.3333	4.58	11	17	0.794118	70.2	94.9377	219.6	1	3.92	1	0.54	1.8	1.59	12.335	12335	175.712	36.41	143	3573	16.2705	9.25974	4	3.573	0.289664	3	21.1	1.71058	0
13075	2	40	0	0			0		0	0	0	75.5	23.3087	126	69	4.65	9	10	0.710407	62.8	108.927	272.9	2	3.13	1	0.45	1.44	0.95	4.474	4474	71.242	15.92	46	1241	4.54745	6.3831	3	1.241	0.27738	3	17	3.79973	1
13076	2	44	0	0			0		0	0	0	84.5	20.4549	113.333	55	4.23	9	15	0.680995	60.2	112.82	164.3	1	4.67	3	0.56	2.55	1.67	13.877	13877	230.515	50.74	179	1414	8.60621	3.73347	2	1.414	0.101895	1	13.7	0.987245	0
13077	2	45	1	0			0		0	0	0	71.5	20.524	166.333	87.6667	3.93	15	18	0.867647	76.7	83.3345	267.1	2	4.8	3	1.01	2.74	1.42	11.137	11137	145.202	31.51	102	2626	9.83152	6.77092	3	2.626	0.235791	3	11.8	1.05953	0
13079	2	47	0	0			0		0	0	0	61	24.3605	113.333	70.6667	5.03	18	15	0.89819	79.4	79.2325	237.3	2	5.45	4	1.98	3.1	1.19	5.678	5678	71.5113	15.33	81	799	3.36705	4.70841	2	0.799	0.140719	2	3.3	0.581191	0
13084	2	37	0	0			0		0	0	0	56.5	23.0423	114.333	57	4.35	11	12	0.733032	64.8	106.266	280.6	3	4.39	2	1.13	2.66	1.16	20.2	20200	311.728	67.73	112	1206	4.29793	1.37874	1	1.206	0.059703	1	9.3	0.460396	0
13085	2	38	0	0			0		1	0	0	67.5	24.0712	138.667	82.6667	4.08	14	9	0.997738	88.2	72.2932	293.2	3	5.43	4	1.56	3.09	1.55	1.781	1781	20.1927	12.26	47	1121	3.82333	18.9342	4	1.121	0.629422	4	2.9	1.6283	0
13086	2	41	0	0			0		0	0	0	75	21.6435	107	64	4.36	12	15	0.573529	50.7	141.227	225.9	2	4.84	3	0.6	2.78	1.48	6.621	6621	130.592	24.15	160	2238	9.90704	7.58627	3	2.238	0.338015	4	9.7	1.46504	0
13087	2	45	0	0			0		0	0	0	61.5	22.208	103.333	60.3333	5	9	12	0.751131	66.4	99.565	180.6	1	5.18	4	0.58	2.67	1.8	19.012	19012	286.325	74.55	114	1662	9.20266	3.21406	2	1.662	0.0874185	1	7.4	0.389228	0
13088	1	39	0	0			0		1	1	0	70.5	28.6399	128.333	75.3333	4.87	29	16	0.992081	87.7	91.7272	315.3	3	5.22	4	1.26	3.3	1.23	5.724	5724	65.268	16.73	74	814	2.58167	3.95549	2	0.814	0.142208	2	10.3	1.79944	0
13089	1	39	0	0			0		1	0	0	69	27.3023	124.667	87.3333	4.83	57	30	0.897059	79.3	103.862	333.7	3	4.15	2	3.89	1.67	0.81	7.688	7688	96.9483	37.11	126	1741	5.21726	5.38149	3	1.741	0.226457	3	6.6	0.858481	0
13094	1	40	1	0			0		1	1	1	85	24.8445	123.667	90.3333	3.72	13	10	0.975113	86.2	93.2772	480.9	4	4.56	3	1.15	2.92	1.2	26.304	26304	305.151	122.03	288	889	1.84862	0.605804	1	0.889	0.0337971	1	17.7	0.672901	0
13095	1	44	0	0			0		1	1	1	89	17.9914	118	79	3.49	20	19	1.19231	105.4	71.5479	358.4	4	4.58	3	0.72	2.59	1.57	25.98	25980	246.49	76.65	233	1188	3.31473	1.34478	1	1.188	0.0457275	1	41.8	1.60893	0
13096	1	41	0	0			0		0	0	0	67.5	28.721	123.667	82.6667	4.39	36	27	0.789593	69.8	120.491	341.3	4	5.25	4	1.09	3.63	0.92	5.388	5388	77.192	11.17	42	888	2.60182	3.37058	2	0.888	0.164811	2	4.2	0.77951	0
13097	1	42	0	0			1		1	0	0	61	19.5892	115.667	74.6667	7.45	14	14	1.10407	97.6	79.3263	380.7	4	4.84	3	1.07	2.48	1.56	25.179	25179	257.982	38.89	177	3982	10.4597	4.05443	2	3.982	0.158148	2	11.6	0.460701	0
13098	1	43	0	0			0		0	1	1	67.5	26.7977	130	83.6667	5.3	24	16	1.01923	90.1	87.1844	407.7	4	3.66	1	1.11	2.09	0.96	3.692	3692	40.9767	23.48	102	556	1.36375	3.32811	2	0.556	0.150596	2	3	0.812568	0
13099	1	45	0	0			0		0	1	1	63.5	24.4073	115.333	70.6667	5.01	27	24	0.973982	86.1	91.4621	398.4	4	4.64	3	1.91	2.93	0.97	6.544	6544	76.0046	24	23	961	2.41215	3.17369	2	0.961	0.146852	2	5.2	0.794621	0
13101	1	46	0	0			0		0	0	1	71	24.8872	118.333	76.6667	6.64	25	19	0.866516	76.6	105.242	366.9	4	5.96	4	6.54	1.39	0.87	15.194	15194	198.355	47.55	112	2773	7.55792	3.8103	2	2.773	0.182506	2	25.9	1.70462	0
13103	1	37	0	0			0		0	1	0	62.5	22.9774	114	79	4.95	36	20	0.807692	71.4	119.341	364.5	4	3.79	1	1.2	2.38	0.89	4.953	4953	69.3697	22.54	112	1378	3.78052	5.44981	3	1.378	0.278215	3	5.4	1.09025	0
13104	1	38	0	0			0		1	1	1	60.5	20.1774	103.667	68.3333	4.55	18	18	1.04525	92.4	86.4052	324.7	3	4.67	3	1.03	2.75	1.19	9.804	9804	106.104	22.74	96	1049	3.23067	3.04482	1	1.049	0.106997	1	6.3	0.642595	0
13106	1	39	1	0			0		1	0	0	75	21.4472	143	92.3333	4.46	14	18	0.966063	85.4	94.7852	324.7	3	4.06	2	1.14	2.28	1.24	12.777	12777	149.614	40.77	143	1926	5.93163	3.96463	2	1.926	0.15074	2	9.9	0.77483	0
13107	1	44	1	0			0		1	0	0	70.5	25.6736	110.333	75.3333	4.78	35	25	0.95362	84.3	94.2564	330.4	3	4.23	2	2.19	2.48	0.87	19.475	19475	231.02	80.21	138	2843	8.60472	3.72466	2	2.843	0.145982	2	27.3	1.4018	0
13110	2	39	0	0			0		0	0	1	57.5	20.4177	102.667	58.6667	4.25	6	5	0.829186	73.3	90.4166	186.3	1	4.95	3	1.29	2.31	1.57	3.091	3091	42.1692	14.19	38	494	2.65164	6.28809	3	0.494	0.159819	2	4.1	1.32643	0
13112	1	44	0	0			0		0	0	0	74.5	26.4578	126.333	81	4.82	12	11	1.10747	97.9	78.3712	366.1	4	4.85	3	5.07	1.92	0.84	8.463	8463	86.4454	49.71	88	1926	5.26086	6.08576	3	1.926	0.227579	3	8.6	1.01619	0
13116	2	45	0	0			0		0	0	0	58.5	26.9248	108.667	68	4.5	17	15	0.633484	56	122.857	174.2	1	4.74	3	0.99	2.53	1.45	8.712	8712	155.571	34.49	126	1132	6.49828	4.17704	2	1.132	0.129936	2	10.7	1.22819	0
13117	2	46	0	0			0		0	0	0	73.5	23.5333	102.667	58	4.06	17	15	0.670814	59.3	114.026	184.7	1	4.76	3	1.11	2.28	1.42	16.472	16472	277.774	93.77	222	782	4.23389	1.52422	1	0.782	0.0474745	1	10.7	0.649587	0
13119	2	41	0	0			0		0	1	0	73	27.2949	124	81.3333	5.15	15	10	0.850679	75.2	86.8253	246	2	6.28	4	2.2	3.48	1.33	5.359	5359	71.2633	43.82	95	2080	8.45528	11.8649	4	2.08	0.388132	4	52.3	9.75928	1
13121	2	43	0	0			0		0	0	1	92	34.0411	125.667	74.3333	5.29	36	18	0.852941	75.4	85.8065	441.5	4	3.71	1	2.15	2.28	0.63	4.777	4777	63.3554	35.8	79	341	0.772367	1.2191	1	0.341	0.0713837	1	9.4	1.96776	0
13122	2	44	1	0			0		0	0	0	70.5	22.8791	110.333	75.3333	4.11	20	19	0.774887	68.5	96.1982	225.7	2	4.05	2	1.05	1.76	1.65	5.54	5540	80.8759	25.27	70	1463	6.48206	8.01482	3	1.463	0.264079	3	8.5	1.5343	0
13123	2	40	0	0			0		0	0	0	96	28.9613	102	64	4.42	1	7	0.55543	49.1	147.579	180.1	1	4.16	2	1.07	2.3	1.09	5.951	5951	121.202	32.37	52	1126	6.25208	5.15841	2	1.126	0.189212	2	8.3	1.39472	0
13124	1	41	1	0			1		1	1	0	90	25.8423	146	101.333	4.97	17	29	0.936652	82.8	97.5938	487.5	4	2.91	1	2.45	1.2	0.89	1.972	1972	23.8164	5.46	26	596	1.22256	5.13328	2	0.596	0.302231	3	53.6	27.1805	1
13126	1	45	0	0			0		1	0	0	59	23.1231	122.667	74.3333	4.53	16	20	1.02715	90.8	85.6559	326.1	3	4.84	3	1.5	2.91	1.07	19.522	19522	215	41.12	242	678	2.07912	0.967031	1	0.678	0.03473	1	20.9	1.07059	0
13127	1	44	0	0			0		1	1	0	56	20.6434	117.333	73	4.38	13	25	1.17421	103.8	72.9113	217.8	1	3.99	1	1.04	1.43	1.66	1.42	1420	13.6802	7.01	48	488	2.24059	16.3784	4	0.488	0.343662	4	3.7	2.60563	1
13129	1	45	1	0			0		1	1	0	62.5	25.6619	145.667	84	4.8	13	15	1.04751	92.6	83.6059	499.1	4	4.66	3	2.44	2.66	1.16	10.489	10489	113.272	52.05	258	3726	7.46544	6.59071	3	3.726	0.355229	4	7.3	0.695967	0
13130	1	38	0	0			0		0	0	0	65	22.6265	112	79.6667	4.45	36	20	0.910633	80.5	102.43	309.1	3	4.84	3	1.62	2.98	1.06	9.488	9488	117.863	42.7	145	2104	6.80686	5.77521	3	2.104	0.221754	3	7.1	0.748314	0
13132	1	38	0	0			0		1	1	1	56	30.733	127.333	72.3333	4.67	19	14	1.0871	96.1	82.3186	388.4	4	4.3	2	1.49	2.54	1.08	14.996	14996	156.046	35.71	94	1389	3.57621	2.29177	1	1.389	0.0926247	1	7.1	0.47346	0
13133	1	37	0	0			0		1	0	0	74.5	28.8472	123.333	86	4.57	30	17	1.069	94.5	84.4441	397.2	4	4.54	3	2.66	2.58	0.98	4.075	4075	43.1217	11.33	88	777	1.95619	4.53645	2	0.777	0.190675	2	4.8	1.17791	0
13135	1	41	0	0			0		0	0	0	67.5	24.0816	126	80.6667	4.04	45	31	0.946833	83.7	96.3005	371.9	4	4.44	2	1.33	3.04	0.77	14.944	14944	178.542	80.38	184	1542	4.14628	2.32229	1	1.542	0.103185	1	13.6	0.910064	0
13136	1	37	0	0			0		1	0	1	80.5	28.8503	114.333	73.6667	4.62	41	28	1.00566	88.9	91.0557	293.8	3	4.89	3	2.53	2.68	1.04	8.933	8933	100.484	31.46	93	1405	4.78216	4.75915	2	1.405	0.157282	2	9.2	1.02989	0
13140	2	39	0	0			0		0	0	0	79.5	20.815	138.667	83	5.14	14	18	0.856335	75.7	86.8925	154	1	4.49	2	0.76	1.96	1.85	2.442	2442	32.2589	13.56	39	393	2.55195	7.91083	3	0.393	0.160934	2	2.2	0.900901	0
13142	2	43	0	0			0		0	0	0	65.5	22.9383	99.6667	58.3333	5.05	10	13	0.579186	51.2	138.343	205.2	1	4.8	3	0.92	2.95	1.14	1.44	1440	28.125	24.27	93	745	3.6306	12.9088	4	0.745	0.517361	4	4.1	2.84722	0
13143	2	45	0	0			0		0	0	1	80	24.5708	110	62.6667	4.26	13	15	0.652715	57.7	118.405	221.3	1	4.47	2	1.19	2.82	1.06	2.464	2464	42.7036	14.69	50	1668	7.53728	17.6502	4	1.668	0.676948	4	0.8	0.324675	0
13144	2	46	0	0			1		0	0	0	49	22.2304	132.333	58	14.53	17	15	0.628959	55.6	123.461	183.7	1	4.69	3	4.24	1.92	0.82	3.498	3498	62.9137	20.58	122	2549	13.8759	22.0554	4	2.549	0.728702	4	12.8	3.65923	1
13146	2	41	0	0			0		0	0	1	69.5	22.3907	117.333	73.6667	4.05	11	15	0.821267	72.6	90.6783	182.6	1	4.44	2	0.7	2.7	1.23	3.992	3992	54.9862	13.42	85	2768	15.1588	27.5684	4	2.768	0.693387	4	142.4	35.6713	1
13149	2	40	0	0			0		0	0	0	78.5	22.3194	119.667	77.3333	4.23	6	8	0.734163	64.9	104.594	274.3	2	3.61	1	1.14	1.91	1.16	7.46	7460	114.946	38.07	98	1013	3.69304	3.21284	2	1.013	0.135791	2	9.3	1.24665	0
13150	2	42	0	0			0		0	0	1	70	23.0405	128	80	4.2	15	13	0.662896	58.6	117.609	174.7	1	4.26	2	1.02	2.08	1.53	1.916	1916	32.6962	7.87	54	2387	13.6634	41.789	4	2.387	1.24582	4	8.3	4.33194	1
13155	1	38	0	0			0		0	0	0	72.5	25.6	111	77.3333	5.53	19	13	0.911765	80.6	102.273	480.3	4	3.69	1	1.51	1.89	1.08	17.009	17009	211.03	103.8	182	1113	2.3173	1.09809	1	1.113	0.0654359	1	10.6	0.623199	0
13156	1	41	1	0			0		1	1	0	75	25.7808	133.333	95	4.95	50	22	0.733032	64.8	132.065	449	4	4.03	1	1.93	2.18	0.95	5.274	5274	81.3889	17.96	68	1018	2.26726	2.78571	1	1.018	0.193022	2	6.7	1.27038	0
13157	1	44	1	1			1	长秀霖20U 睡前2h	1	1	1	82	29.1495	145	88.6667	5.16	10	12	1.10294	97.5	78.7681	359.4	4	5.16	4	1.82	3.08	0.82	3.291	3291	33.7538	22.17	55	1329	3.69783	10.9553	4	1.329	0.403829	4	14.4	4.37557	1
13158	1	45	0	0			0		1	0	0	65.5	17.6599	99.3333	60.3333	4.5	17	16	0.926471	81.9	97.2843	302.4	3	3.87	1	0.74	2.46	0.96	12.74	12740	155.556	28.6	102	1474	4.87434	3.1335	2	1.474	0.115699	1	12.1	0.949765	0
13159	1	47	0	0			0		1	1	0	68	20.69	127.333	83	4.55	122	111	1.0543	93.2	82.2992	377	4	3.59	1	0.66	1.99	1.21	11.075	11075	118.83	19.64	149	965	2.55968	2.15406	1	0.965	0.0871332	1	11.1	1.00226	0
13160	1	46	1	0			0		1	0	0	69.5	19.9575	143	86.6667	5.15	18	11	1.15611	102.2	73.7334	372.1	4	5.07	4	1.56	2.98	1.24	11.209	11209	109.677	33.26	74	1283	3.448	3.14377	2	1.283	0.114462	1	4.9	0.437149	0
13161	1	45	1	0			0		1	0	0	91	25.0089	145	90.3333	4.89	17	14	0.779412	68.9	120.413	327.5	3	6.57	4	2.3	3.92	1.22	18.069	18069	262.25	30.96	127	1718	5.2458	2.00031	1	1.718	0.09508	1	220.5	12.2032	1
13166	1	41	1	0			0		1	1	0	70	32.0315	183	121.333	4.92	24	18	1.09615	96.9	80.3801	417.9	4	7.42	4	5.21	3.63	1.02	14.383	14383	148.431	38.67	170	1598	3.82388	2.57619	1	1.598	0.111103	1	128.3	8.92025	1
13169	1	44	0	0			0		1	0	0	62	18.6925	127.333	84.3333	4.69	8	13	0.802036	70.9	116.704	318.4	3	3.1	1	0.48	1.32	1.33	2.604	2604	36.7278	14.76	61	523	1.64259	4.47233	2	0.523	0.200845	3	4.1	1.5745	0
13172	2	37	0	0			0		0	0	1	57.5	24.4459	123.667	73.6667	4.55	8	11	0.751131	66.4	103.115	303	3	3.75	1	0.83	2.15	1.13	7.127	7127	107.334	32.47	148	1731	5.71287	5.3225	3	1.731	0.242879	3	7.5	1.05234	0
13173	1	38	0	0			0		1	1	0	81.5	25.5963	126	83.6667	4.52	18	18	1.09502	96.8	81.5847	329	3	5.13	4	1.54	3.62	0.86	5.935	5935	61.312	33.88	120	2167	6.58663	10.7428	4	2.167	0.365122	4	7.4	1.24684	0
13176	1	45	1	0			0		1	1	0	49.5	27.0777	140.667	89	4.59	30	27	1.05204	93	83.1624	343.9	4	4.88	3	1.96	2.58	1.39	10.781	10781	115.925	25.72	113	1629	4.73684	4.08614	2	1.629	0.151099	2	537.7	49.8748	1
14007	2	42	0	0			0		0	0	1	67	26.2969	116.667	71.3333	4.25	14	11	0.709276	62.7	108.193	293.8	3	5.37	4	1.89	3.52	0.9	13.495	13495	215.231	114.58	220	1150	3.91423	1.81861	1	1.15	0.0852167	1	20	1.48203	0
14011	2	44	0	0			0		0	0	0	80.5	31.4594	127.333	70.6667	5.09	22	13	0.693439	61.3	110.327	149	1	6.36	4	6.88	1.69	0.85	9.509	9509	155.122	40.76	98	1314	8.81879	5.68506	3	1.314	0.138185	2	66.3	6.97234	1
14012	2	45	0	0			0		0	0	0	69	26.2349	106	64	4.73	33	23	0.587104	51.9	134.942	261.7	2	5	3	0.77	3.34	1.09	11.931	11931	229.884	153.26	280	721	2.75506	1.19846	1	0.721	0.0604308	1	11.2	0.938731	0
14013	2	38	0	0			0		0	0	0	65.5	21.4925	112.667	70	3.9	17	17	0.975113	86.2	74.3687	278.6	2	4.74	3	0.69	2.85	1.22	19.681	19681	228.318	53.33	159	1500	5.38406	2.35814	1	1.5	0.0762156	1	17.8	0.904426	0
14015	1	47	0	0			1		1	0	0	86.5	25.2048	118.333	72.6667	7.88	22	12	0.883484	78.1	102.358	197	1	4.87	3	2.21	2.83	1.16	15.885	15885	203.393	56.32	69	2186	11.0964	5.45567	3	2.186	0.137614	2	38.9	2.44885	0
14016	1	39	0	0			0		1	1	0	61.5	20.827	121.333	78.3333	4.04	11	14	0.671946	59.4	148.357	247.1	2	3.94	1	1.26	2.33	1.06	8.163	8163	137.424	35.99	158	3409	13.796	10.039	4	3.409	0.417616	4	4	0.490016	0
14017	1	38	0	0			0		0	1	0	68	26.7737	119.667	74.3333	3.85	22	10	0.897059	79.3	104.346	287.1	3	5.01	3	1.08	3.04	1.2	20.322	20322	256.267	52.1	251	2396	8.34552	3.25657	2	2.396	0.117902	2	133.6	6.57416	1
14018	1	40	1	0			0		1	1	0	76.5	25.6773	134	92	6.89	69	36	0.813348	71.9	116.678	382.5	4	4.61	3	4.29	2.35	0.83	13.56	13560	188.595	39.29	197	1202	3.14248	1.66626	1	1.202	0.0886431	1	135.7	10.0074	1
14019	1	40	1	1	替米沙坦		0		1	1	0	69.5	25.4528	173	106.333	4.74	39	26	0.841629	74.4	111.859	428.7	4	4.36	2	1.79	2.35	1.05	2.255	2255	30.3091	8.26	65	1087	2.53557	8.3657	3	1.087	0.48204	4	2.3	1.01996	0
14021	1	42	0	0			0		1	1	0	60	28.3638	137.667	80.6667	4.28	29	19	0.915158	80.9	99.9977	253.9	2	4.43	2	2.47	2.21	0.92	7.757	7757	95.8838	35.77	141	993	3.91099	4.07888	2	0.993	0.128013	2	5.1	0.657471	0
14022	1	48	0	0			0		1	1	0	62	26.4798	135.333	70.3333	4.72	14	14	0.967195	85.5	91.1952	287.1	3	6.23	4	1.51	3.98	1.36	10.035	10035	117.368	40.13	177	1453	5.06095	4.31202	2	1.453	0.144793	2	14.4	1.43498	0
14024	1	46	1	0			0		1	1	0	63.5	24.7267	143	87.6667	4.59	25	12	0.90724	80.2	99.4433	299.5	3	3.6	1	1	2.2	1.08	5.669	5669	70.6858	17.18	107	1218	4.06678	5.75332	3	1.218	0.214853	3	6.5	1.14659	0
14025	1	45	1	0			0		0	1	1	54.5	28.7102	130.667	86.6667	5.09	29	19	0.753394	66.6	125.565	366.4	4	5.73	4	1.37	3.67	1.34	5.841	5841	87.7027	21.86	150	2237	6.10535	6.96142	3	2.237	0.382982	4	9.6	1.64355	0
14028	2	38	0	0			0		0	0	0	62.5	24.9968	121.333	75.6667	4.42	13	12	0.764706	67.6	100.381	214	1	4.52	3	0.71	2.39	1.53	3.021	3021	44.6893	23.4	94	546	2.5514	5.70919	3	0.546	0.180735	2	6	1.9861	0
14030	1	38	0	0			0		1	1	0	61	23.6931	121.333	80	4.93	14	17	0.883484	78.1	106.328	256.6	2	4.94	3	1.2	3.01	1.34	9.259	9259	118.553	26.5	123	2769	10.7911	9.10234	3	2.769	0.29906	3	20.9	2.25726	0
14033	1	43	1	0			0		1	1	0	65.5	23.1936	135.333	84	4.87	18	15	0.815611	72.1	114.783	312	3	3.72	1	1.43	2.37	0.84	9.014	9014	125.021	17.29	147	2104	6.74359	5.39397	3	2.104	0.233415	3	5.9	0.654537	0
14038	2	40	0	0			0		0	0	1	68.5	23.2176	133	88.3333	4.03	12	12	0.684389	60.5	114.06	188	1	5.12	4	1.17	2.77	1.56	11.495	11495	190	45.47	215	1770	9.41489	4.95521	2	1.77	0.15398	2	8.3	0.722053	0
14039	2	44	0	0			0		0	0	1	70	19.1917	90.6667	56.6667	4.13	19	16	0.717195	63.4	105.835	184.5	1	4.19	2	1.29	2.12	1.29	5.733	5733	90.4259	23.3	113	2018	10.9377	12.0957	4	2.018	0.351997	4	12.1	2.11059	0
14041	1	45	0	0			0		1	0	0	60	23.0688	127	84.6667	4.55	29	18	0.902715	79.8	100.453	764.5	4	4.47	2	0.98	2.85	1.07	8.932	8932	111.93	72.42	124	1545	2.02093	1.80553	1	1.545	0.172974	2	5	0.559785	0
14042	1	40	0	0			0		1	0	0	70	24.2092	113.667	71.3333	4.38	16	16	0.885747	78.3	105.024	289.4	3	5.36	4	3.65	2.36	0.98	20.277	20277	258.966	101.5	450	1043	3.60401	1.39169	1	1.043	0.0514376	1	8.5	0.419194	0
14043	2	39	0	0			0		0	0	0	62	24.9964	108.667	60.3333	4.63	19	14	0.723982	64	106.896	190	1	3.74	1	1.12	2.21	0.97	7.455	7455	116.484	34.15	226	3587	18.8789	16.2073	4	3.587	0.481154	4	14.7	1.97183	0
14045	1	43	0	0			0		0	0	0	60.5	20.6714	115	75	4.54	30	15	0.985294	87.1	90.9048	338.1	4	4.58	3	1.43	2.69	1.06	18.33	18330	210.448	112.87	223	897	2.65306	1.26067	1	0.897	0.0489362	1	6.6	0.360065	0
14048	1	42	0	0			0		0	1	0	52	25.1903	126.333	80.6667	4.24	26	13	0.971719	85.9	92.8648	293.2	3	4.9	3	2.01	2.96	1.16	2.101	2101	24.4587	10.91	44	409	1.39495	5.7033	3	0.409	0.194669	2	3.2	1.52308	0
14050	2	42	0	0			0		0	0	0	75.5	22.9544	123.667	76	5.11	6	13	0.745475	65.9	101.747	166.6	1	4.37	2	1.1	2.55	1.13	5.766	5766	87.4962	33.53	169	1320	7.92317	9.05544	3	1.32	0.228928	3	4	0.693722	0
14051	2	43	0	0			0		0	0	1	57	23.6087	121	79	4.59	14	13	0.717195	63.4	106.272	244.9	2	5.36	4	1.59	2.24	2	10.909	10909	172.066	34.93	206	2155	8.79951	5.11402	2	2.155	0.197543	2	5.6	0.513338	0
14053	1	36	0	0			0		1	1	0	78	20.5769	110	63.6667	3.88	26	14	0.831448	73.5	115.713	246.9	2	3.97	1	2.33	2.02	0.83	2.93	2930	39.8639	19.01	54	711	2.87971	7.22384	3	0.711	0.242662	3	4.8	1.63823	0
14054	1	40	1	0			0		1	1	0	67	18.7305	137.333	97.6667	4.85	11	15	1.00339	88.7	90.0438	341.8	4	6.24	4	1.01	2.69	2.65	14.34	14340	161.669	54.57	167	1538	4.49971	2.78329	1	1.538	0.107252	1	40.4	2.81729	1
14055	1	44	0	0			0		1	0	0	58.5	23.3011	115.667	67	4.28	24	17	1.20249	106.3	70.8011	283.4	3	4.48	2	1.96	2.45	1.22	14.286	14286	134.393	26.1	155	1028	3.62738	2.69908	1	1.028	0.0719586	1	15.5	1.08498	0
14056	1	40	0	0			0		1	0	0	60.5	26.3075	113	72.6667	4.76	27	18	0.964932	85.3	94.4931	283.6	3	5.85	4	2.67	3.35	1.32	21.731	21731	254.76	78.85	138	1251	4.41114	1.73149	1	1.251	0.0575675	1	51.7	2.37909	0
14057	1	44	0	0			0		1	1	0	64	20.7351	130	72	5.12	32	16	0.828054	73.2	112.196	297.7	3	5.17	4	1.41	3.37	1.09	15.76	15760	215.301	50.75	221	1910	6.41585	2.97995	1	1.91	0.121193	2	19.1	1.21193	0
14058	1	42	0	0			0		0	0	0	62	24.7309	133.333	79.6667	3.77	22	12	0.770362	68.1	123.679	186.2	1	4.24	2	1.33	2.05	1.42	3.527	3527	51.7915	16.89	135	1699	9.1246	17.6179	4	1.699	0.481713	4	6	1.70116	0
14061	1	46	1	0			0		1	1	0	71	25.6524	150	94.6667	3.89	20	18	0.976244	86.3	90.8425	398.4	4	4.46	2	0.9	2.53	1.43	7.355	7355	85.226	33.77	142	1036	2.6004	3.05119	2	1.036	0.140857	2	10.7	1.45479	0
14062	1	46	0	0			0		1	1	0	65	20.7018	123.333	77.3333	4.55	16	26	1.10068	97.3	78.3421	472.2	4	6.94	4	1.88	3.44	2.47	7.059	7059	72.5488	27.49	68	1385	2.93308	4.0429	2	1.385	0.196203	2	147	20.8245	1
14063	1	44	1	1	寿比山 qd		0		1	0	1	73.5	27.851	148	100	4.41	13	11	0.729638	64.5	131.155	148.6	1	4.72	3	2.56	2.97	0.83	12.9	12900	200	37.78	232	1533	10.3163	5.15814	2	1.533	0.118837	2	20.3	1.57364	0
14064	1	45	0	0			0		1	1	0	67	18.3667	130.333	80.6667	3.27	19	10	0.829186	73.3	111.557	237.1	2	4.24	2	0.85	2.56	1.08	31.047	31047	423.561	85.89	109	1068	4.50443	1.06347	1	1.068	0.0343995	1	16.9	0.544336	0
14071	1	37	0	0			0		1	0	1	70.5	20.042	128.667	84.3333	5.13	22	15	1.08824	96.2	82.6065	328.1	3	3.97	1	0.47	2.29	1.32	11.909	11909	123.794	44.64	112	1645	5.01372	4.05004	2	1.645	0.138131	2	8.7	0.73054	0
14072	2	45	0	0			0		0	0	1	68	20.9643	107.333	66.6667	4.29	15	8	0.819005	72.4	89.4839	214.7	1	5.06	4	0.77	3.25	1.37	19.019	19019	262.693	69.28	176	1548	7.21006	2.74467	1	1.548	0.0813923	1	15.7	0.82549	0
14077	1	43	0	0			0		1	0	0	64	22.8825	107.333	68.6667	4.08	33	15	0.743213	65.7	128.734	328.5	3	4.18	2	4.64	1.49	0.91	1.719	1719	26.1644	4.51	31	545	1.65906	6.3409	3	0.545	0.317045	3	0	0	0
14078	1	45	0	0			0		1	1	0	60	24.4784	129.333	87.3333	4.25	40	30	0.789593	69.8	118.5	272.4	2	3.34	1	1.49	1.79	0.94	5.574	5574	79.8567	20.07	99	1418	5.20558	6.51865	3	1.418	0.254395	3	3.2	0.574094	0
14080	1	47	0	0			0		0	0	0	60.5	28.3799	130	78.3333	4.29	40	20	1.05656	93.4	82.0817	364.1	4	4.49	2	2.31	2.72	0.82	18.226	18226	195.139	82.04	239	1582	4.34496	2.2266	1	1.582	0.0867991	1	1064.3	58.3946	1
14081	2	46	1	1	替米沙坦		0		0	0	0	67	27.2891	118.333	76.3333	5.41	22	10	0.788462	69.7	93.4124	294	3	5.11	4	1.09	3.1	1.15	4.442	4442	63.7303	34.75	97	917	3.11905	4.89414	2	0.917	0.206439	3	4.6	1.03557	0
14082	1	39	0	0			0		0	0	0	72.5	25.1496	120.333	85	4.72	22	23	0.906109	80.1	102.583	171	1	4.41	2	1.07	2.05	1.49	21.133	21133	263.833	83.85	149	1264	7.39181	2.8017	1	1.264	0.0598117	1	38.2	1.8076	0
14083	1	46	1	1	替米沙坦		0		1	0	0	66.5	25.1382	127.667	83.3333	4.67	29	16	0.985294	87.1	89.814	245.7	2	4.34	2	1.33	2.48	1.19	6.311	6311	72.4569	12	110	977	3.97639	5.48794	3	0.977	0.154809	2	5.4	0.855649	0
14084	2	40	0	0			0		0	0	0	63.5	23.6729	107.667	65	4.8	39	21	0.771493	68.2	98.3849	221.6	1	4.94	3	1.09	2.37	1.73	12.916	12916	189.384	68.94	133	1166	5.26173	2.77834	1	1.166	0.0902756	1	7.6	0.588417	0
14089	2	47	0	0			0		0	0	0	67.5	22.5289	108	65	3.54	19	15	0.786199	69.5	93.384	248.3	2	4.72	3	0.71	2.29	1.76	2.068	2068	29.7554	23.95	72	1719	6.92308	23.2666	4	1.719	0.831238	4	1	0.483559	0
14091	1	46	0	0			0		1	0	0	83.5	25.6719	137	86.3333	4.62	21	13	0.899321	79.5	100.525	226.3	2	4.33	2	2.04	2.4	1.09	7.328	7328	92.1761	16.81	123	1531	6.76536	7.3396	3	1.531	0.208925	3	6.9	0.941594	0
14092	1	44	0	0			0		1	0	0	58	28.3586	109.667	71.6667	4.35	28	15	0.963801	85.2	93.0293	361.2	4	3.18	1	1.78	1.92	0.71	4.834	4834	56.7371	18.47	114	1024	2.83499	4.99672	2	1.024	0.211833	3	1.2	0.248242	0
14096	1	42	0	0			0		0	0	0	57.5	22.7923	107.333	67.6667	4.29	21	16	1.04525	92.4	84.871	324.2	3	5.3	4	3.26	2.78	1.1	11.92	11920	129.004	74.35	124	2126	6.55768	5.0833	2	2.126	0.178356	2	5.4	0.45302	0
14097	2	44	0	0			0		0	0	0	55.5	27.1348	104.667	61	4.23	6	8	0.813348	71.9	90.6162	229.3	2	4.58	3	2.48	2.18	1.38	5.014	5014	69.7357	10.18	105	1572	6.85565	9.83089	4	1.572	0.313522	3	4.6	0.917431	0
14099	1	47	0	0			0		1	0	0	74.5	22.8164	113.667	67	4.45	5	14	1.00339	88.7	87.4816	312.6	3	4.17	2	1.87	1.69	1.52	9.1	9100	102.593	29.32	126	1108	3.54447	3.45488	2	1.108	0.121758	2	3	0.32967	0
14102	1	40	1	0			0		1	1	0	69.5	24.4005	177.667	128	5.39	35	28	0.852941	75.4	110.031	344.2	4	4.61	3	1.23	2.66	1.41	6.751	6751	89.5358	15.89	164	1569	4.5584	5.09114	2	1.569	0.23241	3	20.6	3.0514	1
14103	2	37	0	0			0		0	0	0	79.5	22.5804	110.333	75.3333	4.79	10	9	0.859729	76	87.2881	180.8	1	4.03	1	0.71	2.09	1.37	8.667	8667	114.039	53.7	94	1341	7.41704	6.50392	3	1.341	0.154725	2	6.3	0.726895	0
14104	2	37	0	0			0		0	0	0	65.5	23.4301	106.333	74.3333	4.53	19	19	0.838235	74.1	90.0582	219.8	1	4.15	2	1.35	2.3	1.16	6.374	6374	86.0189	36.66	101	589	2.67971	3.11526	2	0.589	0.0924067	1	4.6	0.721682	0
14107	1	38	0	0			0		1	1	0	52.5	24.427	120.667	79	4.05	18	15	0.866516	76.6	108.903	393.7	4	5.66	4	1.53	3.71	1.13	15.901	15901	207.585	97.45	178	938	2.38252	1.14774	1	0.938	0.05899	1	8.1	0.509402	0
14108	1	39	0	0			0		1	1	0	68	29.1114	112	69.6667	4.77	19	18	0.983032	86.9	92.7703	398.6	4	5.79	4	2.53	3.51	1.09	5.991	5991	68.9413	18.17	68	784	1.96688	2.85298	1	0.784	0.130863	2	4.3	0.717743	0
14110	1	44	1	0			0		1	1	0	64	21.7346	137.333	90.3333	5.46	15	11	1.05656	93.4	83.0566	356.8	4	6.69	4	3.6	3.81	1.01	6.635	6635	71.0385	15.31	72	1133	3.17545	4.47004	2	1.133	0.170761	2	8.6	1.29616	0
14113	1	43	1	1	寿比山	复方利血平片	1		1	0	0	70	32.5703	120.333	83.3333	7.08	52	20	1.04186	92.1	84.8541	348.4	4	4.63	3	2.67	2.6	1.03	30.119	30119	327.025	125.09	290	1666	4.78186	1.46223	1	1.666	0.0553139	1	28.9	0.959527	0
14114	1	40	0	0			0		1	1	0	58	23.7782	124	85.3333	4.24	19	16	1.10633	97.8	79.8203	209.5	1	5.19	4	1.63	2.83	1.42	2.823	2823	28.865	12.14	42	849	4.05251	14.0395	4	0.849	0.300744	3	1.8	0.63762	0
14116	1	44	0	0			0		1	0	0	63.5	25.9909	116.333	71.6667	4.18	11	11	0.660633	58.4	148.262	223.8	1	4.14	2	0.78	2.3	1.3	10.207	10207	174.777	38.08	174	1384	6.18409	3.53827	2	1.384	0.135593	2	7	0.685804	0
14118	1	37	0	0			0		1	1	1	65.5	28.3807	112.333	71.6667	4.51	30	19	0.995475	88	92.2063	341.7	4	4.98	3	2.24	2.92	1.05	12.803	12803	145.489	30.23	105	1051	3.0758	2.11412	1	1.051	0.0820901	1	4.6	0.359291	0
14120	1	40	0	0			0		1	0	0	64.5	24.7768	121.333	78.3333	4.65	15	10	0.90724	80.2	101.962	343	4	5.77	4	2.43	3.5	0.88	3.715	3715	46.3217	19.16	72	1352	3.94169	8.50938	3	1.352	0.36393	4	3.4	0.915209	0
14121	1	45	1	0			0		0	1	0	63.5	22.281	119.333	77.3333	5.05	41	23	0.967195	85.5	92.2548	333.6	3	4.82	3	2.31	2.99	1.02	8.333	8333	97.462	42.46	101	928	2.78177	2.85421	1	0.928	0.111364	1	4.7	0.564023	0
14122	1	40	0	0			0		1	1	0	85.5	20.0834	134.667	86.3333	4.49	7	14	0.88009	77.8	105.858	363.7	4	2.7	1	1.74	1	1.14	1.924	1924	24.7301	4.81	17	480	1.31977	5.3367	3	0.48	0.24948	3	3.1	1.61123	0
14126	2	43	0	0			0		0	0	0	94.5	37.2486	117.667	72.6667	5.28	33	22	0.794118	70.2	93.7166	304.5	3	4.62	3	1.22	2.63	1.38	18.984	18984	270.427	62.93	179	1581	5.19212	1.91997	1	1.581	0.0832807	1	27.4	1.44332	0
14127	1	44	0	0			0		1	1	0	64	23.5079	105.667	74	4.31	17	16	0.892534	78.9	102.28	315	3	5.21	4	1.26	2.11	2.22	11.509	11509	145.868	35.34	150	656	2.08254	1.42769	1	0.656	0.0569989	1	10.1	0.877574	0
14128	1	43	0	0			0		0	1	1	68.5	24.9509	122.333	83	4.85	20	17	0.823529	72.8	113.422	296.2	3	3.36	1	1.98	1.94	0.84	3.84	3840	52.7473	18.57	93	2471	8.34234	15.8157	4	2.471	0.64349	4	3.6	0.9375	0
14129	1	44	0	0			0		1	1	0	67	26.417	132.333	84.6667	4.93	24	16	0.911765	80.6	99.6242	320.1	3	5.84	4	2.02	3.41	0.94	9.923	9923	123.114	60.15	176	4937	15.4233	12.5276	4	4.937	0.497531	4	5.9	0.594578	0
14131	1	37	0	0			0		1	1	0	76.5	22.9714	126	79.3333	4.06	23	17	1.17534	103.9	75.1188	272.1	2	5.3	4	1.01	3.56	1.21	9.051	9051	87.1126	36.78	106	1815	6.67034	7.65715	3	1.815	0.20053	3	10.3	1.138	0
14133	1	38	0	0			0		1	0	0	77.5	19.7225	115	71	4.55	19	10	0.808824	71.5	118.567	194	1	4.59	3	0.94	2.8	1.27	5.472	5472	76.5315	17.65	114	493	2.54124	3.32051	2	0.493	0.090095	1	7.3	1.33406	0
14134	1	43	1	0			0		0	0	0	67	29.0017	138.667	83	4.42	17	23	0.822398	72.7	113.615	315.1	3	5.15	4	1.67	2.97	1.19	5.724	5724	78.7345	43.02	121	1864	5.91558	7.51333	3	1.864	0.325646	3	5	0.873515	0
14135	1	45	0	0			0		0	0	0	62.5	22.7243	133	83	4.6	31	20	0.959276	84.8	93.1954	260.7	2	4.83	3	2.13	2.41	1.12	5.029	5029	59.3042	14.12	81	2447	9.38627	15.8273	4	2.447	0.486578	4	8.2	1.63054	0
14137	2	40	0	0			0		0	0	0	53	24.2539	108.333	65.3333	4.38	10	10	0.50905	45	164.344	160.8	1	4.05	2	0.78	2.25	1.22	1.272	1272	28.2667	15.35	73	476	2.9602	10.4724	4	0.476	0.374214	4	4	3.14465	0
14140	2	45	0	0			0		0	0	0	80	24.5301	107.333	60.3333	4.17	15	15	0.831448	73.5	87.8342	191	1	5.19	4	1.87	3.19	1.08	3.93	3930	53.4694	11.09	88	1979	10.3613	19.3779	4	1.979	0.503562	4	39.3	10	1
14146	1	45	0	0			0		1	1	0	75	27.1816	123.333	74.3333	4.67	108	71	0.904977	80	100.143	361.7	4	4.65	3	1.67	2.89	1.12	7.943	7943	99.2875	17.41	36	2477	6.84822	6.89736	3	2.477	0.311847	3	10.5	1.32192	0
14148	1	43	1	1	硝苯地平缓释片 Bid		0		1	1	1	80	34.9138	129.667	88	5.58	27	19	0.829186	73.3	112.469	440.9	4	5.78	4	2.38	3.74	1.05	7.153	7153	97.5853	29.56	27	548	1.24291	1.27367	1	0.548	0.0766112	1	25.7	3.5929	1
14154	2	45	0	0			0		0	0	0	74	24.5997	132.333	73.6667	5.12	26	22	0.705882	62.4	107.499	209.3	1	4.23	2	1.24	2.03	1.3	3.612	3612	57.8846	14.06	60	2209	10.5542	18.2332	4	2.209	0.611573	4	6.3	1.74419	0
14156	2	45	0	0			0		0	0	0	79.5	22.4138	109.667	63.6667	4.1	13	15	0.566742	50.1	140.949	188.6	1	3.54	1	1.26	1.5	1.35	5.102	5102	101.836	21.42	100	1143	6.06045	5.95116	3	1.143	0.22403	3	4.7	0.921207	0
14160	2	39	0	0			0		0	0	0	72.5	22.7374	110.667	71	4.11	19	15	0.85181	75.3	87.4625	276.7	2	5.17	4	0.76	2.92	1.58	8.432	8432	111.979	27.16	188	1093	3.95013	3.52757	2	1.093	0.129625	2	9.7	1.15038	0
14167	1	36	1	0			0		1	0	0	88.5	31.2532	155.333	90.3333	6.44	84	36	0.86086	76.1	110.855	360.8	4	4.47	2	2.23	2.58	0.89	7.718	7718	101.419	29.46	180	1078	2.9878	2.946	1	1.078	0.139673	2	8.5	1.10132	0
14170	2	45	0	0			0		0	0	1	55	21.5536	93.6667	52.3333	4.73	12	10	0.697964	61.7	109.006	215	1	4.12	2	0.56	2.34	1.29	12.283	12283	199.076	72.49	309	1443	6.71163	3.37139	2	1.443	0.117479	2	28.4	2.31214	0
14177	2	46	0	0			0		1	1	0	73	23.8447	95.6667	63.3333	3.91	11	12	1	88.4	69.6677	292.5	3	4.68	3	1.22	2.48	1.48	7.959	7959	90.0339	26.06	69	1443	4.93333	5.47942	3	1.443	0.181304	2	34.4	4.32215	1
14180	1	63	1	1	替米沙坦		1	诺和锐30	0	0	0	116.5	22.0569	143	82	11.08	24	19	1.3043	115.3	60.0594	399	4	5.96	4	0.83	3.71	1.58	6.252	6252	54.2238	21.92	79	547	1.37093	2.52828	1	0.547	0.087492	1	7.2	1.15163	0
15002	2	46	0	0			0		0	0	1	73.5	22.5971	134.333	82.3333	4.09	17	16	0.642534	56.8	120.251	250.8	2	4.47	2	0.65	2.11	1.68	23.148	23148	407.535	74.3	42	1072	4.27432	1.04882	1	1.072	0.0463107	1	46.3	2.00017	0
15003	2	46	0	0			0		0	0	1	70	21.3778	122.667	74.6667	4.32	13	15	0.829186	73.3	87.784	219.8	1	4.37	2	0.65	2.46	1.31	7.174	7174	97.8718	57.33	57	598	2.72066	2.77982	1	0.598	0.0833566	1	1.7	0.236967	0
15004	2	46	0	0			0		0	0	1	65	26.5069	120	69	4.89	24	17	0.874434	77.3	82.2129	344.9	4	4.43	2	1.26	2.78	0.98	4.187	4187	54.1656	19.91	95	1110	3.21832	5.94164	3	1.11	0.265106	3	4.8	1.14641	0
15007	2	45	0	0			0		0	0	1	77.5	22.2814	139	83.6667	4.08	16	12	0.751131	66.4	99.565	175.8	1	5.24	4	1.52	3.03	1.57	2.668	2668	40.1807	20.55	165	1047	5.95563	14.8221	4	1.047	0.392429	4	3.8	1.42429	0
15010	2	41	0	0			0		0	0	0	66	23.207	130.333	78.6667	4.65	17	9	0.660633	58.4	118.617	164.4	1	4.06	2	0.76	2.34	1.33	4.014	4014	68.7329	27.37	123	676	4.11192	5.98247	3	0.676	0.168411	2	1.5	0.373692	0
15011	2	41	0	0			0		0	0	0	81.5	30.5969	104	61.6667	4.07	21	15	0.748869	66.2	101.616	262.7	2	4.04	2	1.18	2.25	1.19	6.151	6151	92.9154	17.56	80	597	2.27255	2.44583	1	0.597	0.0970574	1	3.2	0.520241	0
15013	2	42	0	0			0		0	0	1	71	19.843	122.667	76	4.17	21	19	0.795249	70.3	93.947	222.5	1	3.16	1	1.45	1.57	0.92	9.239	9239	131.422	48.68	87	1235	5.55056	4.22345	2	1.235	0.133672	2	22	2.38121	0
15014	2	41	0	0			0		0	0	0	62	20.3949	100	61.3333	3.77	14	10	0.721719	63.8	106.353	177.5	1	5.08	4	2.76	2.53	1.27	12.471	12471	195.47	46.76	144	914	5.1493	2.63431	1	0.914	0.07329	1	0.9	0.0721674	0
15019	2	37	0	0			0		0	0	1	91.5	24.8748	122.333	76.6667	4.08	13	11	0.532805	47.1	157.533	201.9	1	5.17	4	2.33	2.37	1.64	6.791	6791	144.183	34.58	88	1325	6.56265	4.55163	2	1.325	0.195111	2	1.9	0.279782	0
15020	2	41	0	0			0		0	0	1	78	23.2626	101.333	67	4.37	11	13	0.660633	58.4	118.617	191.5	1	4.62	3	0.94	2.91	1.14	8.585	8585	147.003	35.21	111	594	3.10183	2.11004	1	0.594	0.0691904	1	3.1	0.361095	0
15021	1	44	0	0			1		0	1	1	71.5	21.132	121.333	81	10.23	24	14	0.765837	67.7	123.548	226.8	2	4.85	3	1.04	2.94	1.16	11.171	11171	165.007	50.48	117	1153	5.08377	3.08094	2	1.153	0.103214	1	6.3	0.56396	0
15022	1	44	0	0			1		0	1	1	63.5	23.2896	120	75.6667	11.72	35	21	0.867647	76.7	105.912	205.6	1	5.93	4	2	3.43	1	14.692	14692	191.551	64.6	129	1099	5.34533	2.79054	1	1.099	0.0748026	1	10.8	0.735094	0
15023	1	45	0	0			0		1	0	0	73	18.3041	108	69.6667	4.47	35	24	1.00113	88.5	88.4112	292.2	3	3.71	1	0.89	2.5	0.75	5.255	5255	59.3785	17.78	68	647	2.21424	3.72902	2	0.647	0.123121	2	0	0	0
15024	1	47	0	0			0		1	1	1	47	26.3953	137	80.6667	4.73	18	19	0.964932	85.3	91.8044	383.4	4	4.89	3	1.19	2.83	1.41	16.379	16379	192.016	49.36	204	1320	3.44288	1.79301	1	1.32	0.080591	1	5.3	0.323585	0
15025	1	48	0	0			0		1	0	0	64	24.8607	103.667	67.6667	3.99	10	11	0.987557	87.3	88.8805	331.5	3	5.86	4	1	4.24	1.05	0.883	883	10.1145	2.7	22	243	0.733032	7.2473	3	0.243	0.275198	3	1	1.1325	0
15026	1	43	0	0			0		1	1	1	67.5	21.1348	124.333	69.6667	4.49	18	17	0.843891	74.6	110.055	283.8	3	4.83	3	0.63	2.94	1.34	10.053	10053	134.759	25.08	154	1869	6.58562	4.88697	2	1.869	0.185915	2	6.9	0.686362	0
15027	1	44	0	0			0		1	0	0	51.5	22.8107	110.333	77	3.97	9	17	0.949095	83.9	94.8112	270.5	2	4.14	2	1.16	2.62	0.95	4.02	4020	47.9142	22.02	118	1194	4.41405	9.2124	4	1.194	0.297015	3	0.1	0.0248756	0
15028	1	47	0	0			0		0	0	1	63.5	18.5568	103	69.6667	4.05	16	13	0.881222	77.9	102.683	224.7	1	3.49	1	0.62	1.57	1.35	10.323	10323	132.516	41.75	141	1318	5.8656	4.42633	2	1.318	0.127676	2	2.5	0.242178	0
15029	1	38	0	0			0		1	1	0	78.5	31.201	108.333	71.3333	4.2	42	20	0.959276	84.8	96.0591	400.3	4	4.01	1	2.48	2.45	0.76	10.453	10453	123.267	24.97	176	1017	2.54059	2.06106	1	1.017	0.0972926	1	2.1	0.200899	0
15030	1	38	0	0			0		1	1	0	58.5	23.6417	121.333	72	4.33	17	10	0.88009	77.8	106.834	327.7	3	4.25	2	0.73	2.77	1.07	16.081	16081	206.697	35.69	119	1587	4.84284	2.34297	1	1.587	0.0986879	1	8	0.497481	0
15032	1	40	0	0			0		1	1	0	65.5	22.3091	134	88	4.2	17	14	0.822398	72.7	115.095	280.7	3	4.54	3	2.69	2.37	0.88	2.828	2828	38.8996	12.92	70	1581	5.63235	14.4792	4	1.581	0.559052	4	1.2	0.424328	0
15037	1	42	1	0			0		1	1	1	75.5	26.7372	147.667	93.6667	4.65	42	34	0.874434	77.3	105.775	370.8	4	6.6	4	4.92	2.6	1.21	6.021	6021	77.8913	23.65	111	727	1.96063	2.51713	1	0.727	0.120744	2	10.7	1.77711	0
15039	1	42	0	0			0		1	0	1	58	24.9238	129.333	81.3333	4.49	24	15	0.914027	80.8	100.15	416.2	4	4.39	2	2.78	2.49	0.73	24.13	24130	298.639	42.78	261	504	1.21096	0.405492	1	0.504	0.0208869	1	0.3	0.0124327	0
15040	1	40	0	0			0		0	0	1	63.5	28.613	117.333	76.6667	4.79	24	23	0.975113	86.2	93.2772	311.8	3	4.61	3	4.02	2.17	0.79	6.286	6286	72.9234	46.63	126	1300	4.16934	5.71742	3	1.3	0.206809	3	3.1	0.493159	0
15041	1	41	0	0			0		1	1	1	63	19.9284	123.333	76	3.56	17	11	1.10633	97.8	79.4683	314.3	3	4.32	2	1.28	2.58	1.21	2.645	2645	27.045	15.74	75	521	1.65765	6.12924	3	0.521	0.196975	2	50.2	18.9792	1
15042	1	42	0	0			0		1	0	1	70	27.7769	129.667	89	4.73	39	16	0.877828	77.6	105.271	230	2	4.15	2	2.75	2.2	0.87	16.331	16331	210.451	36.14	180	1053	4.57826	2.17545	1	1.053	0.0644786	1	12.3	0.753169	0
15045	2	45	0	0			0		0	0	1	73	23.8001	115.667	64.3333	4.23	33	20	0.747738	66.1	100.123	266.5	2	6.09	4	1.01	3.4	1.77	5.181	5181	78.3812	26.58	121	1119	4.19887	5.35699	3	1.119	0.215981	3	5.6	1.08087	0
15048	2	42	0	0			0		0	0	0	61	23.7084	130	79.6667	4.27	11	9	0.808824	71.5	92.0051	245.9	2	3.65	1	1.91	1.86	0.89	10.521	10521	147.147	33.76	243	2962	12.0455	8.18607	3	2.962	0.281532	3	9.7	0.921966	0
15050	2	44	0	0			0		0	0	0	67	26.6046	106.667	67	4.1	13	9	0.819005	72.4	89.8446	212.5	1	4.24	2	1.34	2.64	1.02	6.099	6099	84.2403	18.69	102	1478	6.95529	8.25649	3	1.478	0.242335	3	5	0.819807	0
15051	2	44	0	0			0		0	0	0	67.5	20.9195	117.333	76.6667	4.38	16	18	0.769231	68	97.0718	264.5	2	3.32	1	1.12	0.9	1.62	1.807	1807	26.5735	10.2	67	574	2.17013	8.16652	3	0.574	0.317654	3	2.7	1.49419	0
15052	2	45	0	0			0		0	0	0	51.5	19.3851	103	57	4.1	4	16	0.803167	71	91.6662	176.5	1	3.5	1	1.25	1.94	0.92	14.546	14546	204.873	41.85	199	928	5.25779	2.56636	1	0.928	0.0637976	1	9.5	0.653101	0
15053	2	46	0	0			0		0	0	0	75.5	20.2258	123.333	79	4.36	10	12	0.918552	81.2	77.368	281.5	3	4.31	2	0.83	2.24	1.41	0.642	642	7.9064	4.97	34	280	0.994671	12.5806	4	0.28	0.436137	4	0.2	0.311526	0
15054	1	47	0	0			0		1	1	1	57.5	21.7347	120	78	4.73	31	36	0.917421	81.1	97.7064	299.3	3	4.45	2	7.75	1.23	0.65	1.946	1946	23.9951	8.39	69	1512	5.05179	21.0534	4	1.512	0.776978	4	1.2	0.61665	0
15055	1	44	0	1			1	卡司平 1粒 QD	1	0	1	73.5	22.0952	131.333	80	10.6	15	10	0.980769	86.7	91.0472	273.1	2	3.88	1	1.06	1.91	1.24	14.384	14384	165.905	42.66	83	1949	7.13658	4.3016	2	1.949	0.135498	2	7.5	0.521413	0
15059	2	38	0	0			0		0	0	0	79	24.0393	134	86.3333	4.38	20	21	0.799774	70.7	94.9779	298.4	3	4.43	2	1.37	2.22	1.32	14.304	14304	202.32	34.45	181	1250	4.18901	2.07049	1	1.25	0.0873881	1	20.7	1.44715	0
15060	2	37	0	0			0		0	0	0	73.5	20.0472	101	68.3333	4.18	13	19	0.837104	74	90.2084	186.6	1	2.97	1	1.99	1.29	0.71	9.805	9805	132.5	39.55	282	975	5.22508	3.94346	2	0.975	0.0994391	1	0.6	0.0611933	0
15061	2	45	1	0			0		0	0	0	86.5	25.0659	189.667	107.333	4.19	21	17	0.573529	50.7	138.894	162.9	1	4.9	3	3.52	2.09	1.06	2.419	2419	47.712	14.43	68	521	3.19828	6.7033	3	0.521	0.215378	3	45.5	18.8094	1
15063	2	42	0	0			0		0	0	0	92.5	24.1603	121	73.3333	4.42	19	17	0.717195	63.4	106.72	302.7	3	4.56	3	0.55	2.46	1.55	10.956	10956	172.808	34.89	46	1870	6.17773	3.57492	2	1.87	0.170683	2	0	0	0
15066	2	45	0	0			0		0	0	0	66	23.2788	123.667	79.3333	4.97	17	16	0.764706	67.6	97.3886	230.5	2	5.69	4	1.64	3.18	1.47	1.981	1981	29.3047	14.28	46	3765	16.3341	55.7386	4	3.765	1.90056	4	2.3	1.16103	0
15076	2	43	0	0			0		0	0	1	78	26.0186	128.333	74.6667	4.69	21	12	0.831448	73.5	88.5519	223.7	1	4.6	3	1.33	2.67	1.18	19.418	19418	264.19	120.83	237	103	0.460438	0.174283	1	0.103	0.00530436	1	0	0	0
15077	1	45	0	0			0		0	0	0	90	23.214	112.333	67	4.23	16	13	0.972851	86	91.5934	286.6	3	4.73	3	1.03	2.86	1.25	7.5	7500	87.2093	24.81	126	254	0.886253	1.01624	1	0.254	0.0338667	1	0	0	0
15078	1	45	1	0			0		0	0	0	69.5	26.0923	147	86	6.03	46	20	0.967195	85.5	92.2548	279.9	3	5.35	4	1.07	3.68	1.19	9.664	9664	113.029	24	176	525	1.87567	1.65946	1	0.525	0.0543253	1	1.3	0.13452	0
15079	1	46	0	0			0		0	0	1	75.5	23.5324	129.667	79.3333	4.24	33	19	0.914027	80.8	98.5328	411.6	4	5.78	4	2.39	3.3	1.2	8.31	8310	102.847	59.66	113	3283	7.97619	7.75543	3	3.283	0.395066	4	1.5	0.180505	0
15081	1	47	0	0			0		1	0	0	76.5	26.3584	132.333	84	3.94	30	15	1.04299	92.2	83.402	231.2	2	5.2	4	2.95	2.78	1.12	23.471	23471	254.566	71.02	110	609	2.63408	1.03473	1	0.609	0.0259469	1	13.5	0.575178	0
15082	1	47	1	0			0		1	0	1	69.5	23.1653	122	82.6667	4.29	22	18	1.11538	98.6	76.7734	383.4	4	3.72	1	2.45	2.13	0.73	4.057	4057	41.146	10.83	32	1638	4.2723	10.3833	4	1.638	0.403747	4	210	51.7624	1
15088	1	44	0	0			0		1	0	0	79.5	21.406	107	71	3.99	42	21	0.839367	74.2	110.333	294.4	3	5.05	4	1.18	3.47	1	30.062	30062	405.148	104.47	158	1147	3.89606	0.961638	1	1.147	0.0381545	1	21.3	0.708536	0
15091	1	38	0	0			0		1	1	0	70	22.1962	121.667	74	4.08	19	15	0.790724	69.9	121.925	280.2	3	4.97	3	1.88	2.8	1.21	4.498	4498	64.3491	11.52	120	1658	5.9172	9.19547	4	1.658	0.368608	4	1.7	0.377946	0
15093	1	44	1	0			0		1	1	0	62.5	26.9824	176.667	121	4.81	27	14	0.978507	86.5	91.307	336	4	4.39	2	1.52	2.62	0.97	5.801	5801	67.0636	13.5	195	1931	5.74702	8.56951	3	1.931	0.332874	4	51.1	8.80883	1
15094	2	44	1	1	替米沙坦		0		0	0	0	104.5	21.5032	175.667	96	3.83	0	12	0.849548	75.1	85.8755	242.6	2	4.76	3	2.24	2.53	1.15	14.642	14642	194.967	63.2	152	1565	6.45095	3.30874	2	1.565	0.106884	1	50.3	3.43532	0
15096	2	44	1	0			0		0	0	0	73	25.9266	139	90	4.45	13	10	0.734163	64.9	102.825	257.3	2	5.53	4	1.58	3.4	1.36	16.431	16431	253.174	44.96	246	1931	7.50486	2.96431	1	1.931	0.117522	2	21.5	1.3085	0
15098	1	45	0	0			0		0	0	1	63	22.901	130	75.3333	4.33	70	39	0.972851	86	91.5934	276.6	2	4.33	2	1.46	2.74	0.93	12.117	12117	140.895	47.06	80	839	3.03326	2.15285	1	0.839	0.0692416	1	65.9	5.43864	1
15099	2	41	0	0			0		0	0	0	82.5	19.5555	110.333	69.6667	4.31	18	16	0.59276	52.4	135.595	200.3	1	3.79	1	0.77	1.65	1.5	3.925	3925	74.9046	18.46	83	526	2.62606	3.50587	2	0.526	0.134013	2	0.2	0.0509554	0
15103	2	39	0	0			0		0	0	0	83.5	25.7962	110.333	67.6667	5	19	15	0.501131	44.3	168.316	245.3	2	4.06	2	2.8	2.11	0.99	5.291	5291	119.436	25.09	138	2275	9.27436	7.76515	3	2.275	0.429975	4	5	0.945001	0
15104	2	42	0	0			0		0	0	1	63.5	23.8837	114.667	60	4.46	23	20	0.803167	71	92.8053	231.7	2	4.2	2	0.96	2.3	1.35	2.247	2247	31.6479	28.19	70	670	2.89167	9.13701	3	0.67	0.298175	3	0	0	0
15105	1	43	0	0			0		1	1	0	79	23.1707	118.667	75	5.06	14	13	0.883484	78.1	104.001	319.1	3	6.36	4	1.31	4.05	1.51	21.391	21391	273.892	53.8	184	1670	5.23347	1.91078	1	1.67	0.0780702	1	6.4	0.299191	0
15107	2	46	0	0			0		0	0	1	77	24.8737	119.667	82	3.96	2	9	0.859729	76	83.9517	255.4	2	4.33	2	0.72	2.42	1.38	3.794	3794	49.9211	12.95	43	751	2.94049	5.89027	3	0.751	0.197944	2	0	0	0
15108	2	48	0	0			0		0	0	0	79.5	25.9319	136.333	76.3333	5.32	8	12	0.761312	67.3	96.7998	141.7	1	4.3	2	0.77	2.71	1.14	3.509	3509	52.1397	26.3	49	492	3.47212	6.65927	3	0.492	0.140211	2	2.1	0.598461	0
15109	2	44	0	0			0		0	0	0	77.5	22.5928	127.333	82.6667	4.05	33	24	0.945701	83.6	75.2327	359.8	4	3.67	1	0.8	2.11	1.18	9.048	9048	108.23	21.81	70	407	1.13118	1.04517	1	0.407	0.0449823	1	0	0	0
15111	2	38	0	0			0		0	1	0	77	21.2202	104	64	3.66	3	14	0.687783	60.8	114.411	158.5	1	4.42	2	1.01	2.51	1.13	11.285	11285	185.609	38.39	98	1394	8.79495	4.73844	2	1.394	0.123527	2	1.9	0.168365	0
15113	2	40	0	0			0		0	0	0	71	20.2848	106	53	4.29	2	7	0.765837	67.7	99.2824	261	2	4.24	2	2.06	1.96	1.35	1.22	1220	18.0207	7.19	12	678	2.5977	14.4151	4	0.678	0.555738	4	0	0	0
15117	1	45	0	0			0		1	1	0	57.5	22.7058	120	68.6667	3.98	22	17	1.01584	89.8	86.8345	252.3	2	4.78	3	1.27	2.57	1.37	6.312	6312	70.2895	28.87	117	550	2.17994	3.10138	2	0.55	0.0871356	1	2.2	0.348542	0
15119	1	45	0	0			0		1	0	0	57	23.4349	105	64.6667	4.28	5	13	0.882353	78	103.321	290.8	3	3.61	1	0.79	2.34	0.97	3.086	3086	39.5641	14.2	97	2921	10.0447	25.3884	4	2.921	0.946533	4	0	0	0
15120	1	38	0	0			0		1	0	1	69.5	27.5632	107.667	68.3333	4.92	13	11	0.891403	78.8	105.164	363.1	4	5.09	4	1.3	3.5	0.95	11.527	11527	146.282	31.27	118	4734	13.0377	8.91275	3	4.734	0.410688	4	3.2	0.277609	0
15122	1	38	0	0			0		1	0	0	69.5	21.8254	133.667	72	4.23	22	17	1.07014	94.6	83.9323	302	3	5	3	4.31	1.78	0.87	4.967	4967	52.5053	9.37	31	1899	6.28808	11.9761	4	1.899	0.382323	4	2.3	0.463056	0
15126	1	44	1	0			0		0	1	0	77.5	26.5625	145	83.3333	5.2	32	21	0.911765	80.6	99.6242	310.6	3	4.17	2	1.86	2.25	1.07	13.534	13534	167.916	46.12	173	1266	4.07598	2.4274	1	1.266	0.0935422	1	11.9	0.879267	0
15128	1	42	0	0			0		0	1	0	65.5	21.7544	129.667	84	5.9	40	25	0.786199	69.5	120.612	333.2	3	6.69	4	3.43	3.47	1.52	14.715	14715	211.727	80.24	245	840	2.52101	1.19069	1	0.84	0.0570846	1	6.1	0.414543	0
15129	2	43	0	0			0		0	0	1	65.5	24.5775	116	73.3333	4.49	16	12	0.742081	65.6	101.891	299	3	4.99	3	0.83	2.99	1.28	12.469	12469	190.076	46	130	131	0.438127	0.230501	1	0.131	0.0105061	1	0	0	0
15131	2	47	0	0			0		0	0	0	111	18.834	135.667	84.3333	5.24	18	13	0.825792	73	87.8904	212.2	1	4.4	2	1.3	2.68	1.2	1.645	1645	22.5342	9.7	23	405	1.90858	8.46967	3	0.405	0.246201	3	1.3	0.790274	0
15133	1	40	1	1	硝苯地平		0		1	0	0	66	27.1669	146.333	102.333	4.85	46	30	0.96267	85.1	94.7673	424.2	4	4.67	3	1.71	3.14	0.91	2.733	2733	32.1152	11.99	36	2089	4.92456	15.3341	4	2.089	0.764362	4	0.7	0.256129	0
15134	2	45	0	0			0		0	0	1	81.5	23.6081	125.667	75.6667	3.94	1	17	0.459276	40.6	182.701	175	1	4.89	3	0.85	2.68	1.45	6.078	6078	149.704	33.01	96	1085	6.2	4.14149	2	1.085	0.178513	2	2.1	0.345508	0
15135	2	43	0	0			0		0	0	0	64.5	20.821	112	74.6667	4.32	16	22	0.891403	78.8	81.2612	224.2	1	4.35	2	1.33	2.5	1.16	4.984	4984	63.2487	18.38	202	2156	9.61641	15.2041	4	2.156	0.432584	4	6.3	1.26404	0
15137	2	39	0	0			0		0	0	1	65	23.4851	121.667	68.6667	4.62	23	20	0.638009	56.4	124.942	162.3	1	4.66	3	1.32	2.82	1.08	6.508	6508	115.39	20.67	104	2272	13.9988	12.1317	4	2.272	0.349109	4	6.6	1.01414	0
15138	2	42	0	0			0		0	0	1	65	22.1598	108	73	4.23	36	25	0.938914	83	76.5391	216.6	1	5.49	4	0.59	2.9	1.92	31.104	31104	374.747	60.3	221	1385	6.39428	1.70629	1	1.385	0.044528	1	17	0.546553	0
15140	2	39	0	0			0		0	0	1	75.5	26.987	116.333	72.6667	4.82	13	13	0.780543	69	97.4197	195.6	1	4.16	2	0.91	2.22	1.33	4.364	4364	63.2464	26.86	66	1562	7.98569	12.6263	4	1.562	0.357929	4	6	1.37489	0
15142	2	45	0	0			0		0	0	0	73	21.2891	115.667	73	5.07	13	13	0.705882	62.4	107.499	282.8	3	5.21	4	0.96	3.05	1.38	19.172	19172	307.244	92.97	167	2634	9.314	3.03147	1	2.634	0.137388	2	11.7	0.610265	0
15143	1	45	1	0			0		1	1	1	102.5	20.1798	151	88	4.97	23	17	0.742081	65.6	127.931	273.2	2	3.65	1	0.93	1.46	1.37	4.253	4253	64.8323	12.45	40	1301	4.76208	7.34522	3	1.301	0.305902	3	3.2	0.75241	0
15144	1	44	1	0			0		1	0	0	83.5	24.2539	141	94.3333	5.27	29	22	1.18213	104.5	72.309	266.3	2	4.6	3	0.87	2.89	1.3	10.365	10365	99.1866	21.2	107	3633	13.6425	13.7544	4	3.633	0.350507	4	7.2	0.694645	0
15146	1	39	0	0			1		0	1	0	55	24.4572	120.667	74.6667	6.69	17	12	1.02036	90.2	88.6002	318	3	5.09	4	1.57	3.41	0.98	9.239	9239	102.428	32.21	76	1746	5.49057	5.36042	3	1.746	0.188981	2	11.1	1.20143	0
15149	2	43	0	0			0		1	0	0	74	23.5206	125.333	79.6667	4.33	12	11	0.777149	68.7	96.248	273.2	2	4.33	2	2.78	2.02	0.97	7.529	7529	109.592	51.05	64	745	2.72694	2.48826	1	0.745	0.0989507	1	2.6	0.345331	0
15150	2	47	0	0			0		0	0	1	60	24.1919	136.667	87.3333	4.05	13	11	0.7681	67.9	96.1069	193.9	1	4.45	2	0.87	2.95	0.99	12.827	12827	188.91	65.43	131	305	1.57298	0.832658	1	0.305	0.023778	1	5.8	0.452171	0
15151	1	42	0	0			0		0	1	0	63	25.6351	133	88	4.53	47	22	1.20814	106.8	70.9809	427.6	4	5.33	4	1.54	3.53	1.14	6.428	6428	60.1873	30.37	81	453	1.0594	1.76018	1	0.453	0.0704729	1	0.6	0.0933416	0
15152	2	45	0	0			0		0	0	0	63	20.4471	97.3333	66.6667	4.48	19	20	0.893665	79	80.3508	238.3	2	5.3	4	0.81	3.18	1.55	7.629	7629	96.5696	41.25	105	701	2.94167	3.04617	1	0.701	0.0918862	1	3.6	0.471884	0
15153	2	38	0	0			0		0	0	0	75	24.9113	122.667	77	4.38	12	9	0.659502	58.3	120.496	206.5	1	4.37	2	1.1	2	1.59	14.683	14683	251.852	123.19	110	601	2.91041	1.1556	1	0.601	0.0409317	1	11	0.749166	0
15154	1	40	1	0			0		1	0	0	72	24.8385	135	83.6667	4.69	11	12	1.05769	93.5	84.3742	382.9	4	3.87	1	0.79	2.06	1.35	24.77	24770	264.92	59.17	152	1022	2.6691	1.00751	1	1.022	0.0412596	1	9	0.363343	0
15155	2	46	1	0			0		0	0	0	68	22.5633	125.667	73.3333	4.55	9	9	0.607466	53.7	128.874	219.9	1	4.64	3	1.3	2.6	1.29	6.023	6023	112.16	60.18	120	1517	6.89859	6.15066	3	1.517	0.251868	3	8.9	1.47767	0
15156	2	43	0	0			0		0	0	1	82	22.0387	100	64.3333	3.44	11	14	0.777149	68.7	96.248	225	1	4.67	3	0.71	2.57	1.51	4.653	4653	67.7293	16.65	43	175	0.777778	1.14836	1	0.175	0.0376101	1	0	0	0
15159	2	38	0	0			0		0	0	0	67	22.3847	120.667	78	4.11	30	11	0.765837	67.7	100.198	193.6	1	3.65	1	0.89	1.54	1.46	0.853	853	12.5997	3.09	26	227	1.17252	9.30594	4	0.227	0.26612	3	0	0	0
15160	2	39	0	0			0		0	0	0	72	17.4863	118.333	70	4.88	9	12	0.807692	71.4	93.3949	235.8	2	4.08	2	0.51	2.19	1.37	7.333	7333	102.703	21.3	24	1603	6.79813	6.61921	3	1.603	0.218601	3	3.3	0.45002	0
15161	2	38	0	0			0		0	0	0	82.5	29.2782	135.667	82	4.65	20	14	0.762443	67.4	100.749	287.1	3	4.6	3	1.83	2.71	1.13	6.01	6010	89.1691	51.21	135	1403	4.8868	5.48037	3	1.403	0.233444	3	3.6	0.599002	0
15163	2	44	0	0			0		0	0	0	67	26.7534	106.333	66.3333	4.26	19	15	0.678733	60	113.285	223.9	1	5.66	4	1.04	3.37	1.44	19.08	19080	318	66.13	117	1290	5.7615	1.81179	1	1.29	0.0676101	1	13.1	0.686583	0
15168	1	39	0	0			0		0	0	1	65.5	26.6693	132.333	84.3333	4.92	27	13	1.06787	94.4	83.7614	294.9	3	4.04	2	1.99	2.35	0.86	25.449	25449	269.587	53.37	310	1144	3.87928	1.43897	1	1.144	0.0449527	1	25.7	1.00986	0
15170	1	39	0	0			0		0	1	0	64	24.3515	112.667	66.6667	4.49	19	19	0.960407	84.9	95.4745	303.9	3	5.05	4	0.87	3.17	1.18	7.867	7867	92.662	23.27	76	1785	5.87364	6.33879	3	1.785	0.226897	3	6.5	0.826236	0
15173	1	43	0	0			0		1	1	0	67.5	19.2513	111.333	73.6667	4.27	10	5	0.797511	70.5	118.006	279.5	3	3.17	1	1.43	1.75	0.94	8.327	8327	118.113	24.47	80	1644	5.88193	4.9799	2	1.644	0.19743	2	6.3	0.756575	0
15174	1	40	1	0			0		1	0	1	78	25.4222	143.667	103	4.26	53	31	1.03054	91.1	87.1256	352.6	4	4.86	3	2.51	2.84	1.14	9.361	9361	102.755	26.84	37	614	1.74135	1.69466	1	0.614	0.0655913	1	14.6	1.55966	0
15175	1	41	0	1			1	甘舒霖胰岛素	1	0	0	64.5	24.2481	109.667	74.3333	11.26	13	9	0.742081	65.6	130.081	295.1	3	4.51	3	1.89	2.82	1	3.707	3707	56.5091	14.44	42	557	1.8875	3.34016	2	0.557	0.150256	2	10.6	2.85946	1
15178	1	41	1	1	吲达帕胺	缬沙坦	0		1	1	0	54.5	25.6184	128.667	78.3333	4.84	38	19	1.25905	111.3	67.7481	503.1	4	4.21	2	1.61	2.34	1.07	5.962	5962	53.5669	22.6	59	568	1.129	2.10764	1	0.568	0.09527	1	39.8	6.67561	1
15179	1	41	1	1	缬沙坦	氨氯地平	0		0	1	0	66	25.9456	128.667	87.3333	4.31	58	39	0.987557	87.3	91.424	305.8	3	4.59	3	3.44	2.14	1.03	5.407	5407	61.9359	21.71	105	773	2.5278	4.08131	2	0.773	0.142963	2	1.2	0.221935	0
15182	2	44	0	0			0		0	0	0	70.5	23.8279	117.333	72.6667	4.22	35	21	0.695701	61.5	109.885	306.2	3	4.51	3	0.09	2.18	1.62	2.329	2329	37.8699	9.75	28	208	0.679295	1.79376	1	0.208	0.0893087	1	0	0	0
15183	2	47	0	0			0		0	0	1	85.5	19.3076	114.667	70.3333	3.43	25	17	0.902715	79.8	78.7427	283.8	3	4.19	2	0.9	2.4	1.09	1.611	1611	20.188	12.49	39	301	1.06061	5.25365	2	0.301	0.18684	2	0	0	0
15188	2	43	0	0			0		0	0	0	70.5	23.8825	109	69.6667	5.7	20	11	0.820136	72.5	90.0615	326.4	3	5.2	4	2.36	3.02	1.2	5.911	5911	81.531	15.49	105	1200	3.67647	4.50929	2	1.2	0.203011	3	1.3	0.219929	0
16001	2	38	0	0			0		0	0	1	73	23.2796	105	70.3333	5.61	10	11	0.632353	55.9	126.911	264.6	2	5.22	4	1.81	3.01	1.26	4.953	4953	88.6047	30.7	87	1762	6.65911	7.51553	3	1.762	0.355744	4	1.3	0.262467	0
16003	1	39	0	0			0		0	0	0	53.5	25.9698	99.6667	62.3333	4.39	15	10	1.01584	89.8	89.0875	256.3	2	5.26	4	0.98	3.08	1.43	19.906	19906	221.67	35.01	297	436	1.70113	0.767415	1	0.436	0.0219029	1	1.6	0.0803778	0
16007	2	44	0	0			0		0	0	0	78	27.4272	110	76.6667	4.25	24	17	0.635747	56.2	122.81	239.3	2	4.54	3	1.21	2.78	1	2.233	2233	39.7331	17.61	50	680	2.84162	7.15177	3	0.68	0.304523	3	5	2.23914	0
16013	2	41	0	0			0		0	0	0	75	22.6207	109.667	57.3333	4.67	10	14	0.647059	57.2	121.695	183.3	1	4.62	3	1.15	2.76	1.26	2.095	2095	36.6259	10.95	53	896	4.88816	13.3462	4	0.896	0.427685	4	2.8	1.33652	0
16014	1	48	0	0			0		0	1	1	57	23.741	122.333	78.3333	4.29	36	26	0.996606	88.1	87.8856	323.4	3	4.69	3	1.34	2.51	1.33	2.231	2231	25.3235	10.03	68	669	2.06865	8.16888	3	0.669	0.299866	3	4.4	1.97221	0
16016	1	38	0	0			0		1	1	0	63.5	26.0282	113	72.3333	4.85	30	16	1.10068	97.3	81.0677	392.6	4	4.12	2	1.22	2.67	0.91	9.172	9172	94.2652	21.89	92	828	2.10902	2.23732	1	0.828	0.0902747	1	3	0.327082	0
16017	1	44	0	0			0		0	1	1	68.5	27.0528	122	81.3333	5.1	59	32	1.03959	91.9	84.7326	350.4	4	4.48	2	1.99	2.72	0.99	18.44	18440	200.653	78.48	216	1283	3.66153	1.82481	1	1.283	0.069577	1	14.3	0.775488	0
16018	1	41	0	0			0		0	0	0	60	26.1626	113.667	73.3333	4.32	20	11	0.973982	86.1	92.9989	292	3	4.91	3	1.5	2.93	1.11	8.653	8653	100.499	41.88	134	1325	4.53767	4.51512	2	1.325	0.153126	2	4.9	0.566278	0
16019	1	45	0	0			0		1	0	1	72.5	23.6232	94.6667	67	4.44	18	11	0.968326	85.6	92.1218	282.7	3	4.44	2	1.87	2.77	0.81	9.466	9466	110.584	12.13	95	2049	7.24797	6.55426	3	2.049	0.216459	3	2	0.211282	0
16020	1	43	1	0			0		1	1	0	68	28.1217	155	95.6667	5.49	42	27	1.22398	108.2	69.5557	457.3	4	5.17	4	1.89	2.72	1.53	2.692	2692	24.8799	12.07	46	1814	3.96676	15.9437	4	1.814	0.673848	4	1.1	0.408618	0
16025	1	46	0	0			0		1	0	0	56.5	20.6	122.333	73.6667	4.5	15	17	1.10747	97.9	77.75	339.1	4	3.82	1	1.27	2.21	1.06	4.187	4187	42.7681	12.85	73	838	2.47125	5.77825	3	0.838	0.200143	3	0.8	0.191068	0
16026	1	37	1	0			0		1	1	0	60	25.36	128.667	84.3333	4.47	19	14	1.07692	95.2	83.6785	443.6	4	4.02	1	2.74	2.2	0.59	5.87	5870	61.6597	16.02	70	1301	2.93282	4.75647	2	1.301	0.221635	3	5.3	0.902896	0
16028	2	40	0	0			0		0	0	1	64	22.5448	110	76	5.02	29	19	0.726244	64.2	106.004	275	2	4.1	2	0.92	2.37	1.23	2.687	2687	41.8536	33.29	44	537	1.95273	4.66562	2	0.537	0.199851	3	3.3	1.22814	0
16029	2	41	0	0			0		0	0	0	72.5	23.5706	116.333	74.6667	4.32	34	30	0.997738	88.2	71.3166	262.3	2	3.48	1	0.39	2	1.23	4.255	4255	48.2426	23.62	78	392	1.49447	3.09782	2	0.392	0.0921269	1	4.3	1.01058	0
16031	2	42	0	0			0		0	0	1	84.5	20.2196	119	77	4.55	27	26	0.900452	79.6	80.5933	234.4	2	5.26	4	1.36	3.47	1.03	3.683	3683	46.2688	9.05	40	784	3.34471	7.22886	3	0.784	0.21287	3	1.7	0.46158	0
16039	2	41	0	0			0		0	0	0	90	24.6793	134	82.3333	4.35	18	17	0.838235	74.1	88.4185	288.1	3	4.65	3	1.34	2.86	1.17	4.457	4457	60.1484	39.22	89	1969	6.83443	11.3626	4	1.969	0.441777	4	11.1	2.49046	0
16040	2	44	0	0			0		0	0	0	56	26.2425	113.333	62	4.92	15	14	0.696833	61.6	109.665	190.2	1	4.63	3	1.39	2.89	1.08	1.568	1568	25.4545	8.38	43	619	3.25447	12.7854	4	0.619	0.39477	4	1.3	0.829082	0
16043	2	37	0	0			0		0	0	0	69.5	24.206	109	61	4.48	8	9	0.662896	58.6	120.308	189.7	1	4.74	3	0.61	1.89	1.96	2.482	2482	42.3549	20.04	85	1102	5.80917	13.7155	4	1.102	0.443997	4	4	1.6116	0
16045	2	39	0	0			0		0	0	0	68	25.0548	104.667	70.3333	4.25	9	8	0.713801	63.1	108.78	224.2	1	3.65	1	1.2	2.02	1.12	4.704	4704	74.5483	37.26	167	1324	5.90544	7.92163	3	1.324	0.281463	3	5.3	1.1267	0
16048	1	41	1	0			0		0	0	0	60.5	26.2431	140.333	82.6667	4.21	26	20	0.885747	78.3	104.561	342.6	4	5.16	4	2.45	3.1	1.07	13.539	13539	172.912	59.29	251	2024	5.90776	3.41663	2	2.024	0.149494	2	30.4	2.24537	0
16054	1	42	0	0			0		1	0	0	55.5	22.0225	106	57	5.33	15	16	0.856335	75.7	108.541	199.8	1	4.74	3	0.72	2.58	1.48	12.603	12603	166.486	45.98	221	1478	7.3974	4.44325	2	1.478	0.117274	2	6.5	0.51575	0
16055	1	42	1	0			0		1	1	0	57	26.2407	143.667	78.6667	3.3	25	24	0.942308	83.3	96.4545	435.5	4	6.34	4	1.91	4.08	1.17	13.94	13940	167.347	51.68	194	1112	2.55339	1.5258	1	1.112	0.0797704	1	15.7	1.12626	0
16056	1	46	0	0			0		1	0	0	74.5	25.8345	126	71.3333	4.98	23	17	0.884615	78.2	102.591	204.6	1	5.67	4	1.35	3.58	1.14	3.59	3590	45.9079	11.25	88	2252	11.0068	23.9759	4	2.252	0.627298	4	3.5	0.97493	0
16058	1	37	0	0			0		1	1	0	66.5	24.2052	111.333	72.3333	3.98	28	16	0.943439	83.4	98.522	372.8	4	3.6	1	1.54	2.04	0.91	1.008	1008	12.0863	3.81	25	211	0.565987	4.68287	2	0.211	0.209325	3	0	0	0
16059	1	37	1	0			0		1	1	0	61	27.9035	133	90.6667	4.53	19	24	0.883484	78.1	106.837	394.8	4	4.46	2	2.55	2.36	1.15	12.593	12593	161.242	55.05	54	818	2.07194	1.28498	1	0.818	0.0649567	1	8.8	0.698801	0
16060	2	45	0	0			0		0	0	0	72	22.146	127	78.3333	4.63	12	15	0.738688	65.3	101.639	300.6	3	5.27	4	1.76	2.73	1.69	3.202	3202	49.0352	17.71	115	996	3.31337	6.75713	3	0.996	0.311056	3	2.6	0.811993	0
16062	2	37	0	0			0		0	0	0	61.5	20.3141	130.333	81.6667	4	15	15	0.936652	82.8	78.5289	263.9	2	4.69	3	0.47	2.53	1.49	6.066	6066	73.2609	19.55	147	1532	5.80523	7.92405	3	1.532	0.252555	3	4.5	0.74184	0
16063	2	38	0	0			0		0	0	0	75	20.0376	94.3333	54.6667	4.28	25	19	0.754525	66.7	102.055	215.9	1	4.2	2	0.83	2.06	1.49	9.602	9602	143.958	31.18	214	1618	7.49421	5.20583	2	1.618	0.168507	2	12.7	1.32264	0
16065	1	40	0	0			0		0	0	0	69	23.5054	125.667	79	4.65	17	20	0.809955	71.6	117.281	229.2	2	3.68	1	0.75	1.67	1.36	11.03	11030	154.05	57.27	250	940	4.10122	2.66226	1	0.94	0.0852221	1	9.6	0.870354	0
16066	2	40	0	0			0		0	0	0	69.5	23.2944	109.333	69	5.08	14	16	0.789593	69.8	95.6095	214.4	1	4.23	2	1.32	1.96	1.53	2.281	2281	32.6791	11.74	76	781	3.64272	11.147	4	0.781	0.342394	4	0.1	0.0438404	0
16069	2	40	0	0			0		0	0	0	65	25.1685	122	82	4.56	13	18	0.886878	78.4	82.8385	237.3	2	4	1	1.09	2.31	1.06	11.786	11786	150.332	39.95	136	848	3.57354	2.3771	1	0.848	0.0719498	1	40.1	3.40234	0
16072	2	43	0	0			0		0	0	0	63	22.5329	122.333	77	4.38	9	14	0.837104	74	87.8141	225.4	2	5.15	4	0.94	3.25	1.28	4.546	4546	61.4324	28.17	128	2780	12.3336	20.0767	4	2.78	0.611527	4	10.4	2.28773	0
16073	2	45	0	0			0		0	0	0	65.5	22.9584	105.333	65.6667	4.72	14	10	0.743213	65.7	100.876	208.1	1	4.89	3	2.65	2.39	0.98	7.547	7547	114.871	43.46	107	1465	7.03988	6.12853	3	1.465	0.194117	2	4.6	0.609514	0
16075	2	43	0	0			0		0	0	1	66.5	28.3072	134.667	82	4.6	23	15	0.893665	79	81.0074	389.8	4	5.65	4	2.76	3.91	0.87	1.011	1011	12.7975	4.09	28	576	1.47768	11.5467	4	0.576	0.569733	4	3.5	3.46192	0
16076	2	42	0	0			0		0	0	0	67.5	25.021	100.667	66.3333	4.55	15	15	0.752262	66.5	100.615	225.2	2	4.41	2	1.03	4.8	1.26	8.601	8601	129.338	35.99	131	1169	5.19094	4.01346	2	1.169	0.135914	2	0.7	0.0813859	0
16077	2	46	0	0			0		0	0	0	66	22.9744	126.667	84	4.41	11	9	0.658371	58.2	116.691	226.5	2	5.09	4	0.86	2.42	1.66	0.737	737	12.6632	4.72	22	268	1.18322	9.34377	4	0.268	0.363636	4	6.1	8.2768	1
16082	2	45	0	0			0		0	0	0	67.5	20.2554	100.333	56.3333	4.8	9	12	0.656109	58	117.65	160	1	4.39	2	0.85	2.81	1.05	18.984	18984	327.31	66.72	218	1408	8.8	2.68858	1	1.408	0.0741677	1	23.9	1.25895	0
16085	2	43	1	0			0		0	0	1	66.5	21.9731	154	95.6667	4.69	13	10	0.734163	64.9	103.249	280.7	3	4.41	2	0.74	2.19	1.61	5.797	5797	89.322	14.79	106	3094	11.0224	12.3401	4	3.094	0.533724	4	19.7	3.39831	0
16086	2	44	0	0			0		0	0	0	83.5	24.4745	107	70.6667	4.04	9	15	0.873303	77.2	83.0022	333.9	3	4.35	2	0.79	1.99	1.68	13.736	13736	177.927	32.76	56	1705	5.10632	2.86989	1	1.705	0.124126	2	11.9	0.866337	0
16087	2	46	0	0			0		0	0	0	69	25.9395	112	74.6667	4.56	12	12	0.660633	58.4	116.198	297.1	3	3.37	1	2	1.44	0.71	2.647	2647	45.3253	17.34	80	709	2.3864	5.26505	2	0.709	0.26785	3	3.9	1.47337	0
16094	1	39	0	0			0		1	0	1	63	27.9568	115	70	3.94	28	19	0.882353	78	106.002	374.5	4	5.27	4	2.9	2.91	0.95	9.574	9574	122.744	58.36	124	2683	7.16422	5.83674	3	2.683	0.280238	3	9.7	1.01316	0
16100	1	40	0	0			0		0	0	0	67.5	28.4937	134.667	72.3333	4.4	37	18	0.865385	76.5	108.082	358.9	4	3.86	1	0.64	2.44	1.06	6.079	6079	79.4641	24.05	153	1095	3.05099	3.83946	2	1.095	0.180128	2	5	0.822504	0
16101	1	41	0	0			0		1	0	0	75.5	24.5473	132.333	76.6667	4.82	12	10	0.843891	74.6	110.997	246.6	2	6.29	4	1.11	4.26	1.18	15.31	15310	205.228	54.22	189	844	3.42255	1.66768	1	0.844	0.0551274	1	8.9	0.581319	0
16104	1	45	1	0			0		1	0	0	74.5	25.9283	121.333	70	4.85	53	32	1.11991	99	76.9877	377.5	4	4.09	2	1.37	2.39	1.13	3.003	3003	30.3333	13.84	71	734	1.94437	6.41001	3	0.734	0.244422	3	3.2	1.0656	0
16105	1	44	0	0			0		1	1	0	53.5	21.4219	131.667	79	4.59	34	33	0.971719	85.9	92.0947	403.9	4	4.48	2	0.96	2.81	1.14	3.674	3674	42.7707	19.35	68	1551	3.84006	8.97826	3	1.551	0.422156	4	4.9	1.3337	0
16106	1	46	0	0			0		1	0	0	81	22.1366	109	67.6667	4.9	15	9	0.915158	80.9	98.3825	298	3	3.15	1	1.86	1.81	0.85	9.427	9427	116.527	19.86	116	2012	6.75168	5.79411	3	2.012	0.21343	3	4.5	0.477352	0
16108	2	46	0	0			0		0	1	0	62	24.2666	106	67.6667	4.83	16	12	0.61086	54	127.991	200.1	1	4.1	2	2.13	2.34	0.85	4.911	4911	90.9444	14.02	56	380	1.89905	2.08814	1	0.38	0.0773773	1	0.2	0.0407249	0
16109	1	38	0	0			0		1	1	1	79.5	21.9201	99	64.6667	4.17	19	23	1.13801	100.6	77.7988	393	4	3.55	1	0.83	1.97	1.18	8.988	8988	89.3439	30.98	57	696	1.77099	1.98222	1	0.696	0.0774366	1	4.3	0.478416	0
16110	2	46	1	0			0		0	0	0	71	23.1399	136.667	81	4.22	5	9	0.815611	72.1	89.5904	206.8	1	4.39	2	0.95	2.53	1.3	3.568	3568	49.4868	24.1	65	1009	4.87911	9.85941	4	1.009	0.282791	3	4.8	1.34529	0
16111	2	39	0	0			0		0	0	0	71.5	19.2058	114.667	74	4.48	6	10	0.776018	68.6	98.1212	212.9	1	4.3	2	0.8	2.61	1.12	0.788	788	11.4869	3.87	8	356	1.67215	14.557	4	0.356	0.451777	4	12.5	15.8629	1
16119	2	45	0	0			0		0	0	1	75.5	25.4577	117	65	3.84	16	15	0.828054	73.2	88.2786	168.9	1	4.47	2	1.18	2.47	1.29	1.353	1353	18.4836	6.63	67	1117	6.61338	35.7797	4	1.117	0.825573	4	2.7	1.99557	0
16120	2	48	0	0			1		0	0	0	64.5	26.5874	135.667	83.3333	7.22	13	10	0.825792	73	87.5598	251.1	2	6.2	4	2.22	3.77	1.18	4.582	4582	62.7671	47.16	111	951	3.78734	6.03395	3	0.951	0.207551	3	3.7	0.807508	0
16121	2	46	0	0			0		0	0	0	70	22.6936	114.333	70.6667	4.55	13	13	0.852941	75.4	84.7769	213.3	1	5.44	4	0.79	2.8	1.76	2.255	2255	29.9072	8.21	37	483	2.26442	7.57149	3	0.483	0.214191	3	1.5	0.665188	0
16122	2	37	0	0			0		0	0	0	76	21.4615	109	63.6667	4.14	11	13	0.765837	67.7	100.678	232.4	2	4.8	3	1.22	2.48	1.57	4.634	4634	68.449	33.06	103	2745	11.8115	17.2559	4	2.745	0.592361	4	3.8	0.820026	0
16125	1	46	0	0			0		1	1	0	68.5	22.319	138.667	88.3333	4.43	13	19	0.89819	79.4	100.681	316.3	3	4.59	3	0.9	2.75	1.26	10.656	10656	134.207	67.45	96	1031	3.25956	2.42877	1	1.031	0.096753	1	11	1.03228	0
16126	1	46	0	0			0		0	1	0	62	24.2144	111.667	74	5.61	15	11	0.971719	85.9	91.3648	333	3	4.37	2	1.1	2.27	1.38	1.174	1174	13.6671	5.88	45	1436	4.31231	31.5526	4	1.436	1.22317	4	3.4	2.89608	1
16128	1	46	0	1			1	二甲双胍	0	0	1	67.5	25.6661	134.667	77	5.98	33	16	0.973982	86.1	91.103	240.5	2	4.57	3	2.29	2.49	1.08	19.906	19906	231.196	35.01	297	436	1.81289	0.784134	1	0.436	0.0219029	1	1.6	0.0803778	0
16131	1	42	1	0			0		1	0	0	61.5	23.1026	154.667	97.6667	4.55	11	13	1.03394	91.4	86.0183	286.8	3	4.21	2	1	2.35	1.26	10.778	10778	117.921	37.95	70	957	3.33682	2.8297	1	0.957	0.088792	1	14.8	1.37317	0
16132	1	42	0	0			0		0	0	0	62	20.8933	131.333	80.6667	5.39	21	20	0.960407	84.9	94.2164	292.8	3	4.94	3	0.5	2.18	2.05	1.465	1465	17.2556	6.15	32	558	1.90574	11.0442	4	0.558	0.380887	4	3.6	2.45734	0
16133	1	40	0	0			0		0	0	0	69.5	24.1707	106	68	5.24	23	24	1.00452	88.8	89.9187	300.2	3	3.1	1	0.84	1.54	1.04	12.101	12101	136.273	22.73	71	1551	5.16656	3.79134	2	1.551	0.128171	2	11.9	0.98339	0
16134	1	40	0	0			0		1	1	0	71.5	31.484	133	80.3333	4.81	31	18	1.07579	95.1	82.626	286	3	5.27	4	2.65	2.66	1.13	1.579	1579	16.6036	4.33	31	453	1.58392	9.53961	4	0.453	0.28689	3	5	3.16656	1
16135	1	39	0	0			0		0	1	1	56	21.7972	119	75.6667	4.8	22	20	1.08484	95.9	82.1477	365.1	4	4.77	3	0.66	2.92	1.4	4.053	4053	42.2628	21.11	49	812	2.22405	5.26243	2	0.812	0.200345	3	6.3	1.5544	0
16136	1	40	0	0			0		1	0	0	65.5	21.2267	114.667	74	3.92	22	21	0.934389	82.6	98.3191	307.4	3	4.66	3	0.83	2.79	1.31	8.528	8528	103.245	25.16	97	1637	5.32531	5.15796	2	1.637	0.191956	2	7.2	0.844278	0
16138	1	44	0	0			0		1	0	0	70	28.9414	119	78	4.84	36	27	0.856335	75.7	107.641	316.2	3	3.89	1	1.05	2.09	1.19	1.766	1766	23.3289	9.44	44	905	2.86211	12.2685	4	0.905	0.512458	4	0	0	0
16142	1	43	0	0			0		1	1	1	66.5	20.6228	106	76.3333	4.62	37	25	1.03167	91.2	85.8886	340.1	4	4.52	3	0.71	2.43	1.53	3.921	3921	42.9934	15.39	78	574	1.68774	3.92557	2	0.574	0.146391	2	7.4	1.88727	0
16143	1	43	1	0			1		1	1	1	65.5	26.0168	158	116.333	7.39	18	11	1.12896	99.8	76.8497	344.2	4	3.53	1	3.5	1.3	0.78	18.745	18745	187.826	79.35	127	1162	3.37594	1.79738	1	1.162	0.0619899	1	68.5	3.65431	1
16145	1	44	0	0			0		1	1	1	64.5	28.1433	117.333	60.6667	4.44	12	14	0.979638	86.6	91.1769	360.4	4	5.49	4	1.68	3.43	1.16	5.089	5089	58.7644	20.35	99	1166	3.23529	5.50553	3	1.166	0.229122	3	5.2	1.02181	0
16146	1	47	0	0			0		1	0	0	97	20.9029	131	80.3333	5.04	24	18	0.730769	64.6	129.368	292.6	3	4.3	2	1.14	2.45	1.2	3.968	3968	61.4241	34.95	89	617	2.10868	3.43298	2	0.617	0.155494	2	5.9	1.4869	0
16147	1	37	0	0			0		1	1	0	58	21.6259	116	79.6667	5.05	27	18	0.979638	86.6	94.0492	355.7	4	3.13	1	0.51	2.04	0.91	12.456	12456	143.834	67.75	139	1149	3.23025	2.24582	1	1.149	0.0922447	1	11.2	0.899165	0
16151	1	45	0	0			0		1	1	0	73.5	26.5381	129	88.3333	5.24	20	12	0.720588	63.7	132.656	282.9	3	4.53	3	0.87	2.94	1.22	5.38	5380	84.4584	22.41	84	928	3.28031	3.88394	2	0.928	0.172491	2	15.2	2.82528	1
16154	2	45	0	0			0		0	0	0	81	22.1718	118.667	77	3.98	11	13	0.871041	77	82.934	165.7	1	4.1	2	1.11	1.61	1.68	17.912	17912	232.623	78.08	252	1308	7.89378	3.39338	2	1.308	0.0730237	1	27.5	1.53528	0
16156	2	45	1	0			0		0	1	0	61	34.6875	129.333	78.6667	4.61	16	15	0.815611	72.1	89.9436	303.3	3	10.2	4	2.1	7.01	0.99	12.518	12518	173.62	31.34	210	2600	8.57237	4.93743	2	2.6	0.207701	3	36.7	2.93178	0
16158	1	38	0	0			0		1	1	0	63	25.8782	124	79	3.52	29	20	1.11425	98.5	79.8507	335.1	3	3.09	1	0.64	1.62	1.14	22.075	22075	224.112	74.31	178	1277	3.8108	1.7004	1	1.277	0.0578482	1	12.5	0.566251	0
16159	1	42	0	0			0		0	1	0	60.5	24.2457	116.333	79	4.34	17	24	1.05656	93.4	83.7511	279.8	3	5.26	4	0.52	2.16	2.28	2.48	2480	26.5525	4.45	32	849	3.03431	11.4276	4	0.849	0.342339	4	2.6	1.04839	0
16161	1	50	0	0			0		0	0	1	60	18.932	122	75	4.77	25	20	0.854072	75.5	105.55	221.1	1	5.06	4	0.68	2.33	1.79	9.256	9256	122.596	27.67	80	1167	5.27815	4.30532	2	1.167	0.12608	2	8.1	0.875108	0
16162	1	44	1	0			0		1	0	0	71.5	26.805	156	100	5.13	33	34	0.812217	71.8	114.901	334.5	3	4.4	2	1.25	2.41	1.23	8.945	8945	124.582	41.61	180	1408	4.20927	3.37871	2	1.408	0.157406	2	6.3	0.704304	0
16165	1	44	0	0			0		1	1	0	69.5	23.6816	120	78.6667	4.63	14	11	0.835973	73.9	110.886	274.7	2	3.06	1	0.71	1.73	0.93	19.727	19727	266.942	85.74	96	1611	5.86458	2.19695	1	1.611	0.0816647	1	13.6	0.68941	0
16169	1	44	0	0			0		1	1	0	72.5	24.1708	138	88.3333	4.26	26	18	0.861991	76.2	106.77	262.9	2	4.88	3	1.22	3.16	0.97	13.72	13720	180.052	28.44	197	1832	6.96843	3.87022	2	1.832	0.133528	2	13	0.947522	0
16170	1	42	1	0			0		1	1	0	80.5	22.4349	159.667	110	4.85	17	11	0.875566	77.4	105.607	354.7	4	7.6	4	6.61	2.58	1.17	16.513	16513	213.346	57.6	150	1309	3.69044	1.72979	1	1.309	0.0792709	1	51.9	3.14298	1
16171	1	43	1	0			0		0	0	0	82	23.2628	142	86.6667	4.41	9	11	0.894796	79.1	102.381	290.3	3	4.54	3	1.91	1.53	1.38	6.495	6495	82.1113	26.95	94	1477	5.08784	6.19628	3	1.477	0.227406	3	6.1	0.939184	0
16172	1	46	1	0			0		1	1	0	71	28.6258	134	90	5.08	21	24	0.926471	81.9	96.9023	271.4	2	3.45	1	0.57	2.04	1.06	3.69	3690	45.0549	11.06	86	712	2.62343	5.82274	3	0.712	0.192954	2	8.2	2.22222	0
16173	1	45	1	0			0		0	1	0	57.5	24.3767	136.667	90	5.36	24	26	0.936652	82.8	95.9811	328.8	3	3.08	1	1.95	0.91	1.02	8.18	8180	98.7923	32.27	166	1215	3.69526	3.74043	2	1.215	0.148533	2	9.1	1.11247	0
16184	2	37	0	0			0		0	0	0	83.5	29.1251	123	86.3333	4.79	16	15	0.840498	74.3	89.7592	256.7	2	3.88	1	1.25	1.99	1.24	7.499	7499	100.929	27.91	41	1169	4.55395	4.51205	2	1.169	0.155887	2	9.4	1.2535	0
16189	2	38	0	0			0		0	0	0	65	21.5972	108.333	65.6667	4.89	4	12	0.566742	50.1	145.28	183.4	1	3.69	1	0.95	1.77	1.24	7.326	7326	146.228	36.47	106	1126	6.13959	4.19865	2	1.126	0.153699	2	41.9	5.71936	1
16190	2	39	0	0			0		0	0	0	68.5	23.3632	126	75.3333	4.17	11	8	0.748869	66.2	102.529	165.5	1	3.98	1	0.92	2.04	1.41	2.482	2482	37.4924	12.59	34	1154	6.97281	18.5979	4	1.154	0.464948	4	2.8	1.12812	0
16191	2	40	0	0			0		0	0	0	61.5	21.2575	116.667	67	4.45	18	13	0.699095	61.8	111.106	200.3	1	4.5	2	1.44	2.66	1.23	9.85	9850	159.385	66.81	128	1293	6.45532	4.05014	2	1.293	0.131269	2	8	0.812183	0
16195	2	43	0	0			0		0	0	1	70.5	21.5593	134	79.3333	4.69	5	17	0.674208	59.6	114.694	263.5	2	5.05	4	8.08	1.33	0.72	1.339	1339	22.4664	9.67	45	666	2.52751	11.2502	4	0.666	0.497386	4	3.3	2.46453	0
16199	2	42	0	0			0		0	0	0	62	26.1799	122.667	76.3333	4.97	14	12	0.822398	72.7	90.1347	162.3	1	3.78	1	0.86	1.83	1.43	7.255	7255	99.7937	28	103	1116	6.87616	6.89037	3	1.116	0.153825	2	6.8	0.937285	0
16200	2	44	0	0			0		0	0	0	55.5	24.2182	112.333	63	4.91	23	22	0.682127	60.3	112.589	307.5	3	5.08	4	2.33	3.06	1.06	1.119	1119	18.5572	14.19	75	456	1.48293	7.99111	3	0.456	0.407507	4	3.5	3.12779	0
16203	1	47	0	0			0		1	1	0	54	20.9573	125	74.6667	5.54	16	13	0.68552	60.6	139.986	231.9	2	3.67	1	0.7	1.87	1.38	19.199	19199	316.815	78.2	147	1670	7.20138	2.27305	1	1.67	0.0869837	1	21.7	1.13027	0
16205	1	46	1	1	北京降压零号		0		1	0	0	65	26.4062	153	98.3333	6.12	37	24	1.25452	110.9	66.6624	280.7	3	6.54	4	5.71	2.57	1.04	3.217	3217	29.0081	16.2	50	523	1.8632	6.42303	3	0.523	0.162574	2	3.2	0.994716	0
16208	1	40	1	0			0		0	0	0	60.5	28.0639	152	89.3333	4.67	43.7	20	0.875566	77.4	106.533	333.1	3	4.78	3	2.9	2.65	0.97	5.659	5659	73.1137	19.78	87	1250	3.75263	5.13259	2	1.25	0.220887	3	11.4	2.01449	0
16209	1	41	0	0			0		1	0	0	79	22.9224	110.667	73.6667	4.58	24	27	1.04638	92.5	85.1242	256.9	2	4.8	3	2.57	2.82	0.73	5.636	5636	60.9297	13.84	77	1144	4.45309	7.30857	3	1.144	0.202981	3	3.4	0.603265	0
16212	1	43	0	0			0		1	0	0	56.5	22.013	103.667	73.3333	4.39	50	27	0.822398	72.7	113.615	224.4	1	3.87	1	0.53	1.55	1.76	5.826	5826	80.1376	42.68	83	727	3.23975	4.04274	2	0.727	0.124785	2	4.7	0.806728	0
16213	1	42	1	1	替米沙坦	硝苯地平缓释片	0		1	1	0	60	25.8539	128.667	88.6667	4.87	23	14	1.13122	100	76.9837	374.3	4	4.23	2	1.61	2.4	1.06	30.918	30918	309.18	117.86	263	1151	3.07507	0.99459	1	1.151	0.0372275	1	19.3	0.624232	0
16217	1	44	0	0			0		1	0	0	59	24.9628	116	72	4.53	22	16	0.875566	77.4	104.731	304.3	3	4.22	2	1.17	2.78	0.96	10.723	10723	138.54	70.17	217	3049	10.0197	7.23236	3	3.049	0.284342	3	21.8	2.03301	0
16218	1	44	0	0			0		1	1	1	76.5	22.5792	124.667	83	3.73	8	7	0.859729	76	107.117	305.7	3	4.33	2	0.86	2.71	1.14	4.613	4613	60.6974	15.08	67	1551	5.0736	8.35885	3	1.551	0.336224	4	7.7	1.6692	0
16219	2	45	0	0			0		0	0	1	73	22.3353	108	68	4.12	6	13	0.705882	62.4	107.499	254.1	2	4.55	3	1.57	2.1	1.44	4.061	4061	65.0801	39.37	48	737	2.90043	4.45671	2	0.737	0.181482	2	3.7	0.911106	0
16220	2	37	0	0			0		0	0	1	57	18.4911	103	63.6667	4.99	22	19	0.761312	67.3	101.416	140.9	1	6.07	4	1.08	3.72	1.37	2.348	2348	34.8886	16.48	55	515	3.65507	10.4764	4	0.515	0.219336	3	1.5	0.638842	0
16222	2	41	0	0			0		0	0	0	68.5	22.714	123.667	78.3333	4.18	16	18	0.713801	63.1	107.811	295.6	3	4.63	3	1.05	3	1.07	1.581	1581	25.0555	9.86	55	792	2.6793	10.6935	4	0.792	0.500949	4	0.4	0.253004	0
16225	2	43	0	0			0		0	1	1	72.5	26.0264	114.333	80.3333	4.03	16	12	0.830317	73.4	88.7008	294.7	3	4.6	3	2.2	2.43	1.12	6.111	6111	83.2561	25.46	122	1189	4.03461	4.84602	2	1.189	0.194567	2	6.1	0.9982	0
16226	2	42	0	0			0		0	0	0	90	28.0755	129	74.6667	4.56	16	10	0.589367	52.1	135.971	239.4	2	3.79	1	0.88	2.41	0.98	1.644	1644	31.5547	12.12	31	756	3.15789	10.0077	4	0.756	0.459854	4	7	4.25791	1
16227	2	42	1	0			0		0	0	1	75.5	39.3749	193.667	98	5.22	12	9	0.757919	67	99.6895	258.7	2	4.62	3	1.29	2.43	1.3	9.705	9705	144.851	38.91	156	1220	4.71589	3.25569	2	1.22	0.125708	2	98.6	10.1597	1
16236	1	39	0	0			0		1	1	0	77	29.1709	136.667	88.3333	4.59	29	17	0.80543	71.2	118.631	281.2	3	4.7	3	2.96	2.45	0.81	8.45	8450	118.68	23.52	87	1084	3.85491	3.24816	2	1.084	0.128284	2	8.1	0.95858	0
16237	1	38	0	0			0		1	0	0	72	26.1221	133.667	86	4.03	25	18	0.883484	78.1	106.328	360.2	4	4.88	3	1.54	2.7	1.19	6.352	6352	81.3316	30.78	120	3850	10.6885	13.1419	4	3.85	0.606108	4	5.9	0.928841	0
16239	1	39	0	0			0		0	0	0	68.5	22.2795	127	78.6667	4.23	22	13	1.11765	98.8	79.1826	370.4	4	5.64	4	2.24	3.45	0.93	1.234	1234	12.4899	5.29	35	745	2.01134	16.1038	4	0.745	0.603728	4	3	2.43112	0
16242	1	42	0	0			0		0	1	0	78.5	25.4724	120.333	79	4.81	32	19	0.686652	60.7	142.542	368	4	4.82	3	1.72	2.91	1.12	4.372	4372	72.0264	24.46	58	1047	2.84511	3.95009	2	1.047	0.239478	3	0.6	0.137237	0
16243	1	44	0	0			0		1	0	0	67	25.9871	126.667	84.6667	4.26	33	18	1.11652	98.7	77.588	311.2	3	3.86	1	1.56	2.32	0.83	5.578	5578	56.5147	31.43	68	1151	3.69859	6.54447	3	1.151	0.206346	3	5.4	0.968089	0
16244	1	46	1	0			0		1	1	0	74.5	23.9736	147.333	86	4.34	15	12	0.970588	85.8	91.4962	319.5	3	5.09	4	1.44	2.91	1.29	17.748	17748	206.853	56.03	215	1734	5.42723	2.62371	1	1.734	0.0977011	1	35.2	1.98332	0
16246	1	43	0	0			0		1	1	0	62.5	23.1854	121.667	74	4.52	14	14	0.978507	86.5	91.6835	277.7	2	5.95	4	1.42	3.28	1.65	9.36	9360	108.208	29.93	76	872	3.14008	2.90189	1	0.872	0.0931624	1	5.1	0.544872	0
16248	1	46	0	0			0		1	1	0	69.5	27.8801	122.667	72.3333	5.39	4	28	0.89819	79.4	100.681	306.6	3	6.53	4	15.96	0.54	0.75	1.365	1365	17.1914	6.14	36	406	1.3242	7.70268	3	0.406	0.297436	3	4.2	3.07692	1
16250	2	48	0	0			0		0	0	1	75.5	20.675	132.333	84.3333	4.54	11	14	0.716063	63.3	104.403	196.3	1	5.19	4	1.1	3.1	1.35	5.469	5469	86.3981	10.31	70	963	4.90576	5.67808	3	0.963	0.176083	2	0.7	0.127994	0
16251	2	39	0	0			0		0	0	0	50.5	25.1752	101.333	64.6667	4.53	18	14	0.771493	68.2	98.8318	285.2	3	4.63	3	1.21	2.84	1.07	6.049	6049	88.695	34.82	117	1552	5.4418	6.1354	3	1.552	0.256571	3	3.1	0.512481	0
16252	2	39	0	0			0		0	0	0	71.5	21.996	119.667	75.3333	4.84	9	7	0.616516	54.5	130.339	197.1	1	4.76	3	1.61	2.55	1.05	4.261	4261	78.1835	27.76	65	830	4.21106	5.38613	3	0.83	0.19479	2	15.1	3.54377	1
16254	2	38	0	0			0		0	0	1	68.5	25.7966	123.667	79	4.87	12	11	0.7319	64.7	105.962	232.5	2	3.23	1	0.48	1.59	1.22	2.775	2775	42.8903	10.7	73	368	1.5828	3.69034	2	0.368	0.132613	2	3.2	1.15315	0
16257	2	40	0	0			0		0	0	0	86	20.0529	114	66	4.74	11	15	0.93552	82.7	77.5562	199.4	1	5.64	4	0.8	3.33	1.53	11.848	11848	143.265	64.8	118	1100	5.51655	3.8506	2	1.1	0.0928427	1	9.7	0.818704	0
16259	2	40	0	0			0		0	0	0	65	23.0075	109	67.6667	4.66	18	17	0.708145	62.6	109.357	205.8	1	5.16	4	1.99	2.93	1.14	9.133	9133	145.895	29.38	115	986	4.79106	3.28392	2	0.986	0.10796	1	6.1	0.667908	0
16261	2	42	0	0			0		0	0	1	68.5	22.0163	104.667	71.3333	4.35	23	23	0.608597	53.8	130.689	271.3	2	4.88	3	2.32	2.31	1.59	15.061	15061	279.944	60.55	187	1247	4.59639	1.64189	1	1.247	0.0827966	1	10.5	0.697165	0
16263	2	41	0	0			0		0	0	0	72	20.5915	108.667	71.3333	4.6	12	13	0.813348	71.9	91.7689	187.7	1	4.76	3	0.88	2.41	1.56	2.862	2862	39.8053	12.06	53	945	5.03463	12.6481	4	0.945	0.330189	4	0.6	0.209644	0
16265	2	42	0	0			0		0	0	0	67	21.1833	128.333	79.6667	4.46	16	13	0.686652	60.7	112.608	146.8	1	5.33	4	0.8	3.12	1.53	1.691	1691	27.8583	14.93	74	563	3.83515	13.7666	4	0.563	0.332939	4	6	3.5482	1
16270	2	44	0	0			0		0	0	0	61	19.3949	132	85	5.03	13	19	0.816742	72.2	90.1518	206.3	1	5.29	4	0.88	3.14	1.46	13.546	13546	187.618	51.22	141	1575	7.63451	4.06919	2	1.575	0.11627	2	11.1	0.81943	0
16271	2	43	1	0			0		0	1	1	64.5	22.2359	131	87.6667	4.94	12	18	0.700226	61.9	109.459	261.3	2	4.99	3	1.81	2.24	1.85	6.325	6325	102.181	15.39	101	1632	6.24569	6.11239	3	1.632	0.258024	3	7.2	1.13834	0
16272	2	45	0	0			1		0	0	1	86	21.499	118.667	73	5.67	7	9	0.88914	78.6	80.8557	171.4	1	4.66	3	1.56	2.63	1.12	9.269	9269	117.926	29.97	88	1642	9.57993	8.12366	3	1.642	0.17715	2	10.8	1.16517	0
16273	2	46	0	0			0		0	0	0	86.5	24.8639	126	84	4.46	40	23	0.604072	53.4	129.768	227.5	2	4.4	2	3.32	2.14	0.96	3.121	3121	58.4457	30	85	767	3.37143	5.76848	3	0.767	0.245755	3	4.9	1.57001	0
16274	2	45	0	0			1		0	1	1	67.5	29.8052	112.667	68.6667	4.96	86	73	0.680995	60.2	112.367	305	3	5.87	4	1.77	3.81	1.21	6.79	6790	112.791	48.4	122	1566	5.13443	4.55217	2	1.566	0.230633	3	8.6	1.26657	0
16275	2	37	0	0			0		0	1	0	62.5	22.3296	127	73.6667	4.44	10	10	0.668552	59.1	119.053	211.4	1	5.62	4	0.88	3.15	1.77	1.355	1355	22.9272	6.2	48	497	2.35099	10.2541	4	0.497	0.36679	4	0.2	0.147601	0
16276	1	41	0	0			0		1	0	1	76	24.2014	115	77.3333	5.13	24	15	0.951357	84.1	95.7356	310.6	3	4.91	3	0.99	2.95	1.28	10.799	10799	128.407	45.77	160	271	0.872505	0.679486	1	0.271	0.0250949	1	1.4	0.129642	0
16281	1	38	0	0			0		0	0	0	91.5	23.9377	123.333	76.6667	4.92	21	16	0.929864	82.2	99.8222	211.4	1	4.07	2	1.22	2.34	1.04	6.879	6879	83.6861	50.25	127	1119	5.29328	6.32516	3	1.119	0.162669	2	11.8	1.71537	0
16282	1	38	1	0			0		1	1	1	63.5	24.4851	127	84.6667	4.75	16	15	0.927602	82	100.123	278.4	2	4.17	2	1.83	1.77	1.44	10.513	10513	128.207	43.82	154	1689	6.06681	4.73203	2	1.689	0.160658	2	13.7	1.30315	0
16283	1	39	0	0			0		1	0	0	63	25.171	119	74	4.52	0	18	0.934389	82.6	98.7657	336.5	4	5.92	4	4.91	2.69	0.98	10.668	10668	129.153	47.55	186	869	2.58247	1.99955	1	0.869	0.0814586	1	15.2	1.42482	0
16284	1	38	0	0			0		1	1	1	63.5	24.8365	126.667	78	4.4	34	20	1.05995	93.7	84.9283	359.6	4	3.64	1	1.29	2.14	0.91	9.969	9969	106.393	28.3	91	1176	3.2703	3.0738	2	1.176	0.117966	2	8.8	0.882736	0
16287	1	39	0	0			0		1	0	0	78	25.1486	115.667	72	4.22	51	27	0.895928	79.2	104.024	450	4	6.09	4	4.15	2.98	1.02	5.397	5397	68.1439	21.53	136	1242	2.76	4.05025	2	1.242	0.230128	3	4.4	0.815268	0
16288	1	41	1	0			0		1	1	0	69	28.4908	133.333	90	6.03	37	19	0.771493	68.2	123.989	311.7	3	7.67	4	6.04	3.44	0.89	3.635	3635	53.2991	26.05	125	739	2.37087	4.44823	2	0.739	0.203301	3	8.5	2.33838	0
16290	1	41	0	0			0		1	0	0	53	23.749	132.333	79.6667	6.67	41	18	0.809955	71.6	116.764	265.1	2	4.31	2	4.97	1.63	0.84	3.723	3723	51.9972	18.44	78	769	2.90079	5.57875	3	0.769	0.206554	3	8.8	2.36369	0
16291	1	40	0	0			0		1	0	0	72.5	24.1962	113.667	67.6667	5	37	26	0.81448	72	116.478	251.3	2	4.6	3	1.17	2.58	1.25	11.003	11003	152.819	44.21	230	1447	5.75806	3.76788	2	1.447	0.13151	2	19.4	1.76316	0
16295	1	42	0	0			0		0	0	0	93.5	27.6135	139	73.6667	4.91	25	20	0.926471	81.9	98.4932	372.9	4	4.62	3	2.79	2.38	0.98	17.007	17007	207.656	58.48	107	1384	3.71145	1.78731	1	1.384	0.0813783	1	9.9	0.582113	0
16297	1	39	0	0			0		0	1	0	86.5	23.2147	121.333	72.3333	4.71	12	12	0.89819	79.4	103.701	311.2	3	4.04	2	1.46	2.51	0.99	6.776	6776	85.3401	14.06	76	1760	5.65553	6.62705	3	1.76	0.25974	3	31.8	4.69303	1
16300	1	37	0	0			0		1	1	0	68	23.1125	105	68	5.51	36	30	0.94457	83.5	98.3764	307.3	3	3.71	1	1.05	2.34	0.84	14.042	14042	168.168	77.46	87	1684	5.47999	3.25864	2	1.684	0.119926	2	13.9	0.989887	0
16301	2	41	1	0			0		0	0	1	94	19.5134	162.667	106	4.45	19	15	0.952489	84.2	75.5203	163	1	4.92	3	1.45	2.37	1.53	0.939	939	11.152	3.37	38	409	2.5092	22.5	4	0.409	0.43557	4	7.8	8.30671	1
16351	2	43	0	0			0		0	0	0	76	22.4257	114	70	4.98	36	28	0.764706	67.6	98.1843	169.4	1	4.93	3	1.44	2.8	1.38	9.849	9849	145.695	36.12	203	2652	15.6553	10.7452	4	2.652	0.269266	3	16.7	1.6956	0
16352	1	39	0	0			0		0	0	0	59	22.2266	114.667	65	4.39	20	16	1.07805	95.3	82.7864	297	3	5.16	4	1.17	3.24	1.23	6.646	6646	69.7377	15.96	56	1183	3.98316	5.71164	3	1.183	0.178002	2	6	0.902799	0
16356	2	47	0	0			0		0	0	1	76.5	20.2099	107	69	4.75	7	11	0.746606	66	99.5324	198	1	5.21	4	0.8	3	1.64	2.025	2025	30.6818	16.19	50	1222	6.17172	20.1152	4	1.222	0.603457	4	4.8	2.37037	0
17003	2	39	0	0			0		0	0	0	68.5	17.8811	105	65.6667	4.54	30	27	0.670814	59.3	117.446	202.9	1	4.74	3	0.89	1.93	1.91	3.868	3868	65.2277	32.02	59	1801	8.87629	13.6082	4	1.801	0.465615	4	2.2	0.568769	0
17004	2	43	0	0			0		0	0	0	60	19.7349	124.333	67.3333	4.18	8	11	0.893665	79	81.0074	243	2	4.06	2	1.41	2.21	1.15	3.783	3783	47.8861	9.22	58	1415	5.82305	12.1602	4	1.415	0.374042	4	3.3	0.872324	0
17005	2	45	0	0			0		0	0	1	70	21.5166	101	67.6667	4.32	18	19	0.566742	50.1	140.949	186	1	4.58	3	1	2.45	1.41	4.035	4035	80.5389	30.27	99	1061	5.7043	7.08266	3	1.061	0.262949	3	1	0.247831	0
17006	1	45	0	0			0		1	1	0	53	23.9799	124.667	75.6667	4.29	19	22	1.03167	91.2	85.1925	294.5	3	4.17	2	2.11	2.5	0.78	3.079	3079	33.761	17.79	115	1409	4.78438	14.1713	4	1.409	0.457616	4	0	0	0
17007	1	46	1	0			0		1	1	1	61	24.0067	157.333	79.3333	4.4	25	29	0.9819	86.8	90.1972	381.2	4	3.1	1	4.6	0.84	0.6	2.585	2585	29.7811	16.1	98	1103	2.89349	9.71587	4	1.103	0.426692	4	4	1.54739	0
17010	1	46	0	0			0		1	1	0	63.5	21.8943	111.333	68.3333	4.96	22	17	0.888009	78.5	102.107	275.6	2	3.74	1	0.65	1.82	1.49	7.03	7030	89.5541	10.5	115	2187	7.93541	8.86102	3	2.187	0.311095	3	7.1	1.00996	0
17014	2	45	1	0			0		0	0	0	69.5	21.9306	148	90.3333	5.38	10	11	0.680995	60.2	112.367	224	1	4.89	3	1.59	2.47	1.56	1.169	1169	19.4186	4.8	44	1172	5.23214	26.944	4	1.172	1.00257	4	2.7	2.30967	0
17015	1	41	1	0			0		1	0	0	79.5	29.7228	147.333	106	4.94	45	24	0.926471	81.9	98.919	342.7	4	4.44	2	4.27	1.96	0.74	16.502	16502	201.49	51.67	157	2042	5.95856	2.95726	1	2.042	0.123743	2	75	4.5449	1
17017	2	43	0	0			0		0	0	0	76	26.1713	102	68.6667		13	19	0.40724	36	213.658	177	1	2.59	1	0.45	1.13	1.15	10.952	10952	304.222	64.58	126	1201	6.78531	2.23038	1	1.201	0.10966	1	5.8	0.529584	0
17020	2	46	0	0			0		0	0	0	94.5	24.1217	115.333	75.6667	4.39	11	13	0.656109	58	117.188	216.4	1	6.22	4	3.01	3.16	1.27	5.643	5643	97.2931	47.6	128	1023	4.72736	4.85888	2	1.023	0.181287	2	140	24.8095	1
17021	2	48	0	0			0		0	0	0	66	23.8133	110	66.6667	4.38	16	15	0.830317	73.4	86.9713	268.3	2	4.93	3	1.19	2.85	1.34	4.115	4115	56.0627	34.59	57	1610	6.00075	10.7036	4	1.61	0.391252	4	4.4	1.06926	0
17022	1	45	0	0			0		0	1	0	67	23.1436	107.667	76.6667	4.57	12	19	0.900452	79.6	100.765	260.6	2	4	1	1.58	2.14	1.03	1.055	1055	13.2538	11.78	34	2527	9.69685	73.163	4	2.527	2.39526	4	2	1.89573	0
17025	1	47	0	0			0		1	0	0	65.5	22.1727	116.667	72.3333	4.43	27	15	1.03507	91.5	84.1901	315.2	3	3.6	1	1.19	2.37	0.8	9.12	9120	99.6721	32.01	90	1672	5.30457	5.32202	3	1.672	0.183333	2	7.9	0.866228	0
17026	1	46	0	0			0		1	1	0	59.5	25.5296	129.333	83	5.02	31	22	1.00452	88.8	87.697	311.8	3	4.92	3	1.24	2.6	1.48	3.648	3648	41.0811	20.43	128	1809	5.8018	14.1228	4	1.809	0.495888	4	4.5	1.23355	0
17028	1	38	0	0			0		1	1	0	70	25.1281	110.667	69.6667	4.56	17	13	1.04525	92.4	86.4052	315.6	3	4.01	1	0.81	2.39	1.1	9.1	9100	98.4848	33.38	85	1663	5.26933	5.35039	3	1.663	0.182747	2	9.5	1.04396	0
17031	1	42	0	0			0		1	1	0	65	26.3735	126	80.3333	3.36	27	28	1.13575	100.4	76.6054	271	2	3.65	1	2.24	2.03	0.88	3.329	3329	33.1574	10.69	82	1234	4.55351	13.733	4	1.234	0.370682	4	1.8	0.540703	0
17033	2	44	0	0			0		0	0	1	64.5	27.2025	105	66.3333	5.15	27	19	1.02376	90.5	68.2189	213.7	1	4.93	3	2.14	2.84	1.04	6.757	6757	74.663	43.68	116	844	3.94946	5.28972	2	0.844	0.124908	2	6.8	1.00636	0
17034	2	44	0	0			0		0	0	1	76	23.6707	114.333	72.6667	4.07	14	14	0.840498	74.3	87.018	245.6	2	5.52	4	1.03	3.5	1.5	3.88	3880	52.2207	20.89	81	377	1.53502	2.93948	1	0.377	0.0971649	1	6.2	1.59794	0
17035	2	48	1	0			0		0	0	1	68.5	23.0818	149	85.3333	5.01	33	28	0.623303	55.1	123.898	211.5	1	4.2	2	1.15	2.65	1.05	2.751	2751	49.9274	23.25	87	915	4.32624	8.66506	3	0.915	0.332606	4	1.3	0.472555	0
17036	2	47	0	0			0		0	0	0	67.5	19.4534	133	85.6667	4.62	10	17	1.59163	140.7	39.1099	470.6	4	6.32	4	2.01	3.33	1.37	9.239	9239	65.6645	24.14	80	553	1.1751	1.78954	1	0.553	0.059855	1	627.3	67.897	1
17041	2	37	0	0			0		0	0	0	62	22.4183	102	57	4.83	14	13	0.802036	70.9	95.1003	212	1	5.03	4	1.02	2.46	1.75	14.319	14319	201.961	77.34	136	1228	5.79245	2.86811	1	1.228	0.0857602	1	5.5	0.384105	0
17042	2	40	0	0			0		0	0	0	78	23.5448	110.333	68.6667	4.86	10	14	0.824661	72.9	90.6176	256.5	2	4.45	2	2.37	2.42	0.9	2.603	2603	35.7064	7.25	110	2571	10.0234	28.0717	4	2.571	0.987706	4	1.9	0.729927	0
17043	2	40	0	0			0		0	0	0	64	24.3608	125.667	80.3333	4.65	19	21	0.651584	57.6	121.187	229.3	2	4.6	3	1.17	2.81	1.23	4.78	4780	82.9861	35.21	55	902	3.93371	4.7402	2	0.902	0.188703	2	5	1.04603	0
17044	2	41	0	0			0		0	0	1	85.5	24.4706	138.667	77.6667	5.87	17	16	0.550905	48.7	148.419	235.4	2	3.45	1	0.63	1.8	1.23	0.528	528	10.8419	3.95	32	483	2.05183	18.925	4	0.483	0.914773	4	1.5	2.84091	0
17049	2	42	0	0			0		0	1	0	68	22.239	104.667	55.6667	4.57	15	17	0.878959	77.7	83.0321	268.8	2	5.8	4	1.61	3.42	1.36	6.425	6425	82.6898	18.91	54	3733	13.8876	16.7949	4	3.733	0.581012	4	1.8	0.280156	0
17050	2	45	1	0			0		0	0	0	59	25.8216	151.667	90	4.47	13	10	0.797511	70.5	92.4691	252.6	2	4.47	2	1.04	2.3	1.49	2.768	2768	39.2624	10.51	65	821	3.2502	8.27814	3	0.821	0.296604	3	79.4	28.685	1
17052	1	44	0	0			0		1	0	0	62	23.0189	95.3333	63.6667	4.53	23	22	0.848416	75	108.882	377.5	4	6.18	4	2.03	3.67	1.22	2.106	2106	28.08	18.89	48	1566	4.14834	14.7733	4	1.566	0.74359	4	4.1	1.94682	0
17054	1	46	0	0			0		0	0	1	76	24.0092	128	83.6667	4.51	18	16	1.07127	94.7	81.0048	338.5	4	4.51	3	1.25	2.7	0.96	23.036	23036	243.252	60.03	147	1001	2.95716	1.21568	1	1.001	0.0434537	1	5.8	0.25178	0
17056	1	46	0	0			0		1	1	0	74	18.4765	121.333	79.6667	4.55	11	15	0.961538	85	92.56	239.3	2	4.27	2	1.09	2.24	1.42	7.309	7309	85.9882	14.61	80	1119	4.67614	5.43811	3	1.119	0.153099	2	11.6	1.58708	0
17057	1	45	0	0			0		0	0	1	91.5	20.8444	116.667	77.6667	4.62	27	19	0.812217	71.8	114.44	234.5	2	4.86	3	1.89	2.79	1.02	7.195	7195	100.209	31.05	158	1155	4.92537	4.9151	2	1.155	0.160528	2	2.4	0.333565	0
17058	1	46	0	1			1	诺和龙	1	0	0	67.5	20.4812	114.333	74.3333	11.06	17	17	0.918552	81.2	97.9342	241.2	2	4.75	3	1.16	3.07	1.12	1.727	1727	21.2685	9.95	32	902	3.73964	17.583	4	0.902	0.522293	4	23.7	13.7232	1
17060	1	38	0	0			0		0	0	0	67	25.4078	112.333	68.6667	4.45	22	12	1.01244	89.5	89.873	426.6	4	5.49	4	2.35	3.35	0.98	6.567	6567	73.3743	32.67	94	1416	3.31927	4.52375	2	1.416	0.215624	3	1.3	0.197959	0
17061	1	37	1	0			0		1	1	0	86.5	25.9211	163	106.667	5	25	17	0.894796	79.1	105.173	389.4	4	5.74	4	2.72	3.42	1.07	8.271	8271	104.564	39.77	68	1102	2.82999	2.70648	1	1.102	0.133237	2	8	0.967235	0
17063	1	40	0	0			0		1	0	0	54.5	18.1756	112.667	67.3333	4.38	25	28	0.940045	83.1	97.5896	387.4	4	5.22	4	1.14	2.72	1.58	10.685	10685	128.58	17.79	63	1465	3.78162	2.94106	1	1.465	0.137108	2	481.1	45.0257	1
17065	1	40	1	0			0		1	1	0	64	25.2214	142	96	5.07	23	18	1.13462	100.3	77.3724	345.1	4	4.96	3	1.64	3.2	1.03	4.821	4821	48.0658	14.31	74	1089	3.15561	6.56518	3	1.089	0.225887	3	0.6	0.124456	0
17068	1	41	1	0			0		1	0	0	64.5	28.455	151	104	4.96	26	18	1.40271	124	59.2911	432.7	4	5.84	4	1.65	4.01	1.02	7.938	7938	64.0161	31.61	94	1173	2.71089	4.23469	2	1.173	0.14777	2	847.4	106.752	1
17069	1	40	0	0			0		1	1	0	55.5	24.2545	112.333	74.3333	5.01	26	12	1.04072	92	86.075	306.1	3	5.18	4	2.01	3.37	0.89	5.385	5385	58.5326	25.13	84	1294	4.22738	7.22226	3	1.294	0.240297	3	2	0.371402	0
17070	1	43	0	0			0		1	0	0	61.5	27.3646	120.667	75	4.55	91	40	1.19796	105.9	71.4246	406.9	4	6.2	4	2.87	3.98	0.83	10.146	10146	95.8074	23.07	81	1141	2.80413	2.92684	1	1.141	0.112458	1	13.9	1.37	0
17072	1	40	1	0			0		1	1	0	84	31.7406	166	102	5.19	53	35	0.846154	74.8	111.121	400.1	4	7.17	4	4.25	3.92	1.14	6.641	6641	88.7834	25.53	124	2445	6.11097	6.88301	3	2.445	0.368167	4	27.1	4.08071	1
17076	1	46	0	0			0		1	0	0	62.5	29.0235	128.333	81.6667	5.03	47	26	1.35633	119.9	60.543	347.5	4	4.66	3	3.66	2.06	0.76	13.26	13260	110.592	34.64	26	768	2.21007	1.9984	1	0.768	0.0579186	1	25.5	1.92308	0
17077	2	42	0	0			0		0	0	0	60.5	21.245	120.333	74.3333	4.84	9	13	0.797511	70.5	93.6182	185.9	1	4.52	3	2.26	2.51	0.97	8.54	8540	121.135	24.42	71	1217	6.54653	5.40434	3	1.217	0.142506	2	11.5	1.3466	0
17080	2	45	1	0			0		0	0	0	73	28.7554	169.333	98.6667	5.02	20	15	0.608597	53.8	129.085	277.5	2	5.56	4	2.09	3.34	1.07	2.859	2859	53.1413	11.43	61	1427	5.14234	9.67674	4	1.427	0.499126	4	5.2	1.81882	0
17081	1	45	0	0			0		1	1	0	54	20.624	100.667	69.6667	3.99	19	18	0.933258	82.5	96.412	314.7	3	4.34	2	0.87	2.45	1.27	16.479	16479	199.745	36.2	69	1838	5.84048	2.92396	1	1.838	0.111536	1	5.8	0.351963	0
17082	1	46	0	0			0		1	1	0	85.5	23.2742	134	85	4.62	19	19	0.963801	85.2	92.292	347.1	4	5.18	4	1.34	3.22	1.22	9.784	9784	114.836	25.91	127	1338	3.8548	3.35679	2	1.338	0.136754	2	11.7	1.19583	0
17083	1	42	0	0			0		0	0	0	66	18.8933	113.333	72.3333	5.43	39	25	0.843891	74.6	110.519	282.6	3	4.87	3	0.82	3	1.33	4.248	4248	56.9437	20.47	67	1295	4.58245	8.04733	3	1.295	0.304849	3	17.1	4.02542	1
17084	2	41	0	0			0		0	0	1	56	22.6953	106	60.6667	4.36	3	16	0.752262	66.5	101.05	195.9	1	6.86	4	1.15	4.58	1.36	12.733	12733	191.474	59.26	88	1239	6.32466	3.30315	2	1.239	0.0973062	1	16.3	1.28014	0
17085	2	39	0	0			0		0	0	0	65	23.9025	107.667	68	4.84	8	15	0.70362	62.2	110.726	256.6	2	3.98	1	0.95	2.12	1.24	6.035	6035	97.0257	21.7	136	4705	18.3359	18.898	4	4.705	0.779619	4	5.3	0.87821	0
17086	1	43	0	0			0		1	1	0	54.5	20.7243	113	65.6667	5.01	21	16	0.9819	86.8	91.2927	314.9	3	4.21	2	1.49	2.45	1.07	9.866	9866	113.664	16.46	104	897	2.84852	2.5061	1	0.897	0.0909183	1	5.9	0.598013	0
17090	2	44	0	0			0		0	0	1	63.5	24.4883	105.333	69.3333	4.95	18	15	0.776018	68.6	96.0252	294.1	3	4.08	2	1.59	2.14	1.16	14.203	14203	207.041	67.86	137	892	3.03298	1.46492	1	0.892	0.0628036	1	26.7	1.87988	0
17091	2	45	1	1	不详		0		0	0	0	81	23.8918	155.667	94	5.36	19	17	0.863122	76.3	83.8739	313.2	3	4.36	2	0.85	2.54	1.28	2.618	2618	34.3119	11.89	53	998	3.18646	9.28675	4	0.998	0.381207	4	7.5	2.86478	0
17093	2	47	0	0			0		0	0	0	60.5	22.2034	130.333	73.3333	4.88	12	14	0.736425	65.1	101.233	297.3	3	4.8	3	1.74	2.71	1.15	2.146	2146	32.9647	6.17	41	1866	6.27649	19.04	4	1.866	0.869525	4	3.7	1.72414	0
17095	2	48	1	0			0		0	0	0	82	24.6959	168.667	103.667	4.82	20	19	0.839367	74.2	85.8157	228.8	2	6.47	4	3.08	2.98	1.11	5.346	5346	72.0485	25.78	220	1939	8.47465	11.7624	4	1.939	0.362701	4	5.1	0.953984	0
17097	2	46	1	0			0		0	0	0	60.5	21.9735	140	85.3333	4.65	14	15	0.667421	59	114.742	183.9	1	3.8	1	0.57	1.97	1.33	4.378	4378	74.2034	48.01	87	890	4.83959	6.52206	3	0.89	0.203289	3	1.7	0.388305	0
17100	2	38	0	0			0		0	0	0	68.5	27.5468	115.667	72	4.79	16	13	0.757919	67	101.491	233.2	2	4.18	2	1.03	2.47	1.2	2.343	2343	34.9701	10.76	65	328	1.40652	4.02205	2	0.328	0.139991	2	0	0	0
17101	2	37	0	0			0		0	0	1	76	23.2277	103	68	4.64	7	19	0.668552	59.1	119.053	174.5	1	5.62	4	1.77	3.58	1.17	1.079	1079	18.2572	8.89	39	598	3.42693	18.7703	4	0.598	0.554217	4	0	0	0
17102	2	38	1	0			1		0	0	0	85	34.7138	134.667	80.6667	11.37	13	30	0.803167	71	94.4829	330	3	4.08	2	2.3	2.36	0.88	18.205	18205	256.408	89.49	134	1360	4.12121	1.60728	1	1.36	0.0747048	1	769	42.2411	1
17104	2	43	0	0			0		0	0	0	62	20.9397	112	61	4.93	11	22	0.597285	52.8	133.188	329.7	3	4.92	3	3.92	2.08	1.15	2.02	2020	38.2576	9.16	48	799	2.42342	6.33447	3	0.799	0.395545	4	6.1	3.0198	0
17106	2	42	0	0			0		0	0	0	75.5	30.2567	116	77	5.02	32	24	0.690045	61	111.925	210.2	1	4.56	3	0.92	2.22	1.62	5.93	5930	97.2131	39.76	233	953	4.53378	4.66375	2	0.953	0.160708	2	7.8	1.31535	0
17109	2	41	0	0			0		0	0	0	68.5	23.3874	113.333	65.3333	4.55	18	11	0.522624	46.2	158.391	185.1	1	3.43	1	0.91	1.4	1.45	4.48	4480	96.9697	14.88	107	596	3.21988	3.3205	2	0.596	0.133036	2	5.2	1.16071	0
17112	2	45	0	0			0		0	0	0	66.5	23.7581	120.333	74.3333	5.36	16	21	0.764706	67.6	97.3886	206.1	1	4.68	3	1.09	2.4	1.4	1.525	1525	22.5592	15.84	61	696	3.377	14.9695	4	0.696	0.456393	4	0	0	0
17113	2	44	0	0			0		0	0	0	78	26.8812	119.333	74.6667	4.89	12	13	0.590498	52.2	134.525	181.6	1	4.24	2	0.69	2.72	1.08	3.948	3948	75.6322	24.31	87	943	5.19273	6.86577	3	0.943	0.238855	3	3.8	0.962513	0
17115	2	45	0	0			0		0	0	0	62	24.8588	102.333	66.6667	5.11	12	14	0.936652	82.8	75.8251	197.7	1	3.6	1	3.73	0.95	0.79	2.211	2211	26.7029	12.69	72	1158	5.85736	21.9353	4	1.158	0.523745	4	4.2	1.89959	0
17117	1	43	1	0			0		1	0	0	62	31.4167	141.667	88.3333	4.99	48	17	0.969457	85.7	92.7408	342.3	4	4.45	2	3.51	2.36	0.76	3.717	3717	43.3722	10.77	49	1297	3.78907	8.73618	3	1.297	0.348937	4	7.1	1.91014	0
17121	1	46	0	0			0		1	0	0	63	23.6652	116	77.6667	4.62	27	21	0.799774	70.7	116.183	230.5	2	4.15	2	1.01	2.46	0.95	12.894	12894	182.376	80.91	164	3369	14.6161	8.01423	3	3.369	0.261284	3	9.9	0.767799	0
17122	1	47	0	0			0		1	1	0	62.5	24.5213	126.667	87.6667	5.13	28	20	0.949095	83.9	93.6984	332.6	3	4.47	2	3.15	2.17	0.97	5.264	5264	62.7414	17.57	95	1268	3.81239	6.07635	3	1.268	0.240881	3	7.7	1.46277	0
17124	1	45	0	0			0		1	0	0	49.5	21.4308	125.667	82	4.38		15	0.806561	71.3	115.431	262.7	2	3.69	1	0.99	1.88	1.1	7.937	7937	111.318	34.39	138	1289	4.90674	4.40784	2	1.289	0.162404	2	8.2	1.03314	0
17125	1	44	0	0			0		0	1	0	68.5	20.985	135.333	86.6667	4.75	20	19	1.09955	97.2	79.0682	358.3	4	3.92	1	1.46	2.44	0.84	1.133	1133	11.6564	3.36	42	705	1.96762	16.8802	4	0.705	0.622242	4	0.4	0.353045	0
17128	1	37	0	0			0		1	0	1	79	31.0479	112.333	78.6667	5.43	27	13	0.899321	79.5	104.52	370.8	4	5.69	4	0.97	4.25	0.87	12.573	12573	158.151	18.77	83	773	2.08468	1.31816	1	0.773	0.061481	1	3.6	0.286328	0
17131	1	40	0	0			0		0	0	0	68	26.179	129.333	81	4.19	28	20	0.875566	77.4	106.533	381.4	4	4.8	3	1.12	3.06	1.14	2.797	2797	36.137	14.48	121	1813	4.75354	13.1542	4	1.813	0.648194	4	1	0.357526	0
17134	1	40	1	0			0		0	1	0	60.5	27.8139	137	99.3333	5.04	24	21	1.01697	89.9	88.5629	381.2	4	4.54	3	3.2	2.08	1.07	12.153	12153	135.184	19.08	114	1210	3.17419	2.34806	1	1.21	0.0995639	1	13.9	1.14375	0
17135	1	40	1	1	替米沙坦		0		1	1	0	74.5	26.9246	157.667	105.667	5.13	68	26	0.742081	65.6	130.657	303	3	5.74	4	4.3	3.01	0.86	4.253	4253	64.8323	26.63	92	1780	5.87459	9.0612	3	1.78	0.418528	4	4.8	1.12862	0
17136	1	40	1	0			0		1	0	1	78	24.5889	127.667	91	4.25	23	19	1.00339	88.7	90.0438	503.5	4	5.16	4	2.56	3.16	0.85	1.971	1971	22.221	10.67	32	1590	3.15789	14.2113	4	1.59	0.806697	4	7.3	3.7037	1
17137	1	41	1	0			0		1	0	0	59	26.8617	152	99.3333	3.57	18	10	1.11086	98.2	79.069	325.4	3	3.91	1	1.1	2.5	0.88	4.186	4186	42.6273	13.39	124	2084	6.40443	15.0242	4	2.084	0.49785	4	98	23.4114	1
17141	1	42	0	0			0		0	0	0	61.5	27.3629	133.333	81	4.5	43	23	0.859729	76	108.013	350.4	4	4.11	2	1.61	2.27	0.96	6.936	6936	91.2632	34.7	129	1140	3.25342	3.56488	2	1.14	0.16436	2	7.1	1.02364	0
17142	1	45	0	0			0		1	0	0	86	24.0232	114.333	71.3333	6.21	18	17	0.904977	80	100.143	290.4	3	4.16	2	1.42	2.17	1.26	0.999	999	12.4875	4.98	29	555	1.91116	15.3046	4	0.555	0.555556	4	3.5	3.5035	1
17143	1	43	0	0			0		0	0	1	66	25.4345	124.333	83	4	16	17	0.669683	59.2	146.394	220.5	1	4.1	2	0.58	2.15	1.5	21.685	21685	366.301	109.02	216	1401	6.35374	1.73457	1	1.401	0.0646069	1	22.5	1.03758	0
17144	1	43	1	0			0		1	0	0	74	31.7193	163	107.333	4.83	24	16	0.761312	67.3	124.968	263.2	2	3.93	1	1.52	2.39	1.07	3.973	3973	59.0342	25.39	143	1874	7.12006	12.0609	4	1.874	0.471684	4	11.2	2.81903	1
17145	1	42	1	0			0		0	0	0	60	24.6552	128.667	75	4.66	23	20	1.03959	91.9	85.4412	298.2	3	4.33	2	1.15	2.69	0.97	7.505	7505	81.6649	29.4	92	1183	3.96714	4.85783	2	1.183	0.157628	2	5.4	0.71952	0
17148	2	46	0	0			0		0	0	0	63.5	28.1417	127.333	76	5.21	29	24	0.94457	83.5	74.7468	204.5	1	4.13	2	0.79	2.43	1.33	2.409	2409	28.8503	20.64	8	509	2.489	8.62729	3	0.509	0.211291	3	4.8	1.99253	0
17150	1	44	0	0			0		1	0	0	61.5	22.5848	118.333	70.6667	5.59	35	24	1.10973	98.1	78.174	330.8	3	4.84	3	1.09	2.78	1.48	2.939	2939	29.9592	16.81	78	1425	4.30774	14.3787	4	1.425	0.484859	4	4.3	1.46308	0
17151	2	45	0	0			0		0	0	0	52	23.0318	105.333	59.3333	3.85	15	13	0.669683	59.2	114.714	237	2	5.38	4	0.83	3.26	1.41	0.806	806	13.6149	3.81	24	395	1.66667	12.2415	4	0.395	0.490074	4	4.3	5.33499	1
17152	2	42	1	0			0		0	0	0	80	25.9974	123	90.3333	5.17	14	12	0.79638	70.4	93.7823	234.4	2	5.88	4	1.76	3.91	1.08	8.605	8605	122.23	53.52	78	1170	4.99147	4.08366	2	1.17	0.135967	2	15.8	1.83614	0
17153	2	47	0	0			0		0	0	0	68	21.8293	121	80.6667	4.96	13	13	0.727376	64.3	102.79	202.9	1	5.08	4	1.48	2.82	1.28	2.225	2225	34.6034	22.76	93	1020	5.02711	14.5278	4	1.02	0.458427	4	4.5	2.02247	0
17155	2	45	0	0			0		0	0	0	75.5	24.5655	112	72.3333	5.25	15	12	0.906109	80.1	78.9914	301	3	4.86	3	2.17	2.83	1.11	13.422	13422	167.566	59.93	169	2116	7.0299	4.19531	2	2.116	0.157652	2	4.3	0.32037	0
17158	2	46	0	0			0		0	0	0	72	23.7976	102.667	64.3333	4.45	16	13	0.773756	68.4	95.608	271	2	5.45	4	1.37	3.19	1.28	5.787	5787	84.6053	32.08	54	1646	6.0738	7.17899	3	1.646	0.284431	3	6.5	1.12321	0
17159	2	38	0	0			0		0	0	0	67	22.4787	112.667	71.6667	5.18	20	14	0.535068	47.3	155.965	232.1	2	3.21	1	0.71	1.54	1.22	7.105	7105	150.211	59.27	121	842	3.62775	2.41509	1	0.842	0.118508	2	7	0.985222	0
17161	2	40	0	0			0		0	0	1	76.5	19.7599	103	56.6667	4.79	12	15	0.763575	67.5	99.6455	177.8	1	4.27	2	0.63	2.15	1.49	2.617	2617	38.7704	5.08	59	1293	7.27222	18.7571	4	1.293	0.494077	4	1.4	0.534964	0
17163	1	45	1	0			0		1	0	0	68	27.5901	128.667	92	5.23	26	16	0.973982	86.1	91.4621	252.7	2	3.96	1	1.08	2.1	1.18	9.979	9979	115.9	28.3	65	765	3.02731	2.61199	1	0.765	0.076661	1	6.4	0.641347	0
17164	1	45	1	0			0		1	0	0	58.5	23.6913	141.333	89	5.23	13	18	1.08937	96.3	79.66	266.8	2	4.37	2	1.27	2.53	1.14	3.159	3159	32.8037	10.92	82	760	2.84858	8.68369	3	0.76	0.240582	3	1.8	0.569801	0
17165	1	47	0	0			0		0	0	0	62.5	18.4071	100.333	64.6667	4.96	28	27	0.908371	80.3	98.909	454	4	3.48	1	0.65	2.31	0.91	3.454	3454	43.0137	21.95	69	412	0.907489	2.10977	1	0.412	0.119282	2	1.7	0.492183	0
17166	1	46	0	0			0		1	1	1	61	20.5113	108.333	73	3.89	18	13	1.06335	94	81.7498	313.5	3	3.78	1	1.01	1.62	1.56	20.822	20822	221.511	33.09	75	1234	3.9362	1.77698	1	1.234	0.0592642	1	8.8	0.42263	0
17169	1	38	1	0			0		1	0	0	63	30.6613	136.333	90	4.39	32	22	0.897059	79.3	104.346	362	4	3.54	1	1.2	2.05	1.01	12.568	12568	158.487	21.6	94	1322	3.65193	2.30425	1	1.322	0.105188	1	7.6	0.60471	0
17170	1	38	0	0			0		1	0	1	60.5	26.8206	125	75.6667	4.92	66	35	0.736425	65.1	133.113	289.2	3	4.45	2	1.77	2.68	0.97	4.192	4192	64.3932	9.74	37	1635	5.65353	8.77969	3	1.635	0.390029	4	8	1.9084	0
17171	1	37	0	0			0		1	1	0	72	23.5723	120.667	77	4.43	38	19	1.11199	98.3	80.4342	311.2	3	4.99	3	1.11	0.9	1.34	7.968	7968	81.058	42.85	81	1460	4.69152	5.78785	3	1.46	0.183233	2	13.1	1.64408	0
17174	1	41	1	1	北京降压零号		0		1	0	1	56.5	36.3021	153.667	101.667	4.92	25	17	0.874434	77.3	106.233	404.9	4	4.94	3	1.55	3.06	1.19	4.065	4065	52.5873	16.48	133	1644	4.06026	7.72099	3	1.644	0.404428	4	15.7	3.86224	1
17176	2	41	0	0			0		0	1	0	66	23.0248	104.333	66.3333	5.23	13	13	0.727376	64.3	105.334	213	1	4.33	2	1.18	2.31	1.33	5.345	5345	83.126	34.01	122	1753	8.23005	9.90069	4	1.753	0.32797	4	3.8	0.710945	0
17177	2	44	0	0			0		0	0	0	56.5	23.3383	123.333	70.6667	4.48	17	8	0.644796	57	120.687	156.8	1	4.99	3	0.9	2.86	1.51	3.787	3787	66.4386	20.61	103	933	5.95026	8.95602	3	0.933	0.246369	3	0	0	0
17179	2	45	0	0			0		0	0	0	76	23.9099	107.667	70.3333	4.47	0	18	1.04412	92.3	66.3137	241.6	2	4.47	2	0.94	2.19	1.43	4.74	4740	51.3543	28.77	123	1142	4.72682	9.20434	4	1.142	0.240928	3	1.4	0.295359	0
17182	2	43	0	0			0		0	0	1	70	20.2995	113.667	79	4.15	15	15	0.807692	71.4	91.7768	266.1	2	5.16	4	0.9	2.6	1.81	4.148	4148	58.0952	32.51	113	2416	9.07929	15.6283	4	2.416	0.582449	4	6.3	1.5188	0
17183	2	46	0	0			0		0	1	0	73	26.769	109.667	71.6667	4.45	7	10	0.888009	78.5	80.6649	249.3	2	4.09	2	0.9	2.3	1.2	9.339	9339	118.968	57.88	163	2142	8.59206	7.22215	3	2.142	0.229361	3	9.2	0.985116	0
17188	2	44	0	0			0		0	0	0	60.5	27.837	119	64.6667	5.07	9	15	0.730769	64.6	103.415	216.2	1	3.91	1	1.03	2.21	1.12	4.213	4213	65.2167	23.8	100	831	3.84366	5.89368	3	0.831	0.197247	2	2.7	0.640873	0
17194	1	43	1	0			0		1	0	0	69.5	29.5508	150	95	4.88	19	15	0.824661	72.9	113.231	322.6	3	3.86	1	1.97	2.17	0.89	3.855	3855	52.8807	14.72	111	4648	14.4079	27.2461	4	4.648	1.20571	4	6.6	1.71206	0
17197	1	47	1	0			1		1	1	1	57	26.7474	152.333	90.3333	7.54	22	13	0.973982	86.1	90.7529	293.7	3	4.49	2	1.24	2.7	1.18	4.791	4791	55.6446	20.17	49	1671	5.68948	10.2247	4	1.671	0.348779	4	8.3	1.73241	0
17199	1	40	0	0			0		1	0	0	57	20.0507	113	63.3333	4.58	34	19	0.797511	70.5	119.544	312.7	3	5.09	4	0.71	2.92	1.36	2.359	2359	33.461	11.58	44	785	2.51039	7.50245	3	0.785	0.332768	4	1.3	0.551081	0
17200	1	39	1	0			0		1	0	0	65	21.0836	147.667	91.6667	4.49	11	14	0.795249	70.3	120.508	339.1	4	3.61	1	1.63	1.95	0.9	6.766	6766	96.2447	24.21	109	1910	5.63256	5.85233	3	1.91	0.282294	3	6.5	0.960686	0
17202	1	42	0	0			0		1	1	0	54	25.6281	138	87	5.07	10	14	0.994344	87.9	90.2643	311.2	3	5.27	4	2.22	3.18	1.05	10.383	10383	118.123	43.37	86	1219	3.9171	3.31612	2	1.219	0.117403	2	14	1.34836	0
17213	2	38	0	0			0		0	0	0	73	21.5589	104.667	71	4.33	17	16	0.774887	68.5	98.7561	229.5	2	4.39	2	1.37	2.26	1.34	4.61	4610	67.2993	13.88	99	1303	5.67756	8.43629	3	1.303	0.282646	3	1.9	0.412148	0
17217	1	38	0	0			0		0	0	0	67	21.2299	115.667	79.6667	4.8	28	26	0.79638	70.4	120.858	370.7	4	4.09	2	1	2.38	1.15	1.702	1702	24.1761	13.35	66	743	2.00432	8.29047	3	0.743	0.436545	4	0.8	0.470035	0
17219	2	39	0	0			0		0	0	0	66.5	21.3485	91.3333	59	4.17	14	16	0.529412	46.8	157.291	215.2	1	3.59	1	2.2	1.32	1.14	1.56	1560	33.3333	4.6	17	464	2.15613	6.4684	3	0.464	0.297436	3	2.2	1.41026	0
17220	2	39	1	0			0		0	0	0	75	23.065	136.333	90.3333	4.41	12	12	0.841629	74.4	88.7699	259.7	2	5.17	4	2.37	2.56	1.29	3.729	3729	50.121	10.89	16	877	3.37697	6.73765	3	0.877	0.235184	3	1.5	0.402253	0
17222	2	38	0	0			0		0	0	0	79	21.795	119.333	75	4.37	12	11	0.919683	81.3	79.9382	318.6	3	3.79	1	0.67	1.97	1.25	18.856	18856	231.931	65.56	99	1337	4.19648	1.80937	1	1.337	0.0709058	1	6.5	0.344718	0
17223	2	37	0	0			0		0	0	1	69	19.0009	96.3333	61	4.9	13	18	0.50905	45	166.654	205	1	9.5	4	1.21	2.02	1.17	6.176	6176	137.244	37.04	76	1991	9.7122	7.07657	3	1.991	0.322377	3	3.9	0.631477	0
17224	2	38	0	0			0		0	0	0	63.5	21.4219	107.667	61	4.73	15	21	0.893665	79	82.8198	271.1	2	4.8	3	1.29	2.56	1.37	25.839	25839	327.076	100.13	229	1359	5.01291	1.53264	1	1.359	0.0525949	1	42.9	1.66028	0
17225	2	39	0	0			0		0	0	0	80.5	24.486	112.667	72	4.22	19	16	0.615385	54.4	130.634	167.1	1	4.28	2	1.17	2.66	0.94	3.423	3423	62.9228	11.17	90	2037	12.1903	19.3734	4	2.037	0.595092	4	6	1.75285	0
17228	2	46	1	0			0		0	0	0	67.5	33.7277	159.667	93	4.91	17	13	0.68552	60.6	111.015	347.7	4	4.48	2	1.57	2.52	1.2	12.767	12767	210.677	41.34	203	1748	5.02732	2.38628	1	1.748	0.136915	2	14	1.09658	0
17229	2	43	0	0			0		0	1	1	69.5	25.8403	117	68	4.17	11	13	0.877828	77.6	82.8146	194.7	1	4.08	2	0.76	2.02	1.43	3.797	3797	48.9304	36.21	69	911	4.67899	9.56255	4	0.911	0.239926	3	5.2	1.3695	0
17231	2	41	1	0			0		0	0	1	109	25.1489	160	95.6667	6.09	13	14	0.79638	70.4	94.1877	231.1	2	4.28	2	2.02	2.23	1.16	5.594	5594	79.4602	23.18	44	1869	8.08741	10.1779	4	1.869	0.334108	4	13.6	2.43118	0
17233	2	41	0	0			0		0	1	1	64	26.3172	137.333	88.3333	5.16	18	14	0.68552	60.6	113.326	225	1	4.35	2	1.59	2.57	1.14	1.484	1484	24.4884	5.87	63	635	2.82222	11.5247	4	0.635	0.427898	4	2.3	1.54987	0
17234	2	40	0	0			0		0	0	0	70	20.0024	114	77.6667	3.75	14	16	0.899321	79.5	81.4264	215.8	1	5.64	4	1.1	2.97	1.69	7.673	7673	96.5157	55.74	45	902	4.1798	4.33069	2	0.902	0.117555	2	8.5	1.10778	0
17235	2	44	0	0			0		0	1	0	66.5	23.4351	126.333	73.6667	4.52	9	11	0.66629	58.9	115.901	169.4	1	3.3	1	0.84	1.55	1.3	2.251	2251	38.2173	10.84	100	2101	12.4026	32.4528	4	2.101	0.933363	4	4.3	1.91026	0
17237	1	45	0	0			0		0	1	1	64	20.1149	122.667	74.6667	3.98	15	11	1.17986	104.3	72.1892	323.5	3	4.07	2	0.6	2.46	1.22	3.248	3248	31.1409	6.82	33	1242	3.83926	12.3287	4	1.242	0.382389	4	5.5	1.69335	0
17238	1	45	1	0			0		0	1	0	85	26.0525	131.667	93.6667	4.64	14	13	0.949095	83.9	94.4306	300.7	3	5.08	4	1.92	3	1.19	10.257	10257	122.253	42.3	150	1865	6.20219	5.07326	2	1.865	0.181827	2	12.2	1.18943	0
17239	1	43	0	0			0		1	0	0	67	23.3294	125.667	83.3333	4.2	10	10	0.899321	79.5	101.746	314.8	3	2.87	1	0.66	1.76	0.83	12.891	12891	162.151	39.3	117	1805	5.7338	3.53609	2	1.805	0.14002	2	8.5	0.659375	0
17240	1	46	1	0			0		1	1	0	70.5	33.4566	143.333	94	4.73	12	17	0.838235	74.1	109.64	292.3	3	4.64	3	1.17	2.44	1.55	8.824	8824	119.082	44.5	68	794	2.71639	2.2811	1	0.794	0.0899819	1	3.9	0.441976	0
17242	1	46	0	0			0		0	0	0	66	20.033	130	82.3333	4.16	24	24	1.01923	90.1	86.1383	322.9	3	3.98	1	0.67	2.31	1.16	5.665	5665	62.8746	22.9	24	1494	4.62682	7.35881	3	1.494	0.263725	3	3.7	0.653133	0
17243	1	44	0	0			0		1	1	0	66	24.3636	116	64.3333	5.04	16	14	0.849548	75.1	108.703	299.5	3	4.81	3	2.07	2.88	0.95	5.956	5956	79.3076	7.47	45	3022	10.0902	12.7228	4	3.022	0.507388	4	5.1	0.856279	0
17246	1	36	0	0			0		1	0	0	94.5	20.6289	126.333	87	4.58	20	19	1.09842	97.1	82.0641	354.7	4	5.44	4	1.42	3.18	1.18	10.697	10697	110.165	28.11	74	1316	3.71018	3.36784	2	1.316	0.123025	2	2.8	0.261756	0
17248	1	37	1	0			0		1	0	0	62.5	22.0208	139	95.3333	4.3	38	19	1.1086	98	80.7382	495.4	4	4.16	2	4.05	1.73	0.8	3.926	3926	40.0612	24.81	104	1422	2.87041	7.16505	3	1.422	0.362201	4	10.3	2.62354	1
17249	1	38	0	0			0		0	0	0	59	25.0459	119	77.3333	4.4	13	13	0.894796	79.1	104.672	254.3	2	3.3	1	3.93	1.15	0.57	7.629	7629	96.4475	53.35	115	1521	5.98112	6.20143	3	1.521	0.199371	3	7	0.917551	0
17252	1	38	0	0			0		1	1	0	57.5	24.3298	128.333	77.6667	4.54	31	11	0.930995	82.3	99.6725	281.3	3	5.29	4	2.05	3.08	1.2	1.829	1829	22.2236	14.14	73	2030	7.21649	32.4723	4	2.03	1.1099	4	3.6	1.96829	0
17254	1	39	0	0			0		0	0	1	56.5	23.8773	125.667	80.3333	4.58	13	17	1.01357	89.6	89.3329	297.6	3	3.58	1	0.69	1.89	1.15	5.377	5377	60.0112	33.97	106	1042	3.50134	5.83449	3	1.042	0.193788	2	6.1	1.13446	0
17255	1	41	0	0			0		1	1	0	69	21.7594	112.667	71.6667	3.95	22	19	1.06109	93.8	83.6707	360.1	4	3.47	1	0.77	1.94	1.05	24.317	24317	259.243	52.65	95	865	2.40211	0.926586	1	0.865	0.0355718	1	14.2	0.583954	0
17256	1	41	0	0			0		1	0	0	68	22.3033	132.667	87	4.95	11	10	0.961538	85	94.4863	277.9	2	3.69	1	1.43	2.05	1.08	4.732	4732	55.6706	15.88	86	1937	6.97013	12.5203	4	1.937	0.409341	4	5	1.05664	0
17257	1	39	0	0			0		1	1	0	58	25.4603	121.333	72.3333	4.48	24	12	1.10973	98.1	79.8804	338.6	4	4.76	3	1.49	3.17	0.89	16.637	16637	169.592	44.37	84	1458	4.30597	2.53901	1	1.458	0.087636	1	15.2	0.913626	0
17259	1	40	0	0			0		0	1	0	64	24.5762	115.667	69.6667	4.5	15	27	0.782805	69.2	122.321	268.9	2	4.71	3	4.73	1.93	0.91	4.306	4306	62.2254	14.65	103	2747	10.2157	16.4172	4	2.747	0.637947	4	5	1.16117	0
17262	1	42	1	0			0		0	0	0	70.5	25.8313	141	88	4.89	25	22	0.855204	75.6	108.718	396.2	4	4.13	2	1.52	2.33	1.04	2.799	2799	37.0238	9.49	80	1180	2.97829	8.04427	3	1.18	0.421579	4	4.5	1.60772	0
17264	1	44	0	0			0		1	0	0	67.5	21.6923	116.667	66	3.92	47	24	1.04751	92.6	83.9429	280.8	3	5.59	4	1.87	3.68	0.9	13.789	13789	148.909	32.92	143	1231	4.3839	2.94401	1	1.231	0.0892741	1	9.1	0.659946	0
17265	1	45	0	0			0		1	0	0	75	20.3019	110.333	56	5.14	18	18	0.937783	82.9	95.8382	285.7	3	4.02	1	0.76	2.42	1.08	8.58	8580	103.498	12.66	62	1446	5.06125	4.89019	2	1.446	0.168531	2	4.7	0.547786	0
17267	1	45	0	0			0		1	1	0	59.5	21.8466	128	80.6667	5.04	16	21	0.959276	84.8	93.1954	362.8	4	3.67	1	0.63	1.85	1.38	1.632	1632	19.2453	13.3	45	301	0.829658	4.31097	2	0.301	0.184436	2	2.4	1.47059	0
17272	2	45	0	0			0		0	0	0	69	24.6814	130	81	4.22	19	20	0.976244	86.3	72.0485	225.4	2	4.07	2	0.56	1.95	1.54	4.464	4464	51.7265	18.08	79	1006	4.46318	8.62841	3	1.006	0.225358	3	2.7	0.604839	0
17276	2	47	1	0			0		0	1	1	70.5	22.9231	137.667	90.3333	4.22	12	15	0.790724	69.9	92.725	250	2	4.32	2	1.68	2.33	1.22	1.433	1433	20.5007	9.73	60	1018	4.072	19.8627	4	1.018	0.710398	4	2.5	1.74459	0
17300	1	38	1	0			0		1	0	0	66	27.2653	125	78.6667	3.61	29	17	0.945701	83.6	97.7634	397.2	4	3.78	1	1.7	2.17	0.73	8.117	8117	97.0933	18.14	62	1229	3.09416	3.18679	2	1.229	0.151411	2	12.6	1.5523	0
17301	2	39	1	0			0		0	0	1	89.5	25.7286	142	95.6667	4.39	32	22	0.897059	79.3	82.0509	362	4	3.54	1	1.2	2.05	1.01	6.716	6716	84.691	23.25	50	1578	4.35912	5.14708	2	1.578	0.234961	3	11.1	1.65277	0
18002	2	37	0	0			0		0	0	0	90.5	25.2356	115.667	74.6667	4.2	18	12	0.835973	73.9	90.3591	180.2	1	4.38	2	0.93	2.65	1.24	14.451	14451	195.548	42.83	97	1124	6.23751	3.18976	2	1.124	0.0777801	1	54.7	3.78521	1
18003	2	40	0	0			0		0	0	0	82.5	23.4095	106.333	60.6667	4.4	11	9	0.893665	79	82.0629	209.7	1	4.64	3	1.01	2.61	1.34	9.59	9590	121.392	34.18	102	1261	6.01335	4.95365	2	1.261	0.131491	2	7.5	0.782065	0
18004	2	38	0	0			0		0	0	0	65	19.4581	98.6667	57.3333	4.1	10	14	0.751131	66.4	102.624	192.2	1	3.59	1	1.31	1.71	1.18	0.947	947	14.262	5.05	12	193	1.00416	7.0408	3	0.193	0.203801	3	8.9	9.3981	1
18005	2	43	0	0			1		0	0	1	98	23.4832	129.333	85.6667	4.66	15	13	0.723982	64	105.044	263.5	2	5.02	3	2.18	2.98	1.21	1.126	1126	17.5938	9.59	26	536	2.03416	11.5618	4	0.536	0.476021	4	5.3	4.70693	1
18012	2	45	0	0			0		0	0	0	68.5	22.1757	104.333	60.6667	4.08	27	20	0.66629	58.9	115.436	156.6	1	5.57	4	1.01	2.66	1.91	9.222	9222	156.57	33.71	112	1426	9.106	5.81591	3	1.426	0.15463	2	6.4	0.693993	0
18013	2	46	0	0			0		0	0	0	62.5	19.8373	108.333	65	4.41	8	13	0.742081	65.6	100.669	189.6	1	4.88	3	1.57	2.37	1.33	5.121	5121	78.064	50.97	111	2358	12.4367	15.9314	4	2.358	0.460457	4	3.2	0.624878	0
18016	1	38	0	0			0		1	1	1	95	18.4407	114.667	79.3333	3.72	15	15	0.978507	86.5	93.7348	249.7	2	3.88	1	0.91	2.21	1.27	7.758	7758	89.6879	22.43	109	2017	8.07769	9.00645	3	2.017	0.25999	3	11.2	1.44367	0
18018	1	47	0	0			0		0	0	1	68	22.2232	126.667	67.3333	4.6	9	6	0.56448	49.9	177.909	208.7	1	4.77	3	0.63	2.64	1.5	2.333	2333	46.7535	9.46	47	1127	5.4001	11.5501	4	1.127	0.483069	4	4.1	1.75739	0
18019	2	46	0	0			0		0	0	0	68	20.4009	109.333	68	4.78	10	10	0.701357	62	107.93	201.6	1	3.92	1	0.57	1.99	1.44	16.923	16923	272.952	133.92	460	651	3.22917	1.18305	1	0.651	0.0384684	1	14.6	0.862731	0
18023	1	41	0	0			0		0	0	1	66.5	23.1811	122.333	75	5.57	47	26	0.788462	69.7	120.704	431.1	4	4.33	2	1.35	2.56	1.13	10.34	10340	148.35	57.39	278	1282	2.97379	2.00457	1	1.282	0.123985	2	5	0.483559	0
18026	2	37	0	0			0		0	1	0	89.5	20.3653	126	86	4.19	9	14	0.631222	55.8	127.8	297	3	2.76	1	1.17	1.48	0.87	4.179	4179	74.8925	13.63	78	713	2.40067	3.20549	2	0.713	0.170615	2	3.7	0.885379	0
18028	2	37	0	0			0		1	0	1	62.5	30.7915	110.333	68.6667	4.57	17	9	0.680995	60.2	116.374	289.5	3	4.06	2	2.39	2.19	0.95	2.633	2633	43.7375	9.71	59	1871	6.46287	14.7765	4	1.871	0.710596	4	3.9	1.4812	0
18029	2	39	1	0			0		0	0	0	77	21.2837	147.667	91	3.64	13	11	0.838235	74.1	89.2136	174	1	4.34	2	0.78	2.54	1.23	21.106	21106	284.831	70.26	265	326	1.87356	0.65778	1	0.326	0.0154458	1	5	0.236899	0
18031	2	39	0	0			0		0	0	0	65	20.2841	100.667	56	4.15	11	10	0.760181	67.2	100.65	364.3	4	4.76	3	1.34	2.67	1.22	5.569	5569	82.872	15.57	104	1054	2.89322	3.49119	2	1.054	0.189262	2	34.2	6.14114	1
18032	2	42	0	0			0		0	0	1	83	32.9622	120.667	68.6667	4.93	11	15	0.967195	85.5	73.7869	301.2	3	3.23	1	1.74	1.56	1.05	28.915	28915	338.187	150.92	167	889	2.95153	0.87275	1	0.889	0.0307453	1	60	2.07505	0
18033	2	41	0	0			0		0	0	0	70.5	20.414	109.667	68.6667	4.48	12	11	1.00339	88.7	70.8209	181.4	1	4.16	2	1.5	2.14	1.27	10.689	10689	120.507	64.12	197	724	3.99118	3.31198	2	0.724	0.0677332	1	9.9	0.926186	0
18034	2	41	0	0			0		0	0	0	65.5	23.7429	116.667	72	4.68	7	8	0.631222	55.8	125.474	254.6	2	4.76	3	1.42	2.48	1.29	5.094	5094	91.2903	34.34	100	419	1.64572	1.80273	1	0.419	0.0822536	1	6.8	1.3349	0
18037	1	46	1	0			0		1	1	0	70.5	20.0551	130.333	90	4.17	23	11	0.942308	83.3	94.8966	263.9	2	3.93	1	1.08	2.3	1.07	14.28	14280	171.429	31.05	137	1596	6.04775	3.52785	2	1.596	0.111765	1	10.7	0.7493	0
18038	1	46	1	0			0		1	1	0	70	24.4088	127	82.6667	4.87	21	14	1.02941	91	85.0882	352.2	4	4.33	2	1.32	2.53	1.13	6.254	6254	68.7253	32.42	129	589	1.67235	2.43338	1	0.589	0.0941797	1	8.1	1.29517	0
18040	1	46	0	0			0		1	1	1	76	21.4509	136	85.3333	5.06	23	29	0.832579	73.6	110.56	292.9	3	4.37	2	1.01	2.11	1.61	3.923	3923	53.3016	13.23	116	993	3.39024	6.36047	3	0.993	0.253123	3	2.4	0.611777	0
18042	1	38	0	0			0		1	0	0	80	21.9127	123.333	67.6667	3.75	16	15	0.933258	82.5	99.3744	284.3	3	4.28	2	0.69	2.54	1.14	11.234	11234	136.17	40.26	142	2261	7.95287	5.84041	3	2.261	0.201264	3	9	0.801139	0
18046	1	44	0	0			0		1	1	0	59.5	18.3917	136	89.6667	3.88	14	11	0.790724	69.9	118.767	306.2	3	3.95	1	1.08	2.06	1.34	2.308	2308	33.0186	7.65	58	887	2.8968	8.77324	3	0.887	0.384315	4	1.5	0.649913	0
18047	1	47	1	0			0		0	0	0	68	21.4061	132.667	86.3333	3.42	42	22	0.971719	85.9	91.0138	481	4	3.89	1	0.82	2.68	1.02	7.628	7628	88.8009	23.64	80	1959	4.07277	4.5864	2	1.959	0.256817	3	10	1.31096	0
18048	2	46	0	0			0		0	0	0	75	24.1566	133.667	81.6667	4.42	18	14	1.04977	92.8	65.6144	250.4	2	4.74	3	3.87	1.74	0.96	6.919	6919	74.5582	24.79	113	1679	6.70527	8.99334	3	1.679	0.242665	3	11.1	1.60428	0
18050	1	39	1	0			0		1	1	0	67	25.6825	132.667	91.6667	4.37	25	17	0.852941	75.4	110.531	448.1	4	4.98	3	1.2	3.25	1.02	15.111	15111	200.411	35.97	147	1165	2.59987	1.29727	1	1.165	0.0770962	1	12.1	0.800741	0
18052	1	39	1	0			0		0	1	0	79.5	28.6487	137	92.6667	5.8	46	23	0.883484	78.1	105.835	353.5	4	5.86	4	1.72	3.8	1.04	4.184	4184	53.5723	11.22	78	882	2.49505	4.65735	2	0.882	0.210803	3	5.6	1.33843	0
18053	1	42	0	0			0		1	1	0	78	28.5096	121.667	76.3333	4.95	40	17	1.17873	104.2	73.1728	386.8	4	5.25	4	1.49	3.62	1.11	4.128	4128	39.6161	13.64	36	552	1.42709	3.60231	2	0.552	0.133721	2	4.7	1.13857	0
18054	1	42	1	0			0		1	0	0	73	26.4876	140.333	93	6	39	24	0.925339	81.8	98.6418	380.1	4	4.86	3	1.89	3	0.98	9.422	9422	115.183	27.72	47	976	2.56775	2.22927	1	0.976	0.103587	1	13.8	1.46466	0
18055	1	41	0	0			0		0	0	1	59.5	21.4972	115.333	73.3333	4	15	11	1.13462	100.3	77.0312	285.3	3	4.32	2	0.83	2.14	1.36	10.797	10797	107.647	21.42	90	1112	3.89765	3.62077	2	1.112	0.102992	1	5.8	0.537186	0
18056	1	42	0	0			0		1	0	0	72.5	20.971	121.333	86	5.01	18	8	1.03054	91.1	86.368	356.9	4	4.82	3	1.15	3.14	1.18	9.646	9646	105.884	31.53	47	867	2.42925	2.29427	1	0.867	0.0898818	1	7.9	0.818992	0
18057	1	42	1	0			0		1	1	1	67	27.0532	131.333	91.3333	5.59	34	20	1.02262	90.4	87.194	350.8	4	6.26	4	2.02	4.18	1.06	6.605	6605	73.0642	15.32	123	1393	3.97092	5.43484	3	1.393	0.210901	3	16.8	2.54353	1
18060	2	39	0	0			0		0	0	0	73.5	23.2031	117.667	81.3333	4.08	16	14	0.742081	65.6	103.688	240.6	2	4.18	2	0.75	2.48	1.19	3.367	3367	51.3262	13.14	32	755	3.13799	6.11381	3	0.755	0.224235	3	2.5	0.742501	0
18061	2	41	0	0			0		0	0	0	87.5	28.0954	126.333	86.6667	5.21	51	24	0.684389	60.5	113.557	254.4	2	4.52	3	3.05	2.69	0.8	11.474	11474	189.653	67.2	230	1460	5.73899	3.02605	1	1.46	0.127244	2	18.9	1.6472	0
18062	2	43	0	0			0		0	0	0	71	19.5062	123	71.3333	4.6	10	13	0.599548	53	132.568	227.8	2	5.49	4	0.91	2.94	1.79	16.073	16073	303.264	85.6	191	1162	5.10097	1.68202	1	1.162	0.0722952	1	28.7	1.7856	0
18064	2	43	0	0			0		0	0	0	61.5	21.9584	119.667	69	4.24	15	19	0.829186	73.3	88.8501	258.6	2	4.53	3	1.48	2.5	1.21	4.131	4131	56.3574	12.83	102	2327	8.99845	15.9668	4	2.327	0.563302	4	5.9	1.42823	0
18069	2	43	0	0			0		0	1	1	66	22.4359	120.333	80.3333	4.4	10	17	0.878959	77.7	82.6831	265.3	2	4.56	3	1.15	2.27	1.61	5.597	5597	72.0335	20.58	72	1495	5.63513	7.82293	3	1.495	0.267107	3	2.9	0.518135	0
18070	2	43	0	0			0		0	0	0	75	22.6008	110	75	5.8	39	32	0.618778	54.7	127.503	371.3	4	5.41	4	3.63	2.96	0.91	5.807	5807	106.161	18.79	131	840	2.26232	2.13103	1	0.84	0.144653	2	3.7	0.637162	0
18071	2	43	0	0			0		0	0	0	84	21.0068	118.667	70.6667	4.79	17	16	0.705882	62.4	108.377	181.2	1	3.83	1	0.75	2.18	1.17	3.98	3980	63.7821	38.46	73	696	3.84106	6.02216	3	0.696	0.174874	2	4.6	1.15578	0
18074	2	47	0	0			0		0	0	0	56.5	29.4027	120.667	65.3333	4.32	12	10	0.812217	71.8	89.7065	186.9	1	5.88	4	0.9	3.68	1.69	2.306	2306	32.117	9.92	49	582	3.11396	9.69569	4	0.582	0.252385	3	4.9	2.12489	0
18075	2	46	0	0			0		0	0	0	74	25.6805	112.667	72	4.44	12	11	0.751131	66.4	99.1741	284	3	4.43	2	0.86	2.39	1.4	2.767	2767	41.6717	6.62	41	951	3.34859	8.03565	3	0.951	0.343694	4	3.9	1.40947	0
18077	1	37	0	0			0		1	0	1	63.5	19.1406	115.667	70.3333	4.43	13	12	0.697964	61.7	142.903	216.8	1	5.1	4	0.73	3.38	1.27	25.898	25898	419.741	109.23	286	1079	4.97694	1.18572	1	1.079	0.0416634	1	14.4	0.556027	0
18078	1	38	1	0			0		1	1	0	69	25.7224	132	84.3333	4.8	16	12	1.01357	89.6	89.7492	290.8	3	5.39	4	1.29	3.4	1.29	15.498	15498	172.969	29.85	62	1302	4.4773	2.5885	1	1.302	0.0840108	1	8.7	0.561363	0
18079	1	44	0	0			0		1	0	0	65	16.6692	104.667	68.3333	3.8	23	19	1	88.4	88.8915	273.1	2	4.42	2	1.1	1.9	1.72	14.794	14794	167.353	61.73	61	954	3.49323	2.08734	1	0.954	0.0644856	1	8.8	0.594836	0
18083	2	45	0	0			0		0	0	0	82.5	20.5266	118	67.6667	4.11	14	16	0.688914	60.9	110.776	196	1	5.13	4	2.23	2.77	1.18	6.277	6277	103.071	22.97	35	771	3.93367	3.81648	2	0.771	0.122829	2	2.8	0.446073	0
18087	1	43	0	0			0		1	1	0	93.5	23.2244	127.333	76.6667	4.91	33	19	1.18891	105.1	72.0961	303.7	3	5	3	1.16	3.51	0.96	16.902	16902	160.818	78.49	106	1136	3.74053	2.32594	1	1.136	0.067211	1	19.5	1.15371	0
18094	2	38	0	0			0		0	0	0	73.5	17.6831	124.667	85.3333	4.62	10	9	0.886878	78.4	83.6026	250.2	2	3.7	1	0.56	1.53	1.64	4.785	4785	61.0332	13	54	1193	4.76819	7.81245	3	1.193	0.249321	3	16.8	3.51097	1
18097	2	39	0	0			0		0	0	1	97	21.8641	119.333	72.3333	4.76	29	19	0.788462	69.7	96.2138	306.8	3	4.53	3	1.13	2.75	1.31	21.916	21916	314.433	105.31	119	2553	8.32138	2.64647	1	2.553	0.11649	2	13.9	0.63424	0
18098	1	43	1	0			0		1	1	0	94.5	23.4859	148.667	94	5.96	42	40	1.22059	107.9	69.7944	331.6	3	5.13	4	2.36	2.18	1.9	29.209	29209	270.704	81.91	41	2523	7.60856	2.81065	1	2.523	0.0863775	1	109.5	3.74884	1
18100	2	44	0	0			0		0	0	1	79.5	21.7227	114.333	53	4.53	12	7	0.720588	63.7	105.221	211.6	1	2.91	1	0.83	1.6	0.91	2.594	2594	40.7221	19.42	48	516	2.43856	5.9883	3	0.516	0.198921	3	4.8	1.85042	0
18101	2	43	0	0			0		0	0	1	66.5	21.8973	100.333	63.6667	4.36	7	11	0.769231	68	97.4721	166.8	1	4.24	2	0.61	1.82	1.74	14.493	14493	213.132	19.74	117	2414	14.4724	6.79034	3	2.414	0.166563	2	6.4	0.441592	0
18102	2	44	0	0			0		0	0	1	72	26.4308	135	76.6667	4.55	11	15	0.650452	57.5	119.393	211.5	1	5.69	4	0.92	2.66	1.98	6.539	6539	113.722	30.6	95	852	4.02837	3.5423	2	0.852	0.130295	2	8.5	1.29989	0
18103	2	43	0	0			0		0	0	0	66.5	19.0825	97	75.6667	4.67	16	14	0.718326	63.5	106.065	173.4	1	3.82	1	0.73	2.04	1.17	7.111	7111	111.984	34.67	70	946	5.45559	4.87175	2	0.946	0.133033	2	2.9	0.407819	0
18106	2	44	1	0			0		0	0	0	72.5	27.3161	142	86.3333	5.16	24	17	0.816742	72.2	90.1518	287.6	3	4.89	3	1.61	3.12	1.05	6.755	6755	93.5596	34.68	132	1233	4.2872	4.58233	2	1.233	0.182531	2	32.9	4.87047	1
18108	2	44	0	0			0		1	0	1	67	20.0247	110	61.3333	4.06	13	14	0.677602	59.9	113.518	418.1	4	3.74	1	1.71	1.78	1.09	6.886	6886	114.958	23.24	24	884	2.11433	1.83921	1	0.884	0.128376	2	3.5	0.508278	0
18109	2	46	0	0			0		0	0	0	56	24.0707	97.3333	63.3333	4.06	23	25	0.683258	60.4	111.469	274.4	2	4.01	1	1.03	2.4	1.04	5.62	5620	93.0464	33.6	72	1282	4.67201	5.02117	2	1.282	0.228114	3	6	1.06762	0
18110	2	47	0	0			0		0	1	1	71.5	23.9144	111.333	63	4.01	13	13	0.640271	56.6	120.311	217.9	1	4.23	2	0.96	2.39	1.2	9.201	9201	162.562	32.42	177	3896	17.8798	10.9987	4	3.896	0.423432	4	10.9	1.18465	0
18112	1	46	0	0			0		1	1	1	66.5	24.5389	138	87.6667	4.58	17	20	1.03846	91.8	84.1741	284.4	3	5.1	4	2.1	2.74	1.4	11.533	11533	125.632	23.81	114	1311	4.6097	3.66922	2	1.311	0.113674	1	8.4	0.728345	0
18114	2	45	0	0			0		0	0	0	75.5	19.1405	109	64	3.66	25	18	0.800905	70.8	91.9859	147.6	1	5.56	4	1.19	2.62	1.95	12.397	12397	175.099	53.6	69	1196	8.10298	4.62766	2	1.196	0.096475	1	6.2	0.500121	0
18115	1	45	0	0			0		0	1	1	52.5	17.931	108.333	69.3333	4.44	14	19	0.925339	81.8	97.4311	303.9	3	5.45	4	1.08	2.71	1.84	5.468	5468	66.846	17.16	68	728	2.39552	3.58365	2	0.728	0.133138	2	2.5	0.457206	0
18116	1	36	0	0			0		0	0	1	63	23.695	123.667	76.6667	4.25	18	12	1.11312	98.4	80.7283	405.6	4	5.76	4	1.68	3.48	1.37	14.537	14537	147.734	33.11	60	1239	3.05473	2.06773	1	1.239	0.0852308	1	9.1	0.625989	0
18117	1	42	0	0			0		1	1	0	51.5	22.5528	115	69.6667	3.66	20	17	1.04751	92.6	84.6449	320.1	3	4.51	3	1.34	2.72	1.14	29.933	29933	323.251	90.22	283	1166	3.64261	1.12687	1	1.166	0.0389537	1	17	0.567935	0
18120	2	46	1	0			0		0	0	1	80.5	26.1725	145.333	86.6667	4.18	18	19	0.856335	75.7	84.3625	318.3	3	4.04	2	1.11	2.41	1.01	15.041	15041	198.692	83.79	299	1147	3.60352	1.81362	1	1.147	0.0762582	1	202.1	13.4366	1
18121	2	44	0	0			0		0	0	0	74	21.2581	103.333	64.6667	3.9	6	10	0.669683	59.2	115.177	244.4	2	4.06	2	1.9	2	1.12	8.649	8649	146.098	35.31	82	1642	6.71849	4.59862	2	1.642	0.189849	2	4.9	0.566539	0
18122	2	43	0	0			0		0	0	1	61.5	22.2346	103.667	70	4.39	14	18	0.803167	71	92.4152	231.7	2	3.15	1	0.88	1.79	0.98	7.982	7982	112.423	50.27	137	1497	6.46094	5.74702	3	1.497	0.187547	2	6.2	0.776748	0
18123	2	46	0	0			0		0	0	0	72.5	29.3023	133.667	81.3333	4.69	15	13	0.828054	73.2	87.932	188.3	1	5.08	4	3.61	2.68	0.93	25	25000	341.53	150.8	209	826	4.38662	1.2844	1	0.826	0.03304	1	16.7	0.668	0
18124	1	44	1	0			1		0	1	0	73.5	27.4725	161.667	109	7.01	45	20	1.01244	89.5	87.5452	301.4	3	4.38	2	3.14	2.29	1.2	10.162	10162	113.542	46.75	78	1059	3.5136	3.09454	2	1.059	0.104212	1	336.9	33.1529	1
18125	1	39	0	0			0		1	1	0	89	21.3067	121.667	84.6667	4.06	74	31	1.35294	119.6	62.5517	386.5	4	4.1	2	1.53	2.58	0.93	15.857	15857	132.584	39.32	51	1357	3.511	2.64814	1	1.357	0.0855773	1	10.9	0.687394	0
18126	1	40	0	0			0		1	1	1	80.5	28.744	124.667	75.3333	4.26	78	38	0.933258	82.5	98.4662	358.5	4	3.92	1	1.65	2.25	1.2	17.643	17643	213.855	49.38	92	1806	5.03766	2.35565	1	1.806	0.102364	1	34.5	1.95545	0
18127	1	40	0	0			0		1	1	0	59	25.0916	129.667	84.3333	4.69	23	14	0.943439	83.4	97.1566	421.4	4	5.03	4	2.14	2.86	1.13	17.633	17633	211.427	64.5	314	1053	2.49881	1.18188	1	1.053	0.0597176	1	7.5	0.425339	0
18128	1	41	0	0			0		1	1	0	79	20.7131	99	61.3333	4	14	11	1.08145	95.6	81.731	281.4	3	4.11	2	1.15	2.28	1.19	8.668	8668	90.6695	26.53	134	3647	12.9602	14.2939	4	3.647	0.420743	4	8.1	0.934472	0
18129	1	45	0	0			0		0	0	0	73	20.3363	115.667	72.3333	4.14	8	9	0.734163	64.9	129.636	268.2	2	4.11	2	0.79	2.16	1.37	11.665	11665	179.738	43.96	84	1242	4.63087	2.57646	1	1.242	0.106472	1	9.5	0.814402	0
18132	2	43	0	0			0		0	0	0	81	23.2536	118	79.6667	5.15	21	10	0.794118	70.2	93.7166	243.3	2	4.59	3	1.68	2.67	1.14	9.192	9192	130.94	50.92	140	6804	27.9655	21.3574	4	6.804	0.740209	4	9	0.979112	0
18134	2	39	0	0			0		1	0	1	59.5	21.489	113	73.6667	3.96	18	13	0.7319	64.7	105.47	266.9	2	3.64	1	1.97	1.87	0.8	5.112	5112	79.0108	37.28	70	874	3.27463	4.14454	2	0.874	0.17097	2	8.4	1.64319	0
18136	2	41	0	0			0		0	0	0	80	23.1176	119.333	75.6667	4.08	11	11	0.958145	84.7	74.9706	305.9	3	4.24	2	1.11	2.39	1.24	4.078	4078	48.1464	14.85	57	470	1.53645	3.1912	2	0.47	0.115253	1	1.2	0.294262	0
18137	2	44	0	0			0		0	0	1	61	24.0691	120	71.6667	4.38	13	10	0.742081	65.6	101.473	294.1	3	4.74	3	1.32	2.9	1.09	7.85	7850	119.665	53.46	180	808	2.74736	2.29589	1	0.808	0.10293	1	5.7	0.726115	0
18141	2	47	0	0			0		0	0	1	76	20.2211	99.6667	65.3333	4.81	10	9	0.979638	86.6	71.1844	273.8	2	4.64	3	0.68	2.8	1.29	24.898	24898	287.506	143.63	169	1568	5.72681	1.99189	1	1.568	0.0629769	1	23.3	0.935818	0
18143	1	36	0	0			0		1	1	0	69.5	29.0111	121	71.6667	4.61	38	16	1.36086	120.3	62.9991	551.8	4	5.28	4	1.32	3.58	1.02	5.727	5727	47.606	17.59	97	1133	2.05328	4.31307	2	1.133	0.197835	2	3.3	0.576218	0
18148	1	45	0	0			0		1	0	0	63.5	27.578	135.667	81.6667	3.93	79	43	0.78733	69.6	118.92	279.5	3	5.04	4	1.84	3.05	0.99	17.295	17295	248.491	122.11	357	951	3.4025	1.36926	1	0.951	0.054987	1	54.6	3.15698	1
18153	1	45	0	0			0		1	1	0	78	20.6192	128.333	77.3333	3.87	12	7	1.07127	94.7	81.3241	246.3	2	4.14	2	0.9	2.32	1.27	13.318	13318	140.634	25.31	102	1084	4.40114	3.12951	2	1.084	0.0813936	1	9.1	0.683286	0
18154	1	37	0	0			0		1	0	0	63	28.3712	122	73.6667	4.42	26	13	0.909502	80.4	103.078	421.8	4	4.24	2	2.67	2.09	0.89	13.757	13757	171.107	32.81	105	1733	4.10858	2.40118	1	1.733	0.125972	2	11.2	0.814131	0
18156	1	41	0	0			0		0	0	1	52	24.2691	136.667	88.3333	4.19	28	29	1.22624	108.4	69.9916	380.6	4	4.55	3	0.71	2.49	1.48	19.58	19580	180.627	31.96	30	1073	2.81923	1.5608	1	1.073	0.0548008	1	6.1	0.311542	0
18160	1	45	0	0			0		1	1	1	80	22.6394	131.333	89.6667	3.89	13	17	1.02941	91	85.4236	351.1	4	5.33	4	1.31	3.61	1.1	29.115	29115	319.945	81.03	89	1729	4.92452	1.53918	1	1.729	0.0593852	1	30.6	1.051	0
18165	2	37	0	0			0		0	0	0	69	19.5198	112.667	77	4.44	16	13	0.693439	61.3	113.803	161.4	1	3.76	1	1.17	2.14	1.09	10.254	10254	167.276	36.23	73	764	4.73358	2.82981	1	0.764	0.0745075	1	14.4	1.40433	0
18167	2	37	0	0			0		0	0	1	77	22.9822	106	71.3333	4.56	20	24	0.661765	58.5	120.562	247.8	2	4.32	2	0.65	2.46	1.2	11.23	11230	191.966	81.26	172	852	3.43826	1.79108	1	0.852	0.0758682	1	7.2	0.64114	0
18168	2	39	0	0			0		0	0	1	93	18.3182	110.667	72	4.41	7	13	0.707014	62.5	110.07	185.3	1	5.52	4	0.77	2.92	1.76	4.824	4824	77.184	12.83	57	911	4.91635	6.36965	3	0.911	0.188847	2	4.5	0.932836	0
18170	2	42	0	0			0		0	0	1	82.5	18.1967	102.333	68.6667	4.84	10	5	0.687783	60.8	112.38	153.3	1	3.83	1	1.14	2.26	0.97	5.562	5562	91.4803	22.2	135	1233	8.04305	8.79212	3	1.233	0.221683	3	5.1	0.916936	0
18171	2	43	0	0			0		0	0	0	74.5	27.4698	115.333	71.6667	4.41	14	8	0.867647	76.7	84.0154	361.5	4	4.26	2	3.21	2.02	0.79	6.222	6222	81.1213	35.97	104	1167	3.22822	3.97949	2	1.167	0.18756	2	7.7	1.23754	0
18174	2	43	0	0			0		0	0	0	76	22.4314	130	88.6667	4.31	27	17	0.576923	51	139.013	257.1	2	4.26	2	1.95	2.57	0.9	8.831	8831	173.157	45.29	58	1008	3.92065	2.26422	1	1.008	0.114143	1	24.4	2.76299	0
18176	2	46	0	0			0		0	0	1	67	21.4634	94.3333	58.6667	4.01	12	17	0.75	66.3	99.3587	213.6	1	4.18	2	1.6	2.1	1.4	17.814	17814	268.688	84.59	295	936	4.38202	1.6309	1	0.936	0.0525429	1	17.1	0.959919	0
18177	2	45	0	0			0		0	0	0	87.5	23.3176	120.333	80.6667	3.99	11	14	0.923077	81.6	77.2034	299.2	3	5.13	4	1.04	2.92	1.56	7.148	7148	87.598	31.58	91	911	3.04479	3.47586	2	0.911	0.127448	2	6.5	0.909345	0
18178	2	45	0	0			0		0	0	1	67	23.0353	100	51	4.57	19	15	0.829186	73.3	88.13	153.9	1	3.75	1	1.42	2.11	1.01	1.164	1164	15.8799	7.67	26	843	5.47758	34.4937	4	0.843	0.724227	4	4.3	3.69416	1
18179	2	46	0	0			0		0	0	0	73.5	25.957	118.333	59	4.07	14	13	0.684389	60.5	111.242	168.6	1	4.4	2	0.8	2.54	1.31	9.71	9710	160.496	63.1	215	687	4.07473	2.53884	1	0.687	0.0707518	1	40.1	4.12976	1
18180	1	46	0	0			0		1	0	1	78.5	23.6956	126.333	84.3333	5.04	26	12	0.855204	75.6	106.962	345.5	4	5.29	4	1.9	3.45	0.9	26.638	26638	352.354	102.31	180	1262	3.65268	1.03665	1	1.262	0.0473759	1	23.7	0.889706	0
18181	1	48	0	0			0		1	0	0	88.5	25.5244	123	75	4.51	30	23	1.00113	88.5	87.3957	247.5	2	4.68	3	1.95	2.91	0.99	10.783	10783	121.842	47.45	75	1346	5.43838	4.46348	2	1.346	0.124826	2	7.3	0.676992	0
18182	1	37	0	0			0		1	0	1	69.5	22.6814	94.3333	58.6667	4.25	29	24	0.910633	80.5	102.92	258.1	2	4.8	3	2.23	2.75	0.96	8.58	8580	106.584	72.24	117	542	2.09996	1.97024	1	0.542	0.0631702	1	7.3	0.850816	0
18183	1	39	0	0			0		1	0	0	63	22.9215	116	62.6667	3.99	20	14	0.865385	76.5	108.573	310.2	3	5.39	4	0.96	3.18	1.65	5.69	5690	74.3791	26.43	218	682	2.19858	2.95591	1	0.682	0.119859	2	3.2	0.56239	0
18184	1	37	0	0			0		0	1	1	83.5	24.2982	130	75.6667	3.99	23	15	1.06109	93.8	85.2224	330.5	3	4.33	2	1.05	2.73	1.05	2.892	2892	30.8316	21.86	40	1047	3.16793	10.275	4	1.047	0.362033	4	5.3	1.83264	0
18185	1	38	1	0			0		1	1	0	59	24.6233	123	77	4.48	23	13	0.972851	86	94.4078	423	4	3.75	1	1.43	2.23	0.85	7.72	7720	89.7674	17.42	108	2909	6.87707	7.66098	3	2.909	0.376813	4	4.9	0.634715	0
18187	1	46	0	0			0		1	1	1	62.5	26.6377	128.667	87	4.57	37	23	1.22738	108.5	68.4867	351.1	4	4.99	3	2.6	2.94	0.87	12.187	12187	112.323	30.73	112	1575	4.4859	3.99377	2	1.575	0.129236	2	8.8	0.722081	0
18188	1	42	0	0			0		1	1	0	66.5	23.911	114.333	67	3.97	37	19	0.864253	76.4	107.315	369.3	4	5.21	4	2.79	3.06	0.99	20.603	20603	269.673	108.03	342	2152	5.82724	2.16086	1	2.152	0.104451	1	13.9	0.674659	0
18189	1	43	0	0			0		1	1	1	71	29.2653	126.333	75.3333	5.15	21	15	0.848416	75	109.331	233.3	2	3.5	1	1.75	1.6	1.25	9.287	9287	123.827	21.34	109	1304	5.58937	4.51387	2	1.304	0.140411	2	18.6	2.0028	0
18190	2	44	0	0			0		0	0	0	59.5	23.2041	112.333	69.6667	4.59	10	10	0.71267	63	106.665	275.5	2	4.68	3	0.99	2.54	1.46	4.419	4419	70.1429	19.66	106	1824	6.62069	9.43887	4	1.824	0.412763	4	2.3	0.52048	0
18191	1	45	0	0			0		1	0	0	56	24.1284	129.667	70.6667	4.18	33	31	0.772624	68.3	121.719	322.9	3	3.14	1	0.68	1.44	1.23	1.785	1785	26.1347	4.93	59	1225	3.79374	14.5161	4	1.225	0.686275	4	9.3	5.21008	1
18192	1	40	0	0			0		1	1	1	66.5	23.942	128.333	71.6667	4.37	18	11	0.859729	76	108.96	267.3	2	5.56	4	1.89	3.38	1.27	8.5	8500	111.842	44.23	204	889	3.32585	2.9737	1	0.889	0.104588	1	5.1	0.6	0
18193	1	40	0	0			0		1	1	0	70	25.026	121.667	70.6667	4.2	25	13	0.903846	79.9	102.435	340.1	4	3.69	1	1.51	1.75	1.25	18.262	18262	228.561	48.6	78	1628	4.78683	2.09434	1	1.628	0.0891469	1	9.5	0.520206	0
18194	1	43	0	0			0		1	1	1	62	23.9813	112.667	71	4.1	19	17	0.994344	87.9	89.885	371.3	4	4.45	2	1.21	2.49	1.35	10.947	10947	124.539	35.31	77	873	2.3512	1.88792	1	0.873	0.0797479	1	7.2	0.657714	0
18195	1	46	1	0			0		1	0	0	68.5	32.2687	154.667	96	4.8	37	16	1.06674	94.3	81.429	278.6	2	6.06	4	4.14	3.26	1.11	13.442	13442	142.545	66.91	176	1010	3.62527	2.54324	1	1.01	0.0751376	1	30.2	2.24669	0
18197	1	43	0	0			0		1	0	0	62	28.2537	121	73.3333	4.69	43	23	0.957014	84.6	94.2311	301	3	5.97	4	3.45	3.41	0.94	15.64	15640	184.87	46.98	123	1287	4.27575	2.31284	1	1.287	0.082289	1	10.5	0.671355	0
18198	1	44	0	0			0		1	0	0	61.5	23.7315	111.667	73.3333	4.26	32	22	0.808824	71.5	115.496	270	2	4.72	3	0.85	2.55	1.52	6.614	6614	92.5035	35.93	114	857	3.17407	3.4313	2	0.857	0.129574	2	5.2	0.786211	0
18200	2	61	1	0			0		0	0	0	76.5	21.3333	172.667	82	5.45	12	18	0.786199	69.5	89.1259	269.1	2	4.92	3	2.74	2.22	1.3	2.768	2768	39.8273	10.88	72	739	2.74619	6.89524	3	0.739	0.26698	3	5.7	2.05925	0
19001	2	37	0	0			0		0	0	0	65	25.6648	127	72.6667	4.94	16	17	0.774887	68.5	99.2286	243.1	2	4.61	3	0.94	2.42	1.29	18.24	18240	266.277	60.8	119	1019	4.19169	1.57418	1	1.019	0.0558662	1	13.9	0.762061	0
19003	1	38	0	0			0		0	0	0	72	26.7597	117	73	4.87	45	22	0.88009	77.8	106.834	388.2	4	5.68	4	1.81	3.68	1.1	15.312	15312	196.812	56.3	228	2631	6.77743	3.4436	2	2.631	0.171826	2	9.3	0.607367	0
19006	2	37	0	0			0		0	0	1	63	21.1199	99.3333	65.6667	4.02	25	22	0.721719	63.8	108.325	216.6	1	4.07	2	1.49	2.33	1.19	9.436	9436	147.9	20.9	75	1537	7.09603	4.79787	2	1.537	0.162887	2	5.9	0.625265	0
19007	2	37	0	0			0		0	0	1	84	24.0455	134.333	89	5.23	20	19	0.815611	72.1	93.1509	290.1	3	4.33	2	1.23	2.65	1.02	4.672	4672	64.7989	26.92	117	2828	9.74836	15.044	4	2.828	0.605308	4	19.8	4.23801	1
19008	2	38	1	1	替米沙坦半片/4天		0		0	0	1	83	21.3236	133.333	81	5.11	12	15	0.668552	59.1	118.486	210.1	1	3.79	1	0.71	1.51	1.64	10.053	10053	170.102	60.24	84	3766	17.9248	10.5377	4	3.766	0.374615	4	12.6	1.25336	0
19009	1	45	1	0			0		1	0	0	84	29.0083	156	109.667	4.25	25	18	0.785068	69.4	119.343	407.9	4	5.63	4	2.18	3.26	1.19	9.7	9700	139.769	30.21	101	892	2.18681	1.56458	1	0.892	0.0919588	1	1174.6	121.093	1
19011	2	44	0	0			0		0	0	0	70	24.3404	121.333	76.3333	4.18	12	13	0.75	66.3	100.152	251	2	4.44	2	0.69	2.48	1.46	12.429	12429	187.466	74.65	170	223	0.888446	0.473924	1	0.223	0.0179419	1	3.1	0.249417	0
19012	2	37	0	0			0		0	0	0	87.5	19.7573	97	69	4.7	15	13	0.746606	66	103.887	151	1	3.89	1	0.75	1.59	1.53	2.402	2402	36.3939	13.88	69	706	4.6755	12.8469	4	0.706	0.293922	3	3.2	1.33222	0
19013	2	37	0	0			0		0	0	0	79	22.3192	104	65.3333	4.23	20	14	0.63914	56.5	125.849	220.5	1	4.7	3	1.4	2.93	1.02	9.447	9447	167.204	53.6	94	1295	5.87302	3.51249	2	1.295	0.137081	2	6.1	0.645708	0
19014	1	45	0	0			1		0	0	0	88	19.0024	116.667	72.3333	19.31	15	12	0.949095	83.9	94.4306	240.6	2	4.27	2	1.01	2.45	1.24	5.319	5319	63.3969	24.05	55	1513	6.28845	9.91917	4	1.513	0.284452	3	40.1	7.53901	1
19015	1	44	0	0			0		1	1	0	67	23.9691	116	72.3333	5.32	32	23	0.955882	84.5	93.9812	335.6	4	4.53	3	1.95	2.63	0.94	20.636	20636	244.213	45.28	159	3653	10.885	4.45717	2	3.653	0.177021	2	11.6	0.562124	0
19016	1	46	1	0			0		1	1	0	75	32.0019	161.667	93.6667	4.07	26	24	0.719457	63.6	132.392	432.4	4	4.77	3	2.77	2.77	0.96	7.881	7881	123.915	40.34	189	543	1.25578	1.01342	1	0.543	0.0688999	1	38.8	4.92323	1
19020	1	48	0	0			0		0	0	1	67	26.3628	111	73.6667	4.87	8	12	0.993213	87.8	88.2563	289	3	4.86	3	0.75	3.17	1.21	18.297	18297	208.394	59.96	191	1042	3.60554	1.73015	1	1.042	0.0569492	1	13.9	0.759687	0
19025	1	43	1	0			0		1	0	0	62.5	20.6613	153	97.6667	4.51	25	19	0.894796	79.1	102.381	526.7	4	5.18	4	0.82	2.91	1.67	5.124	5124	64.7788	14.63	33	355	0.674008	1.04048	1	0.355	0.0692818	1	1.9	0.370804	0
19026	1	44	0	0			0		1	0	1	79	24.8965	111.333	71.3333	3.42	25	22	1.14367	101.1	75.3215	362.6	4	4.57	3	2.01	2.92	0.8	16.71	16710	165.282	41.27	68	1916	5.28406	3.197	2	1.916	0.114662	1	7.5	0.448833	0
19027	1	36	0	0			0		1	1	0	57.5	20.54	108	66	4.91	15	21	0.778281	68.8	125.545	212.9	1	4.1	2	1.09	1.96	1.52	6.784	6784	98.6047	55.8	245	2278	10.6999	10.8513	4	2.278	0.33579	4	6.2	0.913915	0
19028	1	38	0	0			0		0	1	0	60.5	21.4319	108.333	68	4.22	20	19	0.938914	83	98.6362	241	2	4.31	2	1.03	2.26	1.28	6.926	6926	83.4458	35.98	94	956	3.9668	4.75375	2	0.956	0.138031	2	6.4	0.924054	0
19030	2	45	1	0			0		0	0	1	70.5	26.7423	152.667	84	4.99	15	14	0.535068	47.3	151.316	230.4	2	3.47	1	0.78	1.95	1.05	9.138	9138	193.192	43.26	152	2178	9.45312	4.89311	2	2.178	0.238345	3	15.5	1.69621	0
19031	2	46	0	0			0		0	0	1	88	23.0392	112	67.6667	5.21	15	17	0.644796	57	119.73	208.9	1	4.71	3	0.85	2.32	1.61	6.315	6315	110.789	26.02	109	2240	10.7228	9.67857	4	2.24	0.354711	4	7.5	1.18765	0
19032	2	45	1	0			0		0	0	0	73	24.5392	129.667	79.6667	4.26	16	10	0.743213	65.7	100.876	275.2	2	3.79	1	1.97	2.23	0.84	6.405	6405	97.4886	31.02	115	1499	5.44695	5.58727	3	1.499	0.234036	3	283.9	44.3247	1
19033	2	42	0	0			0		0	0	0	69	22.8819	107.667	70.3333	4.76	13	13	0.578054	51.1	139.263	196	1	3.76	1	0.91	2.15	1.12	10.16	10160	198.826	55.25	133	364	1.85714	0.934055	1	0.364	0.0358268	1	2.7	0.265748	0
19034	2	43	0	0			0		0	0	0	79	22.5915	112	72.3333	5.27	17	15	0.63914	56.5	122.509	182.8	1	4.63	3	0.5	2.55	1.54	12.348	12348	218.549	81.84	150	2753	15.0602	6.89099	3	2.753	0.222951	3	18.6	1.50632	0
19035	2	44	0	0			0		0	0	0	85.5	25.1538	110.333	68.3333	4.41	24	20	0.611991	54.1	128.719	242.9	2	3.8	1	1.01	1.98	1.17	9.741	9741	180.055	57.91	130	2954	12.1614	6.75424	3	2.954	0.303254	3	16.5	1.69387	0
19036	2	42	0	0			0		0	0	0	76	20.445	102.333	67	4.29	22	20	0.628959	55.6	125.488	258.3	2	3.88	1	0.63	2.18	1.32	9.789	9789	176.061	57.66	82	4061	15.722	8.92987	3	4.061	0.414853	4	17.9	1.82858	0
19040	2	40	0	0			0		0	0	1	72	26.2896	124.667	82.6667	4.43	44	25	0.895928	79.2	81.8072	284.9	3	3.15	1	2.79	1.45	0.81	20.9	20900	263.889	73.57	174	850	2.9835	1.13059	1	0.85	0.0406699	1	71.4	3.41627	0
19041	2	39	0	0			0		0	0	1	66	25.4283	120.333	68.6667	4.73	15	12	0.785068	69.4	96.7273	308.4	3	5.56	4	1.31	3.51	1.26	4.996	4996	71.9885	15.71	69	949	3.07717	4.27454	2	0.949	0.189952	2	39.5	7.90633	1
19045	2	39	0	0			0		0	0	0	62.5	26.6398	107.667	67	4.43	14	13	0.565611	50	144.963	211	1	3.6	1	0.59	2.08	1.06	12.632	12632	252.64	50.4	229	2946	13.9621	5.52647	3	2.946	0.233217	3	83.7	6.62603	1
19046	1	39	0	0			0		1	1	0	61	28.1855	129.667	78	6.97	32	23	1.03507	91.5	87.0494	387.8	4	4.89	3	1.74	3.33	0.91	17.001	17001	185.803	47.7	119	3521	9.07942	4.88658	2	3.521	0.207105	3	12.3	0.723487	0
19047	1	43	1	1			1	诺和龙	1	0	1	89.5	27.4515	177.667	114.667	9.42	42	25	0.852941	75.4	108.616	380.8	4	4.55	3	1.69	2.9	1	23.655	23655	313.727	134.28	75	1284	3.37185	1.07477	1	1.284	0.0542803	1	94.7	4.00338	1
19049	2	44	0	0			0		0	0	0	90.5	20.7065	113	63	4.2	23	19	0.776018	68.6	96.0252	227.6	2	4.57	3	1.05	2.53	1.38	14.182	14182	206.735	56.86	147	733	3.22056	1.55782	1	0.733	0.0516852	1	20	1.41024	0
19050	2	45	0	0			0		0	0	1	63	23.0052	99.3333	58.6667	4.14	10	14	0.83371	73.7	87.5402	191.8	1	3.75	1	0.59	2.34	1.05	1.464	1464	19.8643	12.21	50	377	1.96559	9.89508	4	0.377	0.257514	3	3.2	2.18579	0
19051	2	47	0	0			0		0	0	0	62	22.6666	110.667	70.6667	4.3	18	18	0.713801	63.1	105.207	273.7	2	3.95	1	1.59	1.25	1.52	11.59	11590	183.677	89.11	95	961	3.51114	1.91159	1	0.961	0.0829163	1	6.6	0.569456	0
19052	2	48	0	0			0		0	0	1	69	21.5311	105.667	69	4.37	13	21	0.720588	63.7	103.595	202.8	1	4.96	3	1.16	2.36	1.76	3.018	3018	47.3783	15.33	56	958	4.72387	9.97052	4	0.958	0.317429	3	3.2	1.0603	0
19053	2	48	1	0			0		0	0	1	53.5	18.1094	140	88.6667	4.27	13	17	0.906109	80.1	78.0841	268.5	2	4.19	2	0.81	2.36	1.25	6.124	6124	76.4544	29.13	134	1166	4.34264	5.68004	3	1.166	0.190398	2	14.3	2.33508	0
19054	2	41	0	0			0		0	0	1	76.5	17.5148	97.3333	65	4.41	13	14	1.04525	92.4	67.3379	236.9	2	4.51	3	1.1	2.58	1.27	14.743	14743	159.556	32.85	35	934	3.94259	2.47097	1	0.934	0.0633521	1	23.2	1.57363	0
19055	2	41	0	0			1		0	0	0	88	27.2725	117.333	69.6667	4.74	58	31	0.727376	64.3	105.334	266.1	2	4.22	2	1.62	2.36	1.22	15.857	15857	246.61	39.44	174	1006	3.78053	1.533	1	1.006	0.063442	1	23.4	1.47569	0
19056	2	42	0	0			0		0	0	0	68	21.8514	101.667	66.3333	4.77	11	11	0.778281	68.8	96.4809	214.2	1	3.83	1	0.72	1.93	1.35	19.095	19095	277.544	55.42	210	1160	5.4155	1.95122	1	1.16	0.0607489	1	16.6	0.869338	0
19057	2	43	1	0			0		0	0	0	69.5	23.8735	172	104.333	5.03	30	23	0.690045	61	111.455	225	1	3.22	1	0.66	1.79	1.13	6.926	6926	113.541	45.33	192	553	2.45778	2.16466	1	0.553	0.0798441	1	7	1.01068	0
19060	2	36	0	0			0		0	0	1	80.5	20.8073	103.667	68.3333	4.1	13	13	0.78733	69.6	97.7753	185.1	1	3.79	1	0.63	2.21	1.2	14.953	14953	214.842	65.81	273	1401	7.56888	3.523	2	1.401	0.0936936	1	15.8	1.05664	0
19061	2	37	0	0			0		0	0	0	77	30.381	119.667	72.3333	4.29	20	18	0.754525	66.7	102.543	275.8	2	4.46	2	1.83	2.4	1.12	8.643	8643	129.58	41.78	180	1754	6.35968	4.90791	2	1.754	0.202939	3	6.4	0.740484	0
19062	2	36	0	0			0		0	0	0	71.5	26.1123	99.3333	64.3333	4.32	25	18	0.788462	69.7	97.6023	296.7	3	5.58	4	2.91	3.1	1.09	6.831	6831	98.0057	34.22	135	4237	14.2804	14.571	4	4.237	0.620261	4	6.2	0.907627	0
19063	1	44	0	1			1	二甲双胍缓释片	1	0	0	62.5	24.3424	117	77.6667	12.87	30	19	1.0543	93.2	83.2766	248.6	2	4.79	3	1.8	3	0.99	13.665	13665	146.62	76.18	72	3477	13.9863	9.53915	4	3.477	0.254446	3	396	28.9791	1
19064	1	46	0	0			0		0	1	0	76.5	26.695	129.333	88.3333	4.36	43	26	0.919683	81.3	97.7856	321.9	3	4.78	3	1.36	3.24	0.93	6.621	6621	81.4391	25.04	104	1688	5.24386	6.439	3	1.688	0.254946	3	6.5	0.981725	0
19065	1	45	1	0			0		1	1	0	64.5	23.8405	146.667	87.3333	4.41	14	12	0.927602	82	97.1379	317.2	3	4.48	2	1.35	2.64	1.11	3.817	3817	46.5488	32.68	100	1043	3.28815	7.06387	3	1.043	0.273251	3	3.4	0.890752	0
19067	1	38	0	0			0		1	0	0	73	18.6498	114.333	76	4.14	17	17	1.0724	94.8	83.7139	341.5	4	3.99	1	1.07	1.91	1.45	14.76	14760	155.696	23.07	86	1600	4.68521	3.0092	1	1.6	0.108401	1	8.2	0.555556	0
19068	1	46	0	0			0		1	0	0	75.5	19.8609	114.667	63	4.06	13	17	1.15498	102.1	73.8225	343.1	4	5.72	4	1.36	3.55	1.35	20.9	20900	204.701	53.57	229	3817	11.125	5.43477	3	3.817	0.182632	2	32	1.5311	0
19070	1	47	0	0			0		0	0	1	81.5	32.3068	124.333	79.6667	4.59	30	21	0.858597	75.9	106.032	414.6	4	4.34	2	1.97	2.34	0.97	10.557	10557	139.091	52.19	136	3499	8.43946	6.06759	3	3.499	0.331439	4	13.1	1.24088	0
19071	1	47	1	0			0		1	1	0	73	25.9003	141.667	95	4.56	29	19	1.01697	89.9	86.0429	256.7	2	4.11	2	1.64	2.34	1.1	10.373	10373	115.384	29.12	196	1985	7.73276	6.70178	3	1.985	0.191362	2	8.1	0.780873	0
19073	1	43	1	0			0		0	0	1	60	32.2831	162.667	82.3333	4.55	27	23	1.14593	101.3	75.4479	403.6	4	5.16	4	1.68	3.24	1.28	17.18	17180	169.595	52.13	117	1852	4.5887	2.70568	1	1.852	0.1078	1	457.7	26.6414	1
19079	1	42	0	0			0		1	1	1	82.5	23.0712	125.333	79.3333	4.31	26	23	0.983032	86.9	91.5478	335.4	4	4.83	3	8.15	1.62	0.68	1.465	1465	16.8585	6.09	26	665	1.98271	11.7609	4	0.665	0.453925	4	1.2	0.819113	0
19082	2	43	0	0			0		0	0	0	81.5	21.9843	115.333	73.3333	4.52	19	17	0.774887	68.5	96.5949	181.8	1	4.7	3	1.01	2.55	1.45	7.497	7497	109.445	28.15	88	2487	13.6799	12.4993	4	2.487	0.331733	4	9.2	1.22716	0
19083	2	45	0	0			0		0	0	0	95.5	23.8417	124.333	80	5.86	20	23	0.772624	68.3	96.1584	278.7	2	3.98	1	1.58	1.89	1.22	14.729	14729	215.652	60.35	145	1458	5.23143	2.42587	1	1.458	0.0989884	1	8.9	0.60425	0
19084	1	37	0	0			0		1	1	0	82.5	24.7957	115	75.6667	6.41	33	22	0.858597	75.9	110.671	376.6	4	4.7	3	2.08	2.62	1.01	6.271	6271	82.6219	24.15	100	3850	10.223	12.3733	4	3.85	0.613937	4	5	0.797321	0
19085	1	36	0	0			0		1	1	0	79	19.6881	106.667	72	3.86	16	15	0.752262	66.5	130.924	277.2	2	3.44	1	0.88	1.82	1.15	17.47	17470	262.707	55.82	208	1164	4.19913	1.59841	1	1.164	0.0666285	1	8.9	0.509445	0
19086	1	36	0	0			0		1	0	0	58	19.6206	117.333	73.3333	4.11	19	14	1.04186	92.1	87.5963	282.4	3	3.22	1	1.43	1.1	1.11	22.768	22768	247.21	73.32	164	812	2.87535	1.16312	1	0.812	0.0356641	1	10.5	0.461174	0
19087	1	36	0	0			0		0	0	0	87	24.2608	122	80	4.66	31	18	0.84276	74.5	113.8	303	3	4.6	3	1.51	2.81	1.08	6.174	6174	82.8725	18.27	140	1890	6.23762	7.52677	3	1.89	0.306122	3	6.9	1.11759	0
19088	1	40	0	0			0		0	0	0	84.5	27.9768	132	70.3333	5.02	37	23	1.02602	90.7	87.6	375.3	4	5.71	4	1.65	3.59	1.2	9.925	9925	109.427	44.67	130	3368	8.97415	8.20107	3	3.368	0.339345	4	17.1	1.72292	0
19089	1	46	1	0			0		1	1	0	74	18.9843	126.667	80.6667	5.08	16	14	0.802036	70.9	115.779	279.1	3	4.31	2	1.44	1.84	1.5	25.682	25682	362.228	82.39	87	3317	11.8846	3.28098	2	3.317	0.129157	2	49.9	1.943	0
19090	2	42	0	0			0		0	0	0	75	25.2596	111.667	70.3333	5.03	16	15	0.873303	77.2	83.6962	248.7	2	5.5	4	3.14	2.88	1.07	6.19	6190	80.1813	16.12	51	520	2.09087	2.60768	1	0.52	0.0840065	1	1.9	0.306947	0
19091	2	45	0	0			0		0	0	1	66.5	22.301	124.333	78.3333	4.64	13	21	0.864253	76.4	83.7385	249.9	2	5.68	4	0.82	2.78	1.94	7.282	7282	95.3141	34.58	77	577	2.30892	2.42244	1	0.577	0.0792365	1	5.1	0.700357	0
19094	2	39	0	0			0		0	0	1	60	22.0357	102.667	66.3333	4.31	30	24	0.774887	68.5	98.298	223.2	1	5.39	4	1.23	3.05	1.52	13.762	13762	200.905	67.4	120	896	4.01434	1.99813	1	0.896	0.0651068	1	11.9	0.8647	0
19095	2	46	0	0			0		0	0	1	69	24.7381	105.667	68	4.61	15	12	0.785068	69.4	93.9109	297.8	3	5.15	4	2.83	2.68	1.03	6.376	6376	91.8732	32.77	82	1288	4.32505	4.70763	2	1.288	0.202008	3	6.4	1.00376	0
19096	2	49	0	0			0		0	0	0	99.5	18.934	139.667	88.3333	4.15	10	10	0.63914	56.5	119.678	180.7	1	1.97	1	1.02	3.44	1.64	17.749	17749	314.142	67.74	80	793	4.38849	1.39698	1	0.793	0.0446786	1	27.2	1.53248	0
19097	2	43	0	0			0		0	0	0	72	24.7053	120.667	83	4.54	27	22	1.25452	110.9	53.3029	245	2	4.39	2	1.28	2.49	1.19	15.681	15681	141.398	46.32	103	939	3.83265	2.71055	1	0.939	0.0598814	1	9.2	0.586697	1
19098	1	44	0	0			0		1	1	1	74.5	26.6123	119.333	79.3333	4.32	16	14	1.07127	94.7	81.6519	407.8	4	3.7	1	1.37	2.32	0.75	16.168	16168	170.729	47.48	203	2982	7.31241	4.28306	2	2.982	0.184438	2	13	0.804057	0
19100	2	44	0	0			0		0	0	0	76.5	22.2378	100	62.3333	4.47	10	14	0.63914	56.5	122.006	190.9	1	4.38	2	0.84	2.05	1.67	10.74	10740	190.088	36.76	72	1016	5.32216	2.79983	1	1.016	0.0945996	1	9.3	0.865922	0
19101	2	43	0	0			0		0	0	1	73.5	22.7225	129.667	75.6667	4.83	12	17	0.730769	64.6	103.841	235.3	2	4.72	3	1.43	2.69	1.12	2.673	2673	41.3777	18.89	39	816	3.46791	8.38111	3	0.816	0.305275	3	2.2	0.823045	0
19103	2	38	0	0			0		0	0	0	69.5	18.8985	93.6667	49	4.24	12	16	0.702489	62.1	111.463	182.4	1	4.51	3	1.11	2.25	1.49	21.202	21202	341.417	43.81	191	1355	7.42873	2.17585	1	1.355	0.0639091	1	9.2	0.433921	0
19104	1	38	0	0			0		1	0	0	78	24.2722	116	73.6667	4.44	32	20	0.975113	86.2	94.1376	269	2	4.86	3	1.12	3.32	1.04	7.286	7286	84.5244	16.61	76	1143	4.24907	5.02704	2	1.143	0.156876	2	4.7	0.645073	0
19105	2	42	0	0			0		0	0	1	69	22.6171	124.333	69.3333	4.76	12	14	0.746606	66	101.557	193.6	1	4.69	3	1.28	2.98	1.12	4.892	4892	74.1212	23.05	116	1564	8.07851	10.8991	4	1.564	0.319706	3	4.9	1.00164	0
19107	2	39	0	0			0		0	0	0	77	23.9705	118.667	77	4.77	7	10	0.865385	76.5	85.7726	210.3	1	3.44	1	0.83	1.6	1.33	4.594	4594	60.0523	29.61	89	2162	10.2806	17.1193	4	2.162	0.470614	4	5.4	1.17545	0
19111	2	40	1	0			0		0	0	1	71.5	23.1891	135.667	85	3.79	14	15	0.802036	70.9	93.7823	214.2	1	4.21	2	1.09	2.65	1.09	8.906	8906	125.614	35.54	159	928	4.3324	3.44899	2	0.928	0.104199	1	14.7	1.65057	0
19112	2	43	0	0			0		0	0	0	85.5	30.9993	112	63	4.31	22	16	0.616516	54.5	128.081	221	1	4.89	3	0.85	2.69	1.43	1.171	1171	21.4862	9.08	33	606	2.74208	12.762	4	0.606	0.517506	4	3.2	2.73271	0
19113	2	42	0	0			0		0	0	1	66.5	24.6373	110	68	4.54	23	22	0.781674	69.1	95.9643	277.9	2	4.21	2	1.17	2.58	0.94	1.599	1599	23.1404	10.56	49	1376	4.95142	21.3973	4	1.376	0.860538	4	2	1.25078	0
19115	2	46	1	0			1		0	0	0	83	30.6496	156	92	8.49	15	15	0.782805	69.2	94.2459	292.2	3	4.13	2	4.23	1.5	1	2.111	2111	30.5058	18.08	125	1525	5.21903	17.1083	4	1.525	0.722406	4	12.5	5.92136	1
19117	2	47	0	0			0		0	0	1	69	20.5051	95.6667	59.6667	4.66	15	18	0.825792	73	87.8904	269.7	2	5.18	4	1.55	3.01	1.33	11.975	11975	164.041	82.18	156	1113	4.12681	2.51572	1	1.113	0.0929436	1	9.7	0.810021	0
19118	2	37	0	0			0		0	0	0	67	19.9314	102.667	64.3333	4.21	11	13	0.770362	68.1	99.9483	209.9	1	4.09	2	1.9	2.04	0.97	3.418	3418	50.1909	24.5	71	1300	6.19343	12.3397	4	1.3	0.380339	4	4.2	1.22879	0
19119	2	38	0	0			0		0	0	1	70	18.8201	112.667	73.3333	4.04	12	12	0.764706	67.6	100.381	240	2	2.82	1	1.37	1.09	1.09	4.975	4975	73.5947	17.11	86	854	3.55833	4.83504	2	0.854	0.171658	2	5.3	1.06533	0
19120	1	45	0	0			0		1	0	0	76.5	28.5117	115.333	73.6667	4.23	27	16	1.06109	93.8	82.2881	285.6	3	4.02	1	1.05	2.69	0.91	21.619	21619	230.48	59.64	138	989	3.46289	1.50247	1	0.989	0.0457468	1	17.2	0.795596	0
19121	1	45	0	0			0		1	1	1	81.5	22.6004	121.667	81.6667	5.24	16	35	0.909502	80.4	99.5289	327	3	3.88	1	1.37	1.99	1.23	12.065	12065	150.062	34.2	157	2579	7.88685	5.25572	2	2.579	0.213759	3	6.6	0.547037	0
19122	1	44	0	0			1		1	1	1	71	20.7286	111	75	12.85	13	10	0.75	66.3	126.775	259.4	2	3.99	1	1.66	2.36	0.91	24.753	24753	373.348	95.92	79	3440	13.2614	3.55201	2	3.44	0.138973	2	58.1	2.34719	0
19127	1	41	0	0			1		1	1	0	67.5	24.163	122.667	66	12.85	13	10	0.75	66.3	128.388	259.4	2	3.99	1	1.66	2.36	0.91	20.372	20372	307.27	69.49	170	4072	15.6978	5.10879	2	4.072	0.199882	3	13.3	0.652857	0
19129	1	44	0	0			0		1	1	0	69	20.3111	123.667	82.6667	4.65	9	9	0.985294	87.1	90.5315	333	3	4.42	2	1.33	2.22	1.56	6.396	6396	73.4328	26.53	40	1586	4.76276	6.48588	3	1.586	0.247967	3	4	0.625391	0
19130	1	41	1	0			1		1	1	1	62.5	27.7796	166.333	103.667	10.14	26	17	0.800905	70.8	118.394	288.5	3	5.74	4	6.2	2.14	1.01	16.984	16984	239.887	57.27	191	2737	9.487	3.95478	2	2.737	0.161152	2	47.8	2.81441	1
19131	1	42	0	0			0		1	0	0	78.5	29.137	124.333	86	4.87	58	41	1.00792	89.1	88.7666	290.4	3	5.72	4	1.25	3.62	1.21	5.461	5461	61.2907	18.69	76	1397	4.81061	7.84884	3	1.397	0.255814	3	9.5	1.73961	0
19133	1	36	0	0			0		1	1	0	75	22.4599	115	65	4.71	13	15	1.04186	92.1	87.5963	246.3	2	4.23	2	0.78	2.05	1.59	5.957	5957	64.6797	43.62	129	783	3.17905	4.91507	2	0.783	0.131442	2	4.4	0.738627	0
19134	1	37	0	0			0		1	0	0	69	29.5557	127.667	85.6667	3.96	70	22	0.964932	85.3	95.8211	393.6	4	4.71	3	3.34	2.28	0.98	21.444	21444	251.395	101.58	274	1415	3.59502	1.43003	1	1.415	0.0659858	1	76.3	3.5581	1
19145	2	46	0	0			0		0	0	1	80	24.8314	107.333	77.3333	4.04	15	18	0.776018	68.6	95.2642	154.9	1	5.42	4	1.56	3.64	0.99	1.864	1864	27.172	5.9	44	893	5.76501	21.2167	4	0.893	0.479077	4	4.4	2.36052	0
19146	2	45	0	0			0		0	0	0	80.5	27.6545	132	86	5.15	18	18	0.699095	61.8	108.788	271.9	2	4.72	3	1.47	2.79	1.2	7.688	7688	124.401	29.85	176	3315	12.192	9.80053	4	3.315	0.431191	4	23.7	3.08273	0
19147	1	44	0	0			0		1	0	0	60	20.577	110	61.6667	3.85	18	19	0.727376	64.3	131.659	253.1	2	4.42	2	0.63	2.15	1.76	10.744	10744	167.092	39.44	168	2696	10.6519	6.37489	3	2.696	0.250931	3	9.9	0.921445	0
19153	2	39	1	0			0		0	0	0	84.5	21.4699	166.667	95.6667	4.91	20	19	0.582579	51.5	139.771	352.2	4	5.93	4	1.72	3.57	1.48	3.52	3520	68.3495	18.8	83	593	1.6837	2.46337	1	0.593	0.168466	2	22.5	6.39205	1
19154	2	40	0	0			0		0	0	1	73	23.8111	115.333	70	4.38	49	25	0.785068	69.4	96.2899	266.7	2	4.95	3	2.94	2.21	0.89	15.498	15498	223.314	101.89	227	1066	3.997	1.78986	1	1.066	0.0687831	1	13.1	0.84527	0
19155	2	41	0	0			0		0	0	1	69	20.3741	112.667	69.6667	4.59	11	12	0.770362	68.1	98.1286	268	2	3.82	1	0.71	2.24	1.19	3.814	3814	56.0059	11.01	47	1394	5.20149	9.28741	4	1.394	0.365496	4	4.9	1.28474	0
19156	2	43	0	0			0		0	0	0	70	25.4052	132	82.6667	5.16	21	14	0.523756	46.3	156.628	304	3	4.87	3	1.65	2.97	1.09	21.475	21475	463.823	65.62	286	2082	6.84868	1.47657	1	2.082	0.0969499	1	80	3.72526	1
19157	2	42	0	0			0		0	0	1	69	19.6146	120.667	73.6667	4.62	14	13	0.713801	63.1	107.347	177	1	3.57	1	0.69	2.02	1.08	8.062	8062	127.765	45.14	159	995	5.62147	4.39983	2	0.995	0.123419	2	7.3	0.905483	0
19158	2	37	0	0			0		0	0	1	61	20.5001	102.667	65.3333	4.55	13	13	0.782805	69.2	97.9915	236.6	2	3.55	1	0.86	1.8	1.23	0.784	784	11.3295	11.09	24	577	2.43872	21.5254	4	0.577	0.735969	4	4.2	5.35714	1
19162	1	45	0	0			0		1	0	0	72.5	24.8486	123.333	71.6667	4.66	37	29	1.01923	90.1	86.4778	335.7	4	5.04	4	2.7	2.7	0.87	22.161	22161	245.96	74.27	140	2165	6.44921	2.62206	1	2.165	0.0976941	1	16.6	0.749064	0
19163	1	46	1	0			0		1	1	1	78	24.8552	134.333	90.3333	4.75	24	18	0.894796	79.1	101.153	267.2	2	5.22	4	1.65	2.53	1.78	19.663	19663	248.584	42.59	104	1048	3.92216	1.5778	1	1.048	0.0532981	1	16	0.813711	0
19165	1	47	0	0			0		0	1	1	69.5	28.4401	121	79.3333	4.98	15	14	1	88.4	87.8481	308.8	3	4.04	2	1.36	2.58	0.87	23.623	23623	267.229	36.43	207	3032	9.81865	3.67425	2	3.032	0.128349	2	16.5	0.698472	0
19166	1	47	0	0			0		0	0	1	56.5	22.139	122.667	76	4.4	14	16	0.809955	71.6	113.944	366.5	4	3.87	1	1.6	2.25	0.9	13.408	13408	187.263	37	138	1921	5.24147	2.799	1	1.921	0.143273	2	4.8	0.357995	0
19167	1	47	0	0			0		1	1	1	69.5	24.9269	125.667	73	4.11	17	14	0.825792	73	111.254	304.3	3	5.14	4	1.16	3.02	1.32	18.618	18618	255.041	48.19	175	2327	7.64706	2.99836	1	2.327	0.124987	2	18.3	0.98292	0
19169	1	46	1	0			0		1	0	0	69	25.4469	130.333	83	5.55	60	28	0.829186	73.3	111.119	264.2	2	3.47	1	1.46	1.85	1.08	3.601	3601	49.1269	15.01	117	1526	5.77593	11.7572	4	1.526	0.423771	4	18.5	5.13746	1
19171	1	45	1	0			0		1	1	0	76.5	25.6371	133.667	96.6667	5.3	22	18	0.900452	79.6	100.765	379.9	4	7.14	4	2.68	4.39	1.06	16.514	16514	207.462	56.88	128	2565	6.75178	3.25446	2	2.565	0.155323	2	31.7	1.91958	0
19172	1	39	0	0			0		1	1	0	88	28.3574	119.333	84	5.85	173	88	0.762443	67.4	126.938	340.3	4	5.94	4	2.07	3.88	1.17	9.16	9160	135.905	49.05	182	3096	9.09785	6.69427	3	3.096	0.337991	4	1084.4	118.384	1
19173	1	40	1	0			0		0	0	0	76.5	27.6453	151.333	98.6667	5.61	28	23	1.01471	89.7	88.8067	342	4	4.19	2	3.7	1.83	0.86	8.697	8697	96.9565	31.82	207	811	2.37135	2.44578	1	0.811	0.0932505	1	17.5	2.01219	0
19174	1	41	0	0			0		1	0	0	58	20.2724	128	69.6667	4.94	26	15	1.06335	94	83.4511	259.5	2	5.83	4	1.41	3.33	1.45	9.371	9371	99.6915	24.36	90	640	2.46628	2.47391	1	0.64	0.0682958	1	2.7	0.288123	0
19177	1	41	0	0			0		1	1	1	81.5	24.2468	119.333	80	4.86	34	26	0.980769	86.7	92.2054	444.9	4	4.73	3	5.79	1.56	1.11	9.21	9210	106.228	22.38	80	796	1.78917	1.68426	1	0.796	0.0864278	1	188.7	20.4886	1
19178	1	44	1	0			0		1	0	0	65.5	24.4785	121	75.3333	4.71	34	18	0.809955	71.6	115.297	410.3	4	4.96	3	1.29	3.32	1.1	14.003	14003	195.573	28.24	217	2423	5.90544	3.01956	1	2.423	0.173034	2	11.9	0.849818	0
19179	1	41	0	0			0		1	0	0	69	21.1355	122	76.3333	4.22	25	20	0.242081	21.4	518.252	257.1	2	5.12	4	1.78	2.99	1.3	20.034	20034	936.168	65.07	233	1602	6.23104	0.66559	1	1.602	0.0799641	1	6.5	0.324448	0
19182	1	44	0	0			0		0	0	1	71	25.2774	118	70.3333	5.07	18	19	0.949095	83.9	94.8112	346.4	4	4.86	3	1.25	3	1.06	7.309	7309	87.1156	51.9	78	3041	8.77887	10.0773	4	3.041	0.416062	4	11.3	1.54604	0
19186	1	37	0	0			0		1	1	0	53.5	20.9705	111	68.6667	4.59	11	16	0.960407	84.9	96.3785	387.8	4	4.42	2	1.06	2.54	1.23	17.781	17781	209.435	76.36	157	2888	7.44714	3.55583	2	2.888	0.162421	2	14.7	0.826725	0
19188	1	40	0	0			0		0	0	0	63	18.7764	116.667	69.3333	3.89	19	12	0.903846	79.9	102.435	304.6	3	3.84	1	0.83	2.11	1.32	18.541	18541	232.053	33.99	248	887	2.91202	1.25489	1	0.887	0.0478399	1	2.8	0.151017	0
19190	1	45	0	0			0		1	1	1	87	28.9154	119.667	83	4.27	36	21	0.823529	72.8	112.503	346.5	4	5.26	4	1.1	3.34	1.23	7.785	7785	106.937	25.07	96	1832	5.28716	4.94419	2	1.832	0.235324	3	16.5	2.11946	0
19191	2	47	0	0			0		0	1	1	76.5	26.9025	101.667	62.3333	4.77	32	19	0.723982	64	103.385	220.9	1	4.62	3	1.38	2.41	1.44	4.473	4473	69.8906	24.73	89	1073	4.8574	6.95	3	1.073	0.239884	3	8.1	1.81087	0
19200	1	52	0	0			0		0	0	1	80.5	25.0052	118	78.6667	4.84	42	32	1.00452	88.8	85.7934	309.3	3	5.09	4	2.46	2.68	1.17	2.699	2699	30.3941	14.2	89	1917	6.19787	20.3916	4	1.917	0.710263	4	5	1.85254	0
20001	2	46	0	0			0		0	0	0	80	24.3044	126	80.3333	4.5	13	14	0.68552	60.6	111.015	147.7	1	4.38	2	1.74	2.61	1.11	16.502	16502	272.31	67.71	146	3403	23.0399	8.46092	3	3.403	0.206217	3	52.1	3.15719	0
20002	2	44	0	0			0		0	0	1	80.5	22.8335	104	54.6667	4.49	9	12	0.596154	52.7	132.952	204.7	1	3.38	1	0.49	1.75	1.29	12.167	12167	230.873	106.61	269	1921	9.38447	4.06478	2	1.921	0.157886	2	4.7	0.386291	0
20004	1	47	0	0			0		0	0	0	75	22.1259	127.667	72.3333	4.65	13	9	0.891403	78.8	101.237	332.4	3	4.61	3	2.69	2.72	0.85	17.739	17739	225.114	79.1	174	2411	7.25331	3.22206	2	2.411	0.135915	2	16.3	0.918879	0
20006	1	43	1	0			1		1	1	0	83.5	25.4992	131.667	93.3333	11.93	18	15	0.744344	65.8	128.493	360	4	4.03	1	4.07	1.7	0.77	2.485	2485	37.766	11.71	71	2206	6.12778	16.2257	4	2.206	0.887726	4	9.9	3.9839	1
20008	1	41	0	0			0		1	1	0	64	28.9173	126	84.3333	4.28	11	18	0.744344	65.8	129.593	552.2	4	3.76	1	1.48	2.58	0.84	16.222	16222	246.535	52.61	164	2262	4.09634	1.66157	1	2.262	0.13944	2	8.5	0.52398	0
20010	1	43	1	0			0		1	1	0	71	26.7326	144.333	82.3333	4.39	44	24	0.908371	80.3	100.496	302.6	3	4.62	3	3.06	2.36	0.79	16.464	16464	205.031	45.04	234	4589	15.1652	7.39655	3	4.589	0.278729	3	38.7	2.35058	0
20011	1	46	0	0			0		0	0	0	47	23.5615	115	68.3333	4.53	16	17	0.864253	76.4	105.582	376.2	4	2.82	1	1.28	1.26	0.75	23.173	23173	303.312	52.8	239	1350	3.58852	1.18311	1	1.35	0.0582575	1	11.9	0.513529	0
20014	2	43	0	0			0		0	0	0	55	29.63	128.667	83.6667	4.05	16	14	0.986425	87.2	71.7132	225.4	2	4.03	1	0.72	2.52	1.15	2.197	2197	25.195	11.78	40	1139	5.05324	20.0566	4	1.139	0.518434	4	2.6	1.18343	0
20015	1	45	1	0			0		1	0	1	75.5	27.1728	125	86.6667	4.39	37	25	0.993213	87.8	89.2818	390.7	4	3.66	1	1.58	2.1	1.03	7.01	7010	79.8405	21.02	48	717	1.83517	2.29854	1	0.717	0.102282	1	38.9	5.54922	1
20016	1	42	0	0			0		1	1	0	73	23.9839	124.333	86.3333	4.82	37	26	0.809955	71.6	116.261	400.2	4	6.36	4	2.17	3.65	1.23	7.425	7425	103.701	23.78	96	1352	3.37831	3.25774	2	1.352	0.182088	2	8.6	1.15825	0
20018	1	43	0	0			0		1	0	0	72.5	25.0169	121.333	73	4.71	31	14	0.94457	83.5	95.7653	383.9	4	4.63	3	2.42	2.75	0.98	8.74	8740	104.671	36.31	110	1664	4.33446	4.14105	2	1.664	0.190389	2	6.4	0.732265	0
20020	1	41	0	0			0		1	1	0	58	27.1839	132.667	86.6667	4.78	9	15	0.972851	86	93.1324	381.7	4	3.29	1	1.46	1.82	0.9	8.398	8398	97.6512	27.3	82	1498	3.92455	4.01895	2	1.498	0.178376	2	9.8	1.16694	0
20023	2	47	0	0			0		0	0	1	65	28.9069	117	73	4.29	15	14	0.742081	65.6	100.282	191.6	1	4.66	3	2.51	2.1	0.98	8.499	8499	129.558	85.07	141	2040	10.6472	8.21809	3	2.04	0.240028	3	6.8	0.800094	0
20029	1	44	0	0			0		1	1	1	70.5	22.9607	112	73.6667	3.74	0	20	0.937783	82.9	96.2245	310.6	3	3.96	1	1.49	2.38	0.94	22.711	22711	273.957	84.6	113	1775	5.71475	2.086	1	1.775	0.078156	1	12.3	0.541588	0
20031	1	45	1	0			0		1	1	0	72	27.5908	187.667	130	4.73	31	17	0.331448	29.3	345.876	248.7	2	4.64	3	1.78	2.63	1.01	22.486	22486	767.44	49.65	98	4593	18.468	2.40645	1	4.593	0.20426	3	350.6	15.5919	1
20034	1	45	0	0			0		1	1	0	52	19.8882	123.333	78.6667	4.55	13	18	1.00339	88.7	88.1652	411.8	4	4.44	2	1.17	2.45	1.46	4.613	4613	52.0068	9.57	76	1047	2.5425	4.88878	2	1.047	0.226967	3	2.8	0.60698	0
20036	1	45	0	0			1		1	0	0	58	22.8813	124.667	70.6667	6.08	27	14	0.93552	82.7	96.1243	256.6	2	3.89	1	1.53	2.24	1.05	11.326	11326	136.953	33.71	236	2084	8.12159	5.93021	3	2.084	0.184001	2	18.9	1.66873	0
20037	1	44	1	0			0		0	1	0	66.5	25.5875	202	119.333	4.78	24	16	0.96267	85.1	93.1642	320.9	3	4.94	3	2.57	2.52	1.35	10.3	10300	121.034	58.82	160	2490	7.75943	6.41094	3	2.49	0.241748	3	44.9	4.35922	1
20039	1	39	1	0			0		0	0	0	64.5	24.2204	145	87.3333	4.34	15	11	0.951357	84.1	96.5965	302.1	3	6.15	4	1.71	3.75	1.26	11.962	11962	142.235	49.18	144	2661	8.80834	6.19279	3	2.661	0.222454	3	11.3	0.944658	0
20040	1	38	0	0			0		1	0	1	76.5	21.0829	118	74.3333	4.45	34	22	1.00792	89.1	90.3711	328.4	3	3.27	1	1.21	1.67	1.01	8.84	8840	99.2144	33.78	138	2827	8.6084	8.67657	3	2.827	0.319796	3	5.6	0.633484	0
20042	2	37	0	0			0		0	0	0	56	21.1904	103.667	59.6667	4.44	19	15	0.599548	53	136.183	171.1	1	3.91	1	0.71	1.77	1.38	7.787	7787	146.925	56.59	265	2470	14.436	9.82545	4	2.47	0.317195	3	15.8	2.02902	0
20044	2	38	0	0			0		0	1	0	66.5	20.8228	103.333	64	4.74	7	12	0.795249	70.3	95.6452	196.4	1	3.18	1	0.57	0.83	1.62	15.065	15065	214.296	62.85	265	3465	17.6426	8.23281	3	3.465	0.230003	3	12.5	0.829738	0
20046	2	43	0	0			0		0	0	0	61.5	22.3106	113.333	76.6667	3.95	10	16	0.903846	79.9	79.8829	275.4	2	4.24	2	0.76	2.24	1.42	10.702	10702	133.942	34	115	1521	5.52288	4.12332	2	1.521	0.142123	2	5.4	0.504579	0
20047	1	46	0	0			0		1	1	0	70	23.3489	114	73	4.2	17	13	1.00792	89.1	87.3328	354.7	4	4.99	3	1.01	3.16	1.28	6.487	6487	72.8058	21.19	78	1390	3.9188	5.38254	3	1.39	0.214275	3	8	1.23324	0
20048	1	44	0	0			0		1	1	0	66.5	26.2857	132.667	84.6667	4.89	18	13	0.846154	74.8	109.241	304	3	4.38	2	1.15	2.83	1.02	15.478	15478	206.925	61.21	244	1416	4.65789	2.251	1	1.416	0.0914847	1	22.8	1.47306	0
20052	1	38	0	0			0		1	0	0	68.5	24.2727	129	84.3333	4.21	51	20	0.830317	73.4	114.792	319.6	3	4.9	3	1.47	3.17	0.99	24.693	24693	336.417	68.66	194	1270	3.97372	1.18119	1	1.27	0.0514316	1	18.2	0.737051	0
20053	1	39	0	0			0		1	1	0	82.5	27.6254	108	68.3333	4.06	1	25	1.07014	94.6	83.543	345.1	4	4.75	3	1.87	3.09	1.05	3.251	3251	34.3658	18.11	66	1607	4.65662	13.5502	4	1.607	0.494309	4	4.8	1.47647	0
20054	1	39	0	0			0		1	1	0	73	26.4869	125.667	77	4.17	25	14	1.07014	94.6	83.543	445.7	4	3.92	1	1.77	2.53	0.87	3.495	3495	36.945	14.07	48	1425	3.19722	8.65399	3	1.425	0.407725	4	1.9	0.543634	0
20055	2	38	0	0			0		0	1	1	63.5	17.8124	99	59	4.47	6	12	0.843891	74.6	88.8886	192.6	1	3.51	1	0.88	1.65	1.23	0.679	679	9.10188	5.31	25	1470	7.6324	83.8552	4	1.47	2.16495	4	2.7	3.97644	1
20056	2	41	0	0			0		0	0	1	70	22.8531	102.333	65.3333	4.72	12	12	0.873303	77.2	84.058	256.3	2	4.69	3	1.28	2.93	1.08	0.379	379	4.90933	3.07	8	134	0.522825	10.6496	4	0.134	0.353562	4	1.9	5.01319	1
20057	2	42	0	0			0		0	0	1	69	23.594	97.6667	67	4.51	34	22	0.713801	63.1	107.347	212.4	1	4.84	3	2.01	2.54	1.28	5.733	5733	90.8558	36.82	85	2730	12.8531	14.1467	4	2.73	0.47619	4	4.6	0.802372	0
20058	2	39	0	0			0		0	0	0	62.5	21.7236	101.333	64.3333	4.67	15	11	0.808824	71.5	93.2337	215.5	1	4.06	2	0.93	2.08	1.27	9.411	9411	131.622	56.1	159	1879	8.71926	6.62445	3	1.879	0.19966	3	8.5	0.903198	0
20060	2	39	0	0			0		0	0	0	68.5	23.9251	133.667	75.6667	4.56	19	14	0.711538	62.9	109.207	178.5	1	3	1	0.89	1.39	1.09	9.708	9708	154.34	45.95	214	3524	19.7423	12.7914	4	3.524	0.363	4	12.8	1.3185	0
20061	1	46	1	0			0		1	1	0	67.5	25.7619	140	91	4.68	26	16	1.05317	93.1	82.7261	426.7	4	4.2	2	1.9	2.72	0.84	10.949	10949	117.605	47.25	113	1042	2.442	2.07644	1	1.042	0.0951685	1	7.2	0.657594	0
20062	2	40	0	0			0		0	0	1	62	22.08	103.667	67.3333	5.51	20	18	0.803167	71	93.6194	321.1	3	3.46	1	0.71	1.99	1.07	4.542	4542	63.9718	40.39	85	1235	3.84615	6.01226	3	1.235	0.271907	3	3.2	0.704535	0
20067	1	47	0	0			0		1	0	0	74.5	25.5827	130	79.6667	4.67	20	16	0.947964	83.8	93.8364	316.2	3	4.8	3	1.66	2.97	1.02	18.026	18026	215.107	66.47	177	5364	16.9639	7.88627	3	5.364	0.29757	3	17.1	0.94863	0
20071	2	41	0	0			0		0	0	0	64.5	23.1179	118.667	68.3333	4.36	17	19	0.822398	72.7	90.5244	222.8	1	4.04	2	1.16	2.19	1.16	5.65	5650	77.7166	21.86	66	2309	10.3636	13.3351	4	2.309	0.408673	4	5.6	0.99115	0
20083	1	46	1	0			0		0	0	1	83	23.048	144	96.6667	5.32	36	21	0.858597	75.9	106.441	346.7	4	5.24	4	2.06	3.14	1.18	15.978	15978	210.514	61.31	203	4377	12.6247	5.99711	3	4.377	0.273939	3	126.2	7.89836	1
20084	1	38	1	0			0		1	1	0	70	21.6927	153	101.333	5.1	27	27	0.901584	79.7	103.7	293.6	3	5.43	4	1.35	2.95	1.73	18.615	18615	233.563	29.47	127	1362	4.63896	1.98617	1	1.362	0.0731668	1	66.7	3.58313	1
20086	1	47	1	0			0		1	1	0	59.5	23.1576	138	94.3333	4.46	19	16	0.904977	80	99.3669	301.5	3	4.48	2	0.87	2.49	1.39	4.509	4509	56.3625	18.52	79	2333	7.73798	13.7289	4	2.333	0.51741	4	4.1	0.909293	0
20087	2	41	0	0			0		0	0	0	74.5	26.0893	114	69	4.7	11	8	0.670814	59.3	116.399	184.5	1	3.72	1	1.22	1.96	1.13	10.298	10298	173.659	80.43	247	3317	17.9783	10.3526	4	3.317	0.322101	3	15.6	1.51486	0
20091	1	46	1	0			0		1	0	0	79	28.0686	145.667	89	4.68	78	36	1.02828	90.9	85.2037	438.9	4	5.58	4	2.32	3.56	1.08	9.968	9968	109.659	57.18	196	2535	5.7758	5.26706	2	2.535	0.254314	3	13.4	1.3443	0
20092	1	39	0	0			0		0	1	1	66	25.7786	108.333	72	4.94	28	19	1.00226	88.6	90.5788	256.1	2	4.64	3	1.86	2.54	1.22	17.523	17523	197.777	65.82	227	3697	14.4358	7.29903	3	3.697	0.21098	3	30.4	1.73486	0
20093	2	40	0	0			0		0	0	1	68.5	20.0586	119.333	70	4.83	12	18	0.623303	55.1	128.008	190.1	1	5.33	4	0.9	2.84	1.69	8.877	8877	161.107	54.85	149	2214	11.6465	7.22904	3	2.214	0.249409	3	9.7	1.09271	0
20096	2	44	0	0			0		0	0	1	72.5	22.6424	103	63	4.52	18	24	0.986425	87.2	71.4187	221.7	1	5.15	4	1.1	2.8	1.38	3.773	3773	43.2683	16.68	55	1838	8.29048	19.1606	4	1.838	0.487146	4	3.1	0.821627	0
20102	2	44	0	0			0		0	0	1	60.5	23.2588	122	71	4.65	16	14	0.662896	58.6	116.634	165	1	4.55	3	0.8	2.45	1.53	3.71	3710	63.3106	18.28	160	1765	10.697	16.896	4	1.765	0.475741	4	5.3	1.42857	0
20107	1	45	1	0			0		1	1	0	69.5	28.6757	147.333	103	5.04	14	11	1.04186	92.1	84.1664	349.5	4	5.44	4	2.14	3.18	1.08	5.987	5987	65.0054	33.08	150	1154	3.30186	5.07936	2	1.154	0.192751	2	3.2	0.534491	0
20108	2	42	0	0			0		0	0	1	64.5	22.6556	112.333	64.3333	5.28	20	21	0.995475	88	71.2089	151.3	1	4.33	2	1.46	2.38	1.13	5.6	5600	63.6364	29.72	105	1643	10.8592	17.0645	4	1.643	0.293393	3	5.6	1	0
21001	2	45	0	0			0		0	0	0	69.5	23.954	121.333	63.3333	4.12	10	10	0.700226	61.9	108.572	235.1	2	3.09	1	0.73	1.61	1.06	11.056	11056	178.611	37.88	159	844	3.58996	2.00994	1	0.844	0.0763386	1	16	1.44718	0
21002	1	44	0	0			0		0	1	1	67	29.0832	119.333	81.6667	4.74	28	20	0.788462	69.7	119.188	376.1	4	4.04	2	1.2	2.23	1.25	3.672	3672	52.6829	24.95	80	1993	5.29912	10.0585	4	1.993	0.542756	4	1.9	0.517429	0
21003	1	39	0	0			0		1	0	0	65.5	26.5349	104.667	66	4.17	18	8	0.800905	70.8	119.459	322.9	3	3.87	1	1.7	1.99	0.99	17.634	17634	249.068	79.81	252	921	2.85228	1.14518	1	0.921	0.0522286	1	9.1	0.516049	0
21005	2	48	0	0			0		0	0	0	62	17.911	106.333	62.3333	4.08	15	18	0.920814	81.4	76.5481	268	2	4.9	3	0.91	2.5	1.78	1.747	1747	21.4619	14.03	71	477	1.77985	8.29307	3	0.477	0.273039	3	5.1	2.91929	0
21008	2	46	0	0			0		0	0	0	90.5	17.063	111	77.6667	4	13	14	0.581448	51.4	136.027	190	1	4.43	2	1.05	2.12	1.44	4.792	4792	93.2296	30.59	64	1041	5.47895	5.87683	3	1.041	0.217237	3	3.2	0.66778	0
21009	2	46	0	0			0		0	0	0	54	20.8818	83	49.6667	4.3	12	15	0.743213	65.7	100.48	177.3	1	5.27	4	0.69	2.35	2.23	4.117	4117	62.6636	21.75	113	956	5.39199	8.60466	3	0.956	0.232208	3	6.3	1.53024	0
21011	1	40	0	0			0		1	1	0	60	25.4727	128.667	73.6667	5.36	22	16	1.00679	89	89.6694	440.4	4	5.52	4	2.39	3.34	1.06	7.581	7581	85.1798	36.44	60	782	1.77566	2.0846	1	0.782	0.103153	1	4.6	0.60678	0
21012	1	42	0	0			0		1	1	0	62.5	19.7589	124.667	78.3333	4.44	12	10	1.17195	103.6	73.6961	399.7	4	3.8	1	0.99	2.26	1.05	3.231	3231	31.1873	8.63	22	1217	3.04478	9.76291	4	1.217	0.376664	4	2.3	0.711854	0
21013	1	43	0	0			0		1	1	0	65.5	25.0163	119.667	76.6667	3.83	41	14	1.0871	96.1	80.5172	301.2	3	5.38	4	2.2	3.31	1.01	3.991	3991	41.5297	25.18	87	567	1.88247	4.53283	2	0.567	0.14207	2	1.2	0.300677	0
21014	1	37	0	0			0		1	0	0	65.5	22.7784	118	67	3.84	20	10	0.93552	82.7	99.5521	250.3	2	3.99	1	1.49	2.37	1.02	6.884	6884	83.2406	17.59	132	1627	6.5002	7.80893	3	1.627	0.236345	3	3.7	0.537478	0
21015	1	37	1	0			0		1	0	0	75	27.4633	160	85	4.79	25	16	1.01018	89.3	90.5527	352.7	4	4.45	2	1.59	2.74	0.95	12.754	12754	142.822	49.98	179	3325	9.42728	6.60072	3	3.325	0.260703	3	11	0.862475	0
21020	2	39	0	0			0		0	0	0	85.5	21.4194	113.667	65	4.98	19	12	0.804299	71.1	93.8814	187.9	1	3.28	1	0.99	1.98	0.86	1.672	1672	23.5162	7.6	32	1232	6.55668	27.8816	4	1.232	0.736842	4	2.3	1.3756	0
21023	2	41	0	0			0		0	0	0	75	19.5308	101.333	64	4.82	16	11	0.894796	79.1	81.5735	240.5	2	4.37	2	1.28	2.32	1.36	7.61	7610	96.2073	46.12	70	1319	5.48441	5.70061	3	1.319	0.173325	2	7.6	0.998686	0
21024	1	45	1	0			1		0	1	0	69.5	29.0024	139.333	97.3333	4.17	20	15	0.952489	84.2	94.0156	450.4	4	6.11	4	3.23	3.4	1.06	11.827	11827	140.463	54.49	128	1260	2.79751	1.99163	1	1.26	0.106536	1	19	1.60649	0
21025	2	43	0	0			0		0	0	0	72.5	22.9892	131.667	87	4.3	13	9	0.74095	65.5	102.083	277.1	2	5.23	4	1.3	3.23	1.21	3.841	3841	58.6412	12.6	59	1515	5.46734	9.32337	4	1.515	0.394429	4	10.3	2.68159	0
21026	1	45	0	0			0		0	1	0	74.5	24.4352	124.667	83.6667	3.6	37	24	0.86991	76.9	105.148	526	4	4.68	3	1.37	3.04	1.07	5.778	5778	75.1365	23.72	66	994	1.88973	2.51507	1	0.994	0.172032	2	2.2	0.380755	0
21028	1	45	0	0			0		1	0	1	70.5	26.5675	113	69	4.67	24	15	0.778281	68.8	120.629	223.7	1	3.6	1	0.81	1.58	1.46	10.229	10229	148.677	32.69	119	1116	4.98882	3.35547	2	1.116	0.109102	1	8	0.78209	0
21031	1	45	1	0			0		1	0	1	78	26.3851	153	98.3333	4.62	67	31	0.782805	69.2	119.769	283.6	3	4.21	2	2.2	2.43	0.92	3.505	3505	50.6503	17.46	106	1148	4.04795	7.99197	3	1.148	0.327532	4	13.2	3.76605	1
21033	2	47	0	0			0		0	0	0	60.5	23.5642	125.333	76	4.2	21	13	0.850679	75.2	84.7284	224.1	1	4.48	2	1.09	2.47	1.35	3.01	3010	40.0266	7.65	50	1067	4.76127	11.8953	4	1.067	0.354485	4	3.5	1.16279	0
21034	2	44	0	0			0		0	0	0	61.5	23.2554	96.6667	58	4.14	9	11	0.711538	62.9	106.875	204.9	1	3.32	1	3.53	1.13	0.71	1.015	1015	16.1367	3.74	20	310	1.51293	9.37571	4	0.31	0.305419	3	3.2	3.15271	0
21036	2	44	1	1	替米沙坦 1片QD		0		0	0	0	92	20.789	116	75	4.36	11	11	0.725113	64.1	104.411	219.1	1	4.28	2	0.67	2.41	1.4	7.776	7776	121.31	42.89	181	577	2.6335	2.17088	1	0.577	0.0742027	1	11.8	1.51749	0
21040	1	46	0	0			0		0	0	0	60	25.528	131.667	71.3333	5.03	24	13	1.11991	99	76.6854	291.7	3	4.41	2	1.45	2.81	0.85	4.576	4576	46.2222	22.18	60	1144	3.92184	8.48474	3	1.144	0.25	3	5	1.09266	0
21042	1	45	0	0			0		1	0	0	63	22.9886	129.667	78.3333	4.25	24	15	0.840498	74.3	109.707	244.4	2	4.83	3	1.9	2.72	1.14	5.247	5247	70.6191	20.69	87	1924	7.87234	11.1476	4	1.924	0.366686	4	6.2	1.18163	0
21048	1	40	1	0			0		0	0	1	79	25.9719	136	89	3.94	35	29	1.06787	94.4	83.3827	336.2	4	3.69	1	1	2.45	0.83	8.783	8783	93.0403	36.65	119	2005	5.96371	6.40982	3	2.005	0.228282	3	42.5	4.83889	1
21049	2	45	0	0			0		0	0	1	81.5	17.9832	108.667	78.3333	5.13	11	10	0.66629	58.9	115.436	177.6	1	4.67	3	0.94	2.73	1.39	6.821	6821	115.806	28.74	91	1039	5.85023	5.05173	2	1.039	0.152324	2	9	1.31945	0
21050	2	47	0	0			0		0	0	0	63	20.3822	95.6667	57	4.3	14	15	0.70362	62.2	107.089	234.9	2	5.13	4	1.73	2.97	1.22	2.046	2046	32.8939	16.66	74	3363	14.3167	43.524	4	3.363	1.6437	4	4.8	2.34604	0
21054	1	47	0	0			0		0	0	0	71.5	21.6608	119.333	76.6667	4.17	21	16	0.746606	66	125.99	308.9	3	4.86	3	1.13	3.03	1.25	19.95	19950	302.273	72.36	281	1341	4.34121	1.43619	1	1.341	0.067218	1	109.9	5.50877	1
21055	2	48	0	0			0		0	0	1	63.5	24.3844	96.3333	51.6667	4.68	14	15	0.752262	66.5	98.2388	157.7	1	5.07	4	1	3.07	1.38	1.799	1799	27.0526	12.08	37	1178	7.46988	27.6124	4	1.178	0.654808	4	4.6	2.55698	1
21058	2	47	0	0			0		1	0	0	64.5	23.1003	111	69.6667	4.22	18	16	0.826923	73.1	87.742	212.7	1	4.38	2	1.32	2.52	1.07	11.44	11440	156.498	56.61	50	1485	6.98166	4.46119	2	1.485	0.129808	2	9.5	0.83042	0
21060	1	44	0	0			0		1	0	0	66.5	25.8205	117.667	69	4.09	10	6	0.897059	79.3	101.643	337.5	4	4.73	3	2.14	3.15	0.79	5.922	5922	74.6784	21.24	58	954	2.82667	3.78512	2	0.954	0.161094	2	2.2	0.371496	0
21061	2	44	0	0			0		0	0	0	62	22.4309	121	81.6667	4.16	21	15	0.766968	67.8	97.4253	159.4	1	5.01	3	0.72	2.61	1.7	4.807	4807	70.8997	29.62	97	1695	10.6336	14.9981	4	1.695	0.352611	4	7.6	1.58103	0
21063	2	43	0	0			0		0	0	0	68	26.253	119.333	69	4.08	18	14	0.626697	55.4	125.518	211.1	1	5.05	4	0.96	3.16	1.23	3.825	3825	69.0433	73.39	166	2552	12.0891	17.5094	4	2.552	0.66719	4	4.2	1.09804	0
21066	2	44	0	0			0		0	0	0	77.5	23.4984	120.333	81.6667	4.57	14	5	0.605204	53.5	130.503	191.7	1	3.74	1	1.67	1.71	1.25	2.136	2136	39.9252	5.83	24	638	3.32812	8.33587	3	0.638	0.298689	3	1.5	0.702247	0
21067	1	45	0	0			0		1	0	0	59	27.363	127.333	86.3333	4.4	12	12	1.01357	89.6	87.0737	256.9	2	5.08	4	1.52	3.05	1.11	5.647	5647	63.0246	10.01	85	809	3.14909	4.9966	2	0.809	0.143262	2	4.4	0.779175	0
21068	1	46	0	0			0		1	0	0	69.5	20.3816	121.667	75.6667	4.47	18	17	0.746606	66	126.476	273.3	2	4.28	2	2.53	1.67	1.01	5.404	5404	81.8788	26.51	52	899	3.28943	4.01743	2	0.899	0.166358	2	6.9	1.27683	0
21069	1	47	1	0			0		1	1	0	72.5	22.7084	128	94.3333	3.94	16	11	0.803167	71	115.134	257.6	2	3.83	1	1.22	2.1	1.06	9.715	9715	136.831	25.32	86	1535	5.95885	4.3549	2	1.535	0.158003	2	3.9	0.401441	0
21071	1	46	0	0			0		0	0	0	62	22.3379	116.333	69.3333	4.35	18	23	0.943439	83.4	94.7562	241.8	2	4.24	2	1.02	2.61	0.98	14.483	14483	173.657	59.29	234	1751	7.24152	4.17001	2	1.751	0.1209	2	22.5	1.55355	0
21072	2	45	0	0			0		0	0	1	70	21.7939	100.667	69	3.79	12	15	0.840498	74.3	86.6686	246.1	2	4.8	3	1.06	2.75	1.43	3.453	3453	46.4738	15.02	60	1219	4.95327	10.6582	4	1.219	0.353026	4	4.8	1.3901	0
21073	2	46	1	1	氨氯地平片		0		0	0	0	67	22.77	142.333	88.3333	4.02	18	17	0.7681	67.9	96.4776	273.3	2	4.41	2	1.34	2.19	1.43	9.662	9662	142.297	64.72	147	1057	3.86754	2.71793	1	1.057	0.109398	1	49.9	5.16456	1
21074	1	46	0	0			0		1	1	0	69	24.1619	131.667	77.3333	3.97	26	21	0.877828	77.6	103.571	232.7	2	3.76	1	0.77	1.96	1.32	30.566	30566	393.892	79.7	437	1189	5.10958	1.2972	1	1.189	0.0388994	1	34.2	1.11889	0
21076	2	45	0	0			0		0	0	0	66	20.9896	101.667	67.3333	4.45	22	19	0.75905	67.1	98.2849	246.5	2	4.8	3	0.81	2.3	1.76	5.447	5447	81.1773	75.31	160	1701	6.90061	8.50066	3	1.701	0.312282	3	2.3	0.422251	0
21077	1	48	1	0			0		1	1	1	59.5	27.6727	143	90.3333	3.93	19	14	0.969457	85.7	90.9326	315.1	3	4.61	3	2.43	2.56	1	20.077	20077	234.271	55.27	196	945	2.99905	1.28016	1	0.945	0.0470688	1	19	0.946357	0
21078	2	44	0	0			0		0	0	0	59.5	21.9052	113	69.3333	4.58	12	13	0.597285	52.8	132.641	157.6	1	3.81	1	0.91	1.64	1.48	8.756	8756	165.833	13.46	173	2206	13.9975	8.44068	3	2.206	0.251942	3	13.5	1.5418	0
21081	1	45	1	0			0		1	0	0	81.5	25.5243	157.667	100.333	4.46	32	18	0.952489	84.2	94.0156	385.6	4	3.68	1	0.83	2.34	1.07	16.798	16798	199.501	64.61	56	837	2.17064	1.08804	1	0.837	0.0498274	1	10.5	0.625074	0
21084	1	44	0	0			0		1	0	0	68.5	26.2921	138.667	87	4.13	20	12	0.925339	81.8	97.8238	254.4	2	4.14	2	1.8	2.14	0.98	24.529	24529	299.866	58.81	309	1479	5.81368	1.93876	1	1.479	0.060296	1	11	0.448449	0
21086	1	45	0	0			0		0	0	0	74	23.7118	131	82.6667	4.62	45	29	1.0181	90	86.5964	316.8	3	4.17	2	1.62	2.56	0.94	9.536	9536	105.956	18.32	91	3997	12.6168	11.9076	4	3.997	0.419148	4	10.8	1.13255	0
21087	1	43	0	0			0		1	0	0	72.5	18.9864	116.667	70.3333	4.13	17	11	0.88009	77.8	104.496	213.2	1	3.98	1	1.03	2.01	1.27	7.171	7171	92.1722	16.66	169	1819	8.53189	9.25647	4	1.819	0.253661	3	2.2	0.306791	0
21089	2	46	0	0			0		0	0	1	64	20.8385	95.6667	51.3333	4.65	14	16	0.958145	84.7	73.4422	216.1	1	4.75	3	0.81	2.53	1.53	2.008	2008	23.7072	10.29	34	463	2.14253	9.03745	3	0.463	0.230578	3	6.6	3.28685	0
21092	1	45	0	0			0		1	1	0	58.5	19.7005	132	80	4.13	19	24	0.790724	69.9	118.291	202.4	1	4.02	1	0.44	2.07	1.64	1.075	1075	15.3791	3.34	42	493	2.43577	15.8382	4	0.493	0.458605	4	4.3	4	1
21093	1	43	0	0			0		1	1	1	67	29.6534	119	69.3333	4.48	60	35	1.08824	96.2	80.4139	339.5	4	3.55	1	1.93	1.9	0.96	16.157	16157	167.952	27.94	223	876	2.58027	1.53631	1	0.876	0.054218	1	4.2	0.259949	0
21095	1	45	1	0			0		1	1	1	73	25.3308	135.667	93	4.94	32	17	0.850679	75.2	108.089	304	3	6.12	4	2.09	3.86	0.96	11.647	11647	154.88	37.03	131	917	3.01645	1.9476	1	0.917	0.0787327	1	4.3	0.369194	0
21096	1	45	0	0			0		0	1	0	72.5	23.3109	127	79.3333	5.81	18	21	0.737557	65.2	128.9	285.7	3	3.9	1	0.71	1.5	1.56	6.139	6139	94.1564	25.17	69	1303	4.56073	4.84378	2	1.303	0.21225	3	2.7	0.439811	0
21100	2	46	0	0			0		1	0	0	73	30.8377	117.667	71.6667	4.88	15	9	0.74095	65.5	100.858	270.6	2	5.31	4	2.21	2.76	1.33	11.777	11777	179.802	59.12	227	1110	4.102	2.2814	1	1.11	0.0942515	1	6.6	0.560414	0
21101	2	44	0	0			0		0	0	0	75.5	23.8345	125.333	66	4.2	21	15	0.723982	64	104.612	233.7	2	4.1	2	0.93	2.35	1.34	3.645	3645	56.9531	29.26	127	917	3.92383	6.88959	3	0.917	0.251578	3	4.8	1.31687	0
21102	1	42	0	0			0		1	1	1	61	22.6218	117.333	61.3333	4.39	18	16	0.958145	84.7	94.491	264.2	2	4.45	2	1.62	2.7	0.96	8.851	8851	104.498	79.39	159	915	3.46329	3.3142	2	0.915	0.103378	1	7.7	0.869958	0
21105	1	48	1	0			0		1	1	0	85	25.3005	202.333	128	4.97	25	14	1.05204	93	82.2072	323.8	3	5.41	4	1.18	3.64	1.1	8.906	8906	95.7634	18.33	135	1732	5.34898	5.58562	3	1.732	0.194476	2	84.2	9.4543	1
21107	1	47	1	0			0		1	1	0	79	26.9375	156.667	98.3333	5.36	19	9	0.977376	86.4	90.3643	293	3	3.86	1	1.84	2.06	1.08	5.344	5344	61.8519	16.12	103	1301	4.44027	7.17888	3	1.301	0.243451	3	7.4	1.38473	0
22001	2	46	0	0			0		0	0	1	66.5	23.8118	133.333	85.6667	4.3	34	48	1.04638	92.5	65.8771	308.8	3	4.94	3	1.16	2.3	1.51	15.658	15658	169.276	70.41	122	148	0.479275	0.283133	1	0.148	0.00945204	1	5.3	0.338485	0
22008	2	44	1	1	替米沙坦	复方罗布麻	0		0	0	1	98	25.4417	153.667	104.667	5.34	15	12	0.820136	72.5	89.6917	338.4	4	3.76	1	1.99	1.99	0.95	5.081	5081	70.0828	11.24	40	618	1.82624	2.60584	1	0.618	0.12163	2	2.1	0.413304	0
22009	1	46	0	0			0		1	0	0	59	28.0778	127	75.3333	5.46	22	25	1.03281	91.3	84.7433	365.4	4	4.83	3	4.01	1.84	0.87	7.945	7945	87.0208	21.53	83	660	1.80624	2.07564	1	0.66	0.0830711	1	3.5	0.440529	0
22011	1	44	0	0			0		0	0	0	73	24.2252	130.333	85	4.75	30	17	0.89819	79.4	101.485	433.6	4	3.61	1	1.81	2.03	0.81	8.049	8049	101.373	30.45	86	4314	9.94926	9.81453	4	4.314	0.535967	4	5.5	0.683315	0
22012	2	46	0	0			0		0	0	0	77.5	30.8565	126	76.3333	4.41	24	23	0.785068	69.4	93.9109	221.2	1	4.34	2	1.05	2.65	1.01	6.295	6295	90.7061	23.04	91	936	4.23146	4.66503	2	0.936	0.148689	2	3.8	0.603654	0
22017	1	46	0	0			0		1	0	0	78	25.2872	124.667	79.6667	4.11	38	25	1.09163	96.5	79.1443	272.1	2	5.36	4	4.75	1.14	0.8	16.084	16084	166.674	71.56	330	1124	4.13083	2.4784	1	1.124	0.0698831	1	11.5	0.714996	0
22020	2	44	0	0			0		0	0	0	76	28.2974	106.667	68.6667	4.6	20	12	0.74095	65.5	101.664	278.5	2	5.16	4	1.17	3.1	1.36	6.21	6210	94.8092	15.75	58	1945	6.98384	7.36621	3	1.945	0.313205	3	3.7	0.595813	0
22021	2	44	0	0			0		0	0	0	72	20.6789	114.333	78	5.61	13	14	0.820136	72.5	89.6917	171.5	1	4.79	3	1.32	2.6	1.34	2.923	2923	40.3172	10.38	70	933	5.44023	13.4936	4	0.933	0.319193	3	1.7	0.581594	0
22023	2	44	0	0			0		0	0	0	62	20.4618	100.667	63	4.89	12	13	0.915158	80.9	78.3431	153.8	1	5.88	4	0.65	2.48	2.53	3.613	3613	44.6601	20.9	49	407	2.64629	5.92541	3	0.407	0.112649	1	7.5	2.07584	0
22026	1	46	0	0			0		0	1	0	88	21.0294	110.667	65.3333	4.83	22	11	1.02489	90.6	85.552	266.9	2	4.49	2	1.2	2.59	1.25	7.285	7285	80.4084	24.69	59	2296	8.60247	10.6985	4	2.296	0.315168	3	5	0.686342	0
22027	1	47	1	1	卡维地洛	施慧达	0		1	0	0	64	25.1552	137.667	98.6667	4.9	22	14	0.878959	77.7	103.009	298.3	3	4.26	2	2.76	2.32	0.72	8.947	8947	115.148	34.39	51	951	3.18807	2.76867	1	0.951	0.106293	1	7.6	0.849447	0
22028	2	43	0	0			0		0	0	1	70	21.3778	98.3333	56.3333	4.88	14	12	0.968326	85.6	73.3709	286.8	3	4.79	3	1.43	3.05	0.95	2.622	2622	30.6308	17.61	68	799	2.78591	9.09513	3	0.799	0.304729	3	2.1	0.800915	0
22030	1	47	1	0			0		0	1	0	79	26.1744	146.667	85.6667	4.4	23	18	0.912896	80.7	98.3043	234.6	2	4.17	2	0.81	2.34	1.36	23.469	23469	290.818	107.72	314	1007	4.29241	1.47598	1	1.007	0.0429077	1	17.9	0.762708	0
22031	1	47	1	0			0		1	1	0	79.5	22.3578	124.333	82.6667	4.41	30	19	1.03054	91.1	84.6465	324.5	3	5.9	4	1.15	4.04	1.09	6.654	6654	73.0406	18.99	87	1203	3.70724	5.07559	2	1.203	0.180794	2	9.3	1.39766	0
22032	1	46	0	0			0		1	0	0	65	26.5473	122	78.3333	4.22	25	22	1.09163	96.5	79.1443	349.3	4	4.66	3	0.95	3.08	0.99	16.087	16087	166.705	27.57	180	6142	17.5837	10.5478	4	6.142	0.381799	4	5.4	0.335675	0
22033	1	47	0	0			0		1	1	0	75.5	31.1565	125.667	88	3.94	47	25	1.15611	102.2	73.4501	353.6	4	3.59	1	1.99	2.16	0.74	6.426	6426	62.8767	21.1	136	606	1.7138	2.72565	1	0.606	0.0943044	1	5.2	0.809213	0
22034	1	46	1	0			0		1	0	0	71	23.1076	147.333	93	4.89	29	20	1.12783	99.7	76.0215	349.1	4	4.53	3	0.58	2.77	1.35	10.006	10006	100.361	26.25	180	1134	3.24835	3.23667	2	1.134	0.113332	1	12.7	1.26924	0
22038	2	44	0	0			0		0	0	1	71	27.5553	131	68.6667	5.79	7	14	0.856335	75.7	85.0364	220.7	1	4.4	2	0.84	2.42	1.31	14.081	14081	186.011	43.62	382	2269	10.2809	5.52706	3	2.269	0.161139	2	111.6	7.92557	1
22039	1	45	0	0			0		0	0	0	61	26.7032	139	88.6667	4.3	25	11	1.07466	95	81.0073	257.4	2	4.69	3	3.03	2.52	0.82	2	2000	21.0526	10.99	35	1107	4.3007	20.4283	4	1.107	0.5535	4	2	1	0
22040	2	45	1	1	美托洛尔		0		0	0	0	68	26.5104	156	101	4.89	17	15	0.746606	66	100.31	239.2	2	4.3	2	2.57	2.55	0.84	7.454	7454	112.939	29.76	90	903	3.77508	3.34257	2	0.903	0.121143	2	9.8	1.31473	0
22041	1	45	0	0			0		1	1	0	71.5	24.539	120	76.3333	4.37	26	19	1.00226	88.6	88.288	359.3	4	3.56	1	0.72	2.14	1.07	17.612	17612	198.781	96.4	288	673	1.87309	0.942286	1	0.673	0.0382126	1	10.8	0.613218	0
22043	1	45	0	0			0		1	1	0	68	25.3204	124.667	70.6667	4.71	14	8	0.843891	74.6	109.163	286.2	3	4.54	3	1.02	2.65	1.22	8.07	8070	108.177	24.61	96	1617	5.6499	5.22283	2	1.617	0.200372	3	7.4	0.916976	0
22044	2	47	0	0			0		0	0	1	66	20.0843	110	65	4.42	16	14	0.906109	80.1	78.3789	221.4	1	3.65	1	0.99	1.72	1.28	6.367	6367	79.4881	35.29	72	1125	5.0813	6.39253	3	1.125	0.176692	2	2.7	0.424062	0
22045	2	43	0	0			0		0	0	1	74	21.6165	105.667	57.3333	4.52	10	13	0.893665	79	81.0074	139.3	1	4.8	3	0.63	2.17	1.72	25.574	25574	323.722	113.21	107	2338	16.7839	5.18468	2	2.338	0.091421	1	329.5	12.8842	1
22049	1	42	0	0			0		1	0	0	54.5	23.2961	129.333	79.6667	4.58	67	55	1.18552	104.8	72.6562	310.8	3	4.02	1	0.9	1.83	1.54	5.055	5055	48.2347	47.84	56	1774	5.70785	11.8335	4	1.774	0.35094	4	2.9	0.573689	0
22050	1	45	1	0			0		1	0	0	71.5	28.832	129.333	91.6667	4.57	17	13	1.14027	100.8	75.2948	382.4	4	3.82	1	2.2	2.09	0.91	18.338	18338	181.925	96.6	131	980	2.56276	1.40869	1	0.98	0.0534409	1	16.9	0.921584	0
22051	2	44	0	0			0		0	0	1	71	21.5453	132.667	74.3333	4.21	10	15	1.17195	103.6	57.7371	411.4	4	5.24	4	1.67	2.91	1.33	26.323	26323	254.083	135.32	255	956	2.32377	0.914572	1	0.956	0.036318	1	17.3	0.65722	1
22056	1	46	0	0			0		1	1	0	67	28.2872	136.333	84	3.99	41	27	0.875566	77.4	103.901	301.1	3	4.65	3	1.57	3.08	0.81	10.757	10757	138.979	56.8	267	499	1.65726	1.19245	1	0.499	0.0463884	1	7.6	0.706517	0
[truncated: 609 more rows]

## Sheet: The longitudinal study
2013 ID	Gender	Age	HBP	Drug Treatment	Diabetes	Smoke	Alcoholdri	CREmg/dl	CREumol/l	GFR	SUAumolL	uUA umol/L	TCmmolL	TGmmolL	LDLCmmolL	HDLCmmolL	GLUmmolL	HR	BMI	SBP	DBP	uUAmmol/L	uUA/CRE	urine CRE(umol/L)	FEUA	mALB(mg/L)	uACR(mg/mmol)	HCY	CRP	2017 ID	Gender	Age	Hypertension	Drug Treatment	drugA	drugB	Diabetes	DrugA1	Smoke	Alcohol	Exercise	HR	BMI	SBP	DBP	GLU	CREumolL	CREmg/dl	GFR
1076	2	35	1	2	0	0	0	0.593891	52.5	136.493	215.4	805	4.3	0.68	2.34	1.88	4.53	69	21	134	92	0.805	0.0407059	19776	0.992136	11.9	0.601739	8.5	0.16	01076	2	39	0	0			0		0	0	1	74.5	21.231	137.333	84.3333	4.35	76.6	0.866516	106.083
1087	1	35	1		0	0	0	0.878959	77.7	106.507	355.6	227	2.54	0.73	1.3	1.17	4.6	71	21.1	136	104	0.227	0.135039	1681	2.95065	4.2	2.49851	8.2	24.9	01087	1	39	1	0			0		1	0	0	69.5	19.708	123.667	73.6667	4.56	80.1	0.906109	81.0409
2027	1	40	0		0	1	1	0.884615	78.2	103.411	281.7	718	3.47	0.78	1.87	1.62	4.45	66	17.3	106	66	0.718	0.0466658	15386	1.29544	5.3	0.344469	9.3	2.09	02027	1	44	0	0			0		1	1	1	79	18.2808	115	77.3333	4.28	81.4	0.920814	78.3998
2076	1	41	1		0	0	0	1.01471	89.7	86.9539	365	2210	3.98	1.1	2.22	1.62	4.17	62	25.9	130	96	2.21	0.223843	9873	5.50101	6.6	0.66849	8.9	0.16	02076	1	45	0	0			0		0	0	1	59	24.9226	126.667	75	4.65	89.9	1.01697	89.3798
2079	1	40	0		0	1	0	1.05882	93.6	82.5051	485.8	810	3.18	1.35	1.71	1.34	4.52	68	21.9	122	72	0.81	0.208924	3877	4.02539	7.9	2.03766	41.3	0.43	02079	1	45	0	0			0		1	0	1	99	23.4793	113.667	69.6667	4.71	104.6	1.18326	58.3022
2109	1	41	1		0	1	0	1.41063	124.7	57.9076	348.9	937	4.4	1.82	2.7	1.36	4.4	84	26.8	156	118	0.937	0.0439555	21317	1.57101	9.1	0.426889	13.1	1.22	02109	1	45	1	0			0		1	0	0	75	25.6944	121	87.6667	4.11	109	1.23303	54.2282
2153	1	37	0		0	1	0	0.987557	87.3	91.424	273.1	1613	3.22	0.67	1.71	1.62	3.89	55	18.2	124	70	1.613	0.232153	6948	7.42108	6.9	0.993092	11	1.85	02153	1	41	0	0			0		1	1	0	59	19.1624	127	70	4.19	75.6	0.855204	108.261
3020	1	36	0		0	1	0	0.839367	74.2	112.231	356.1	1203	4.79	3.48	2.61	1.44	6.65	68	27.5	126	84	1.203	0.115241	10439	2.40126	6.2	0.593927	8.6	0.21	03020	1	40	0	1			1	诺和锐30R	1	1	0	73.5	26.7605	127.667	80.6667	14.8	89.9	1.01697	86.7153
3028	1	42	0		0	1	0	0.835973	73.9	110.007	309.2	759	4.73	1.14	2.4	1.87	4.5	48	25.9	122	76	0.759	0.374445	2027	8.94938	5.3	2.6147	13.7	0.57	03028	1	46	0	0			0		1	1	0	57	26.7888	121	73.6667	4.4	83.5	0.94457	74.7468
3032	1	39	0		0	1	0	0.729638	64.5	131.696	364.4	373	3.92	1.72	2.19	1.55	4.93	70	28.1	124	78	0.373	0.0437896	8518	0.775091	5.9	0.692651	19.9	0.23	03032	1	43	0	0			0		1	0	1	72.5	26.9249	129	85.6667	4.84	78.7	0.890271	82.0854
3057	1	37	1		0	1	0	0.861991	76.2	108.128	220	1316	4.99	2.79	2.67	1.75	4.74	70	25.7	140	102	1.316	0.150848	8724	5.22483	8.1	0.928473	9.7	0.5	03057	1	41	0	0			0		0	0	0	104.5	25.3793	135.333	87.3333	4.47	84.8	0.959276	75.1931
3061	2	39	0		0	0	0	0.559955	49.5	143.637	149.1	693	3.36	0.79	1.4	1.85	4.36	76	20	124	82	0.693	0.0881231	7864	2.92562	13.5	1.71668	7.9	0.16	03061	2	44	0	0			0		0	0	0	75	19.493	116.667	72.6667	4.14	64.4	0.728507	104.239
3096	1	34	1		0	0	0	1.18891	105.1	73.7091	360.1	873	3.43	0.95	1.79	1.67	4.49	55	26.5	144	100	0.873	0.110928	7870	3.23757	5.4	0.68615	15.7	0.16	03096	1	38	1	0			0		0	1	1	50.5	24.9851	146	88.3333	4.5	115.8	1.30995	65.3977
3099	1	37	0		0	1	1	1.06674	94.3	83.1236	296.5	154	5.69	2.1	2.74	2.3	4.21	61	26.1	122	80	0.154	0.0385096	3999	1.22477	5.9	1.47537	4.3	0.7	03099	1	41	1	0			0		1	1	1	66.5	26.7138	141	74	4.32	92	1.04072	66.5806
3134	2	41	0		0	0	0	0.7319	64.7	103.217	210.3	575	2.56	3.1	1.32	0.99	4.47	70	24.2	96	68	0.575	0.0359375	16000	1.10564	6.2	0.3875	6.2	0.25	03134	2	44	0	0			0		0	0	0	71.5	23.6883	100.333	63.3333	4.18	67.5	0.763575	126.134
3135	2	37	0		0	0	0	0.807692	71.4	92.5626	273.5	283	3.8	2.96	2.22	1.36	4.3	76	24.2	104	64	0.283	0.0239222	11830	0.624515	6.8	0.57481	12.9	0.26	03135	2	41	0	0			0		0	0	1	79.5	24.6938	105.333	61.3333	5.25	66.8	0.755656	128.945
3141	1	35	0		0	0	0	0.658371	58.2	152.14	293.9	476	4.01	0.93	2.29	1.6	4.7	76	25.8	126	78	0.476	0.0396303	12011	0.784786	8.8	0.732662	7.5	0.79	03141	1	39	0	0			0		0	0	0	65.5	26.4674	130.333	87	4.87	80.7	0.912896	78.5828
4021	1	39	1		0	1	0	0.998869	88.3	89.3828	387.8	292	5.85	1.65	3.64	1.87	4.48	63	24.7	134	106	0.292	0.0304897	9577	0.694235	5.9	0.616059	6.1	0.22	04021	1	43	1	0			0		1	0	1	80	23.376	139.333	96	4.09	85.2	0.963801	73.1981
4028	2	40	0		0	0	0	0.863122	76.3	84.5592	272	1864	3.11	2.25	1.86	0.96	4.56	70	24.3	118	68	1.864	0.308303	6046	8.64835	5.8	0.959312	10	0.54	04028	2	43	0	0			0		0	0	1	75.5	23.559	139.667	74.6667	5.09	79	0.893665	81.0074
4046	2	36	0		0	0	0	0.794118	70.2	94.9377	215.4	851	3.36	1.05	1.63	1.7	4.74	69	26.6	126	86	0.851	0.0668132	12737	2.17748	9	0.706603	13.7	<0.17	04046	2	40	1	0			0		0	0	0	68	26.6754	144	89.6667	5.55	67.8	0.766968	98.6646
4074	2	38	0		0	0	0	0.692308	61.2	111.006	250.3	1485	4.15	1	2.13	1.85	4.85	72	18.8	114	66	1.485	0.116161	12784	2.84021	8	0.625782	6.3	0.228	04074	2	43	0	0			0		0	0	0	78.5	18.4211	114.333	64.6667	5.16	72.9	0.824661	89.4521
[truncated: 245 more rows]
[truncated: 21 more columns]
